# Supplementary material for: Comparative genomics reveals substantial divergence in metal sensitive and metal tolerant isolates of the ericoid mycorrhizal fungus Oidiodendron maius
Source: Mycorrhiza. 2025 Mar 21;35(2):24. doi: 10.1007/s00572-025-01191-x (PMC11928401; doi:10.1007/s00572-025-01191-x)
Supplement: Supplementary file 14 — Supplementary file8 (XLSX 13 KB) [file 572_2025_1191_MOESM8_ESM.xlsx]

## Sheet: Foglio2
Article Title	Comparative genomics reveals substantial divergence in metal sensitive and metal tolerant isolates of the ericoid mycorrhizal fungus Oidiodendron maius
Journal Name	Mycorrhiza
Author Names	Stefania Daghino, Claude Murat, Stéphane De Mita, Elena Martino, Silvia Perotto
Affiliation and e-mail address of the corresponding author	Department of Life Science and Systems Biology, University of Torino, V. le Mattioli 25, 10125, Torino, Italy; elena.martino@unito.it

## Sheet: Table1S
Species	Acronym	original substrate	habitat	geographical origin	Prevalent contamination	Reference	MUT ID	deposited ITS sequences
Oidiodendron maius	OmZn	roots of Vaccinium myrtillus	Forest site, strongly polluted	Europe, Poland, Niepolomice forest	Zn	Lacourt et al., 2000; Martino et al., 2003, Grezta 1987	1381	FN661518
Oidiodendron maius	OmCd	roots of Vaccinium myrtillus	Forest site, strongly polluted	Europe, Poland, Niepolomice forest	Cd	Lacourt et al., 2000; Martino et al., 2003, Grezta 1987	1382	FN661517
Oidiodendron maius	OmCd505	roots of Vaccinium myrtillus	Forest site, strongly polluted	Europe, Poland, Niepolomice forest	Cd	Lacourt et al., 2000; Martino et al., 2003, Grezta 1987	5507	MT456759
Oidiodendron maius	OmCd506	roots of Vaccinium myrtillus	Forest site, strongly polluted	Europe, Poland, Niepolomice forest	Cd	Lacourt et al., 2000; Martino et al., 2003, Grezta 1987	1386	MT456754
Oidiodendron maius	OmCd518	roots of Vaccinium myrtillus	Forest site, strongly polluted	Europe, Poland, Niepolomice forest	Cd	Lacourt et al., 2000; Martino et al., 2003, Grezta 1987	1388	MT456755
Oidiodendron maius	OmCd523	roots of Vaccinium myrtillus	Forest site, strongly polluted	Europe, Poland, Niepolomice forest	Cd	Lacourt et al., 2000; Grezta 1987	1390	MT456756
Oidiodendron maius	OmAl534	roots of Vaccinium myrtillus	Forest site, strongly polluted	Europe, Poland, Niepolomice forest	Al	Lacourt et al., 2000; Martino et al., 2003, Grezta 1987	1393	MT456757
Oidiodendron maius	OmAl539	roots of Vaccinium myrtillus	Forest site, strongly polluted	Europe, Poland, Niepolomice forest	Al	Lacourt et al., 2000; Martino et al., 2003, Grezta 1987	1397	MT456758
Oidiodendron maius	OmA	roots of Vaccinium myrtillus	Forest site, unpolluted	Europe, Poland, Niepolomice forest	none	Lacourt et al., 2000; Martino et al., 2003, Grezta 1987	2586	FN661515
Oidiodendron maius	Om4H1	roots of Vaccinium myrtillus	serpentine site, mildly polluted	Europe, Italy, Mt Avic Park, Col de la Croix, Aosta Valley	Cr/Mn/Ni	Vallino et al., 2011	5510	FN661508
Oidiodendron maius	Om5L3	roots of Vaccinium myrtillus	serpentine site, mildly polluted	Europe, Italy, Mt Avic Park, Col de la Croix, Aosta Valley	Cr/Mn/Ni	Vallino et al., 2011	5501	FN661514
Oidiodendron maius	Om091	roots of Vaccinium angustifolium	Unknown	North America, Canada	none	Dalpé 1986*, Martino et al., 2000, Martino et al., 2003	1349	FN661516
Oidiodendron maius	OmE	roots of Calluna vulgaris	C. vulgaris rich-field, unpolluted	Europe, Italy, Piedmont, San Francesco al Campo (TO)	none	Perotto et al., 1996**; Martino et al., 2000; Martino et al., 2003	5500	MT456753
Oidiodendron maius	Om13G	roots of Calluna vulgaris	C. vulgaris rich-field, unpolluted	Europe, Italy, Piedmont, San Francesco al Campo (TO)	none	Perotto et al., 1996; Martino et al., 2003	2995	MT456750
Oidiodendron maius	Om4E	roots of Calluna vulgaris	C. vulgaris rich-field, unpolluted	Europe, Italy, Piedmont, San Francesco al Campo (TO)	none	Perotto et al., 1996; Martino et al., 2003	2997	MT456752
Oidiodendron maius	Om1354	roots of Calluna vulgaris	C. vulgaris rich-field, unpolluted	Europe, Italy, Piedmont, San Francesco al Campo (TO)	none	Perotto et al., 1996	1354	MT456747
Oidiodendron maius	Om1357	roots of Calluna vulgaris	C. vulgaris rich-field, unpolluted	Europe, Italy, Piedmont, San Francesco al Campo (TO)	none	Perotto et al., 1996	1357	MT456748
Oidiodendron maius	Om1358	roots of Calluna vulgaris	C. vulgaris rich-field, unpolluted	Europe, Italy, Piedmont, San Francesco al Campo (TO)	none	Perotto et al., 1996	1358	MT456749
Table 1S. Description and references for the isolates of O. maius used in this work.
*Dalpé Y (1986) Axenix sunthesis of ericoid mycorrhiza in Vaccinium angustifolium ait. By Oidiodendron species. New Phytol 103:391:396. https://doi.org/10.1111/j.1469-8137.1986.tb00624.x
**Perotto S, Actis Perino E, Perugini J, Bonfante P (1996) Molecular diversity of fungi from ericoid mycorrhizal roots. Molec Ecol 5(1):123-131. https://doi.org/10.1111/j.1365-294X.1996.tb00298.x
