# Supplementary material for: Comparative genomics reveals substantial divergence in metal sensitive and metal tolerant isolates of the ericoid mycorrhizal fungus Oidiodendron maius
Source: Mycorrhiza. 2025 Mar 21;35(2):24. doi: 10.1007/s00572-025-01191-x (PMC11928401; doi:10.1007/s00572-025-01191-x)
Supplement: Supplementary file 15 — Supplementary file9 (XLSX 14 KB) [file 572_2025_1191_MOESM9_ESM.xlsx]

## Sheet: Foglio2
Article Title	Comparative genomics reveals substantial divergence in metal sensitive and metal tolerant isolates of the ericoid mycorrhizal fungus Oidiodendron maius
Journal Name	Mycorrhiza
Author Names	Stefania Daghino, Claude Murat, Stéphane De Mita, Elena Martino, Silvia Perotto
Affiliation and e-mail address of the corresponding author	Department of Life Science and Systems Biology, University of Torino, V. le Mattioli 25, 10125, Torino, Italy; elena.martino@unito.it

## Sheet: Table2S
Table 2S. Data from the genome sequencing, mapping and variant calling. 1. Number of reads obtained per each isolate; 2. Percentage of total bases in the genome the have been covered by the obtained reads; 3. Times each base has been sequenced on average; 4. Number of reads mapping on the reference genome, either according to CLC or to BWA/SAMtools; 5. percentage of total reads mapping on the ref…
				n° of mapped reads4		% mapped reads5		n° variants6		n° SNPs homo7		n° SNPs intersect8			Non-coding regions9				coding regions10
sensitive isolates	n° reads obtained1	Target base coverage (%)2	Depth (X)3	CLC	BWA+SAMtools	CLC	SAMtools	CLC	BCF tools	CLC	BCF tools	CLCintersectBCF	SNPs/Mbp		intergenic regions	untranslated transcripts (introns+UTR)	SNPs in non-coding regions (%)		silent	nonsense (stop/start gained/lost)	missense	SNPs in coding regions (%)
Om091	16971192	73.4977	24.8679	8629696	11545237	50.85	68.0284	939169	1568917	859088	1523165	849161	18289.1		233112	124886	42.159		328548	943	161610	57.8337
Om1354	19536584	74.1969	26.576	9092598	12338239	46.54	63.1545	962705	1635128	875712	1587819	865519	18641.4		244080	126932	42.8658		329598	996	163648	57.1035
Om1357	10932432	74.0316	14.0554	4844217	6525376	44.31	59.6882	583596	1439034	539622	1399206	534009	11501.4		115888	81148	36.8975		231605	424	104789	63.0735
Om1358	15486870	74.646	19.4186	6623374	9015329	42.77	58.2127	804781	1586757	737803	1541523	730114	15725		180816	108921	39.6838		297259	711	142166	60.2832
Om13G	16626714	74.0148	22.0023	7514324	10214852	45.19	61.4364	882354	1604184	806925	1558698	798112	17189.6		209460	118199	41.0543		315850	833	153587	58.9228
Om4E	21253990	75.2453	25.207	8451697	11702667	39.77	55.061	926367	1665406	841653	1617329	831927	17917.9		226315	123192	42.0117		322011	912	159154	57.947
Om4H1	17179590	73.8677	24.8565	8911006	11539930	51.87	67.1723	918114	1571785	838220	1525463	828678	17847.9		222435	122285	41.5988		323554	869	159402	58.3852
Om5L3	17155596	74.6389	22.2827	7644731	10345012	44.56	60.3011	896728	1609562	819202	1563004	810199	17449.9		214055	120366	41.2764		318464	859	156300	58.7045
OmA	17058890	73.4644	24.4706	8543076	11360766	50.08	66.5973	930890	1569886	849853	1524096	839979	18091.3		230798	123327	42.1588		324900	970	159812	57.8207
OmE	17410622	73.6313	24.8598	8735761	11541477	50.17	66.2899	933236	1561655	850854	1515233	840904	18111.2		232321	123660	42.3331		323843	911	159918	57.637
tolerant isolates
OmCd505	16390982	91.0719	31.0499	14626233	14415293	89.23	87.9465	197561	287403	176287	275441	174479	3757.89		84940	20198	60.2583		39897	433	28643	39.5308
OmCd506	18870628	75.5543	26.4172	9236603	12264500	48.95	64.9925	984523	1607894	896035	1559641	885257	19066.5		261734	129894	44.2389		328708	971	163719	55.735
OmCd518	17471242	75.4207	24.4899	8545557	11369766	48.91	65.077	951074	1601106	867309	1553385	857037	18458.7		246253	126207	43.459		323586	923	159946	56.5267
OmCd523	17389042	74.7384	25.6405	9092005	11903929	52.29	68.4565	971285	1563535	885540	1516013	874916	18843.8		253903	128305	43.6851		328513	960	163113	56.3009
OmAl534	14243618	75.0135	20.5781	7266412	9553645	51.02	67.0732	875347	1539104	802852	1493374	793937	17099.7		213858	117374	41.7202		311214	811	150607	58.2706
OmAl539	33710476	75.4395	49.0989	17427364	22794793	51.7	67.6193	1153461	1627484	1038883	1576255	1024634	22068.4		349805	147304	48.5158		346448	1254	179649	51.4673
OmCd	15593960	99.5408	31.5289	15278209	14637673	97.98	93.8676	1172	7341	179	7027	178	3.83373		126	2	71.9101		10	2	24	20.2247
OmZn	15359936	99.5513	31.2153	15125080	14492111	98.47	94.3501	1110	7342	129	7023	127	2.7353		102	4	83.4646		7	2	12	16.5354
											Total (redundant)	12539167			3520001	1842204	42.7636		4794015	13784	2366099	57.2119
											All (non redundant)	1874886	40380.9		660807	265110	49.3852		610230	3225	333506	50.5077
											Common (except OmZn, OmCd)	10682			1264	1335	24.3306		5654	4	2426	75.6787
