# Supplementary material for: Comparative genomics reveals substantial divergence in metal sensitive and metal tolerant isolates of the ericoid mycorrhizal fungus Oidiodendron maius
Source: Mycorrhiza. 2025 Mar 21;35(2):24. doi: 10.1007/s00572-025-01191-x (PMC11928401; doi:10.1007/s00572-025-01191-x)
Supplement: Supplementary file 16 — Supplementary file10 (XLSX 169 KB) [file 572_2025_1191_MOESM10_ESM.xlsx]

## Sheet: Foglio5
Article Title	Comparative genomics reveals substantial divergence in metal sensitive and metal tolerant isolates of the ericoid mycorrhizal fungus Oidiodendron maius
Journal Name	Mycorrhiza
Author Names	Stefania Daghino, Claude Murat, Stéphane De Mita, Elena Martino, Silvia Perotto
Affiliation and e-mail address of the corresponding author	Department of Life Science and Systems Biology, University of Torino, V. le Mattioli 25, 10125, Torino, Italy; elena.martino@unito.it

## Sheet: Table 3S caption
Table 3S: List of gene models extracted from the OmZn genome that lack coverage from any reads, either from all the other strains except OmZn, OmCd and OmCd505 (sheet 1), or from all the sensitive strains (sheet 2) or from the tolerant strains except OmZn, OmCd and OmCd505 (sheet 3). In red are indicated those genes that are modulated by Cd in OmZn according to the data from Casarrubia et al., 20…

## Sheet: Sheet1_genes_missing_in_15isola
Protein ID (Mycocosm)	Fold change (Cd-exposed vs control)	Baggerley's test (FDR p-value correction)	Protein Length	GO_Name	Interpro Description	kogid	kogdefline	kogClass	kogGroup	ClusterID (Mycocosm)	# copies in OmZn genome	Total # copies in 60 genomes	presence in OmZn only
15958	0.580707	6.92007e-09	162							24292	1	4	no
15967	0.880398	0.913895	184							114342	1	1	OmZn-only
15987	0.965773	1	222							114323	1	1	OmZn-only
16005	1.63766	0.301933	229							11411	2	17	no
16579	1.42446	1	300		Heterokaryon incompatibility					3	188	2618	no
16588	1.46557	0.993405	95							46052	1	2	no
16589	3.10707	1	77							26794	4	4	OmZn-only
16595	0.865722	1	132							113688	1	1	OmZn-only
16596	0.978326	1	71							113687	1	1	OmZn-only
16758	1.16722	1	109							12097	2	15	no
17899	0.602078	0.466237	225							15179	1	9	no
18456	2.00822	0.140835	67							919	8	104	no
18472	3.1968	0.99833	67							113786	1	1	OmZn-only
18473	0.986848	1	64							16350	2	8	no
18483	0.958544	1	68							113772	1	1	OmZn-only
18490	0.810589	1	90							113763	1	1	OmZn-only
18491	1.05029	1	79							113762	1	1	OmZn-only
18556	1.08533	1	74							12754	1	13	no
19202	1.20386	1	69							114100	1	1	OmZn-only
19499	1.92102	0.293388	64							113880	1	1	OmZn-only
19603	1.77824	0.00992937	84							40283	1	2	no
19617	1.14616	1	256							3	188	2618	no
19759	1.43372	1	97							113651	1	1	OmZn-only
19791	1.87782	0.86106	126							4940	8	36	no
19998	0.491734	0.0619507	86		Alkaline-phosphatase-like, core domain	KOG3867	Sulfatase	General function prediction only	POORLY CHARACTERIZED	7145	6	29	no
20008	1.08573	1	134							114406	1	1	OmZn-only
20017	0.698068	1	52							114409	1	1	OmZn-only
20019	0.65908	0.899626	83							4026	6	43	no
20108	1.2565	1	98							114444	1	1	OmZn-only
20113	0.978117	1	114							240	26	270	no
20133	0.767023	0.747691	107							114452	1	1	OmZn-only
20467	1.31121	0.475585	145							113598	1	1	OmZn-only
20474	2.1906	0.0323092	229	catalytic activity ; binding ; metabolic process	NAD(P)-binding					887	6	107	no
20479	0.604714	0.316714	143							3	188	2618	no
20626	0.996839	1	348			KOG2029	Uncharacterized conserved protein	Function unknown	POORLY CHARACTERIZED	164	20	367	no
20630	0.803365	1	139							77	39	578	no
20645	1.45948	0.174375	56							114583	1	1	OmZn-only
20678	0.873812	0.176567	191							29125	3	3	OmZn-only
20688	0.804828	0.976186	70							114596	1	1	OmZn-only
20751	1.67671	1	94							114613	1	1	OmZn-only
20752	1.92063	1	52							114614	1	1	OmZn-only
20853	5.94419	0.931291	285	transporter activity ; transport ; integral to membrane	Major facilitator superfamily MFS-1 ; Major facilitator superfamily ; MFS general substrate transporter	KOG2504	Monocarboxylate transporter	Carbohydrate transport and metabolism	METABOLISM	32	28	844	no
20886	1.81746	0.352543	95		Centromere protein B, helix-turn-helix					39785	2	2	OmZn-only
21003	1.33101	1	64							114686	1	1	OmZn-only
21012	3.75785	0.0059111	75							114688	1	1	OmZn-only
21053	1.96088	0.76356	107	cytoplasm ; oxidoreductase activity ; antibiotic biosynthetic process	Antibiotic biosynthesis monooxygenase ; Dimeric alpha-beta barrel					9824	4	24	no
21062	0.726788	0.101619	235	catalytic activity ; binding ; metabolic process ; C-3 sterol dehydrogenase (C-4 sterol decarboxylase) activity ; sterol-4-alpha-carboxylate 3-dehydrogenase (decarboxylating) activity	Male sterility, NAD-binding ; NAD(P)-binding	KOG1430	C-3 sterol dehydrogenase/3-beta-hydroxysteroid dehydrogenase and related dehydrogenases	Lipid transport and metabolism	METABOLISM	881	4	107	no
21063	0.805332	0.40534	184							1618	2	72	no
21333	1.37513	0.402819	243		Protein kinase-like	KOG3021	Predicted kinase	General function prediction only	POORLY CHARACTERIZED	1110	5	91	no
21350	1.29367	1	125							114777	1	1	OmZn-only
21434	0.970184	0.98858	158							19129	2	6	no
21466	0.938307	0.99833	278							1121	20	90	no
21512	1.38273	1	149							20558	2	5	no
21522	0.935109	1	193		Hemerythrin/HHE cation-binding motif					1731	3	70	no
21532	0.98276	0.949408	102							114862	1	1	OmZn-only
21548	1.40322	0.00333637	183							29096	1	3	no
21574	0.896066	0.977078	122							3	188	2618	no
21704	0.50676	1	659	catalytic activity ; glucan 1,4-alpha-glucosidase activity ; polysaccharide metabolic process	Glycoside hydrolase 15-related ; Six-hairpin glycosidase-like					2000	2	66	no
21722	1.06928	1	129	catalytic activity ; metabolic process	Isochorismatase hydrolase	KOG4044	Mitochondrial associated endoribonuclease MAR1 (isochorismatase superfamily)	General function prediction only	POORLY CHARACTERIZED	2685	2	62	no
22002	1.09607	1	314							113861	1	1	OmZn-only
22333	0.887939	1	258		Cupredoxin					1319	4	80	no
23020	0.585532	1	119							114076	1	1	OmZn-only
23125	0.469042	0.918069	530	metabolic process ; hydrolase activity ; hormone-sensitive lipase activity	Alpha/beta hydrolase fold-3	KOG1515	Arylacetamide deacetylase	Defense mechanisms	CELLULAR PROCESSES AND SIGNALING	12939	2	12	no
23313	1.00636	1	267	metabolic process ; oxidoreductase activity ; catalytic activity ; binding ; 3-oxoacyl-[acyl-carrier-protein] reductase activity	Short-chain dehydrogenase/reductase SDR ; Glucose/ribitol dehydrogenase ; Short-chain dehydrogenase/reductase SDR ; NAD(P)-binding	KOG1200	Mitochondrial/plastidial beta-ketoacyl-ACP reductase	Lipid transport and metabolism	METABOLISM	86	22	538	no
23536	0.683748	1	169							10150	5	22	no
23736	0.898649	1	311	monooxygenase activity ; electron transport ; aromatic compound metabolic process ; metabolic process ; oxidoreductase activity	Aromatic-ring hydroxylase ; Monooxygenase, FAD-binding	KOG2614	Kynurenine 3-monooxygenase and related flavoprotein monooxygenases	Energy production and conversion	METABOLISM	1707	6	70	no
23737	0.905611	1	340	catalytic activity ; binding ; metabolic process ; alcohol dehydrogenase activity ; alcohol dehydrogenase activity, metal ion-independent ; alcohol dehydrogenase activity, zinc-dependent ; alcohol dehydrogenase activity, iron-dependent	Alcohol dehydrogenase, zinc-binding ; Alcohol dehydrogenase GroES-like ; GroES-like ; NAD(P)-binding	KOG1198	Zinc-binding oxidoreductase	Energy production and conversion	METABOLISM	94	21	508	no
23789	N/A	1	138							76	9	589	no
23794	4.8471	0.512788	166	SSP/orphelin						113952	1	1	OmZn-only
23798	4.42778	0.834114	132							113932	1	1	OmZn-only
24889	0.489553	1	130							30385	2	3	no
25905	1.00312	1	344							13814	5	11	no
25907	N/A	1	145							11994	3	15	no
25999	2.34707	1	120							2387	4	64	no
26049	N/A	1	146	hydrolase activity, hydrolyzing O-glycosyl compounds ; carbohydrate metabolic process	Glycoside hydrolase, family 3, N-terminal ; Glycoside hydrolase, catalytic core					1445	5	76	no
26171	4.58104	1	287	hydrolase activity	Beta-lactamase-like					10270	6	22	no
26198	2.55754	1	117							4396	5	39	no
27513	0.746881	1	338	catalytic activity ; binding ; metabolic process ; alcohol dehydrogenase activity ; alcohol dehydrogenase activity, metal ion-independent ; alcohol dehydrogenase activity, zinc-dependent ; alcohol dehydrogenase activity, iron-dependent	Alcohol dehydrogenase, zinc-binding ; Alcohol dehydrogenase GroES-like ; GroES-like ; NAD(P)-binding	KOG1198	Zinc-binding oxidoreductase	Energy production and conversion	METABOLISM	378	7	193	no
27536	1.7097	1	201							113722	1	1	OmZn-only
27678	N/A	1	122		Region of unknown function DUF1729					255	5	256	no
27697	0.421475	0.00334987	117	1-phosphatidylinositol 4-kinase activity		KOG0672	Halotolerance protein HAL3 (contains flavoprotein domain)	Inorganic ion transport and metabolism	METABOLISM	113681	1	1	OmZn-only
27700	N/A	1	228		Ferric reductase, NAD binding					1028	5	96	no
27715	0	1	229		Esterase, SGNH hydrolase-type					6603	2	31	no
27729	1.01691	1	204							6662	4	31	no
29232	1.3302	1	202							113985	1	1	OmZn-only
29718	1.37705	1	1242							24714	1	4	no
29732	0.810812	1	299	transporter activity ; transport ; membrane ; metabolic process ; oxidoreductase activity ; catalytic activity ; binding ; C-3 sterol dehydrogenase (C-4 sterol decarboxylase) activity ; 3-keto sterol reductase activity ; aldo-keto reductase activity ; isocitrate dehydrogenase activity ; mevaldate reductase activity ; gluconate dehydrogenase activity ; steroid dehydrogenase activity ; epoxide dehy…	Short-chain dehydrogenase/reductase SDR ; Glucose/ribitol dehydrogenase ; Short-chain dehydrogenase/reductase SDR ; Major intrinsic protein ; NAD(P)-binding	KOG1208	Dehydrogenases with different specificities (related to short-chain alcohol dehydrogenases)	Secondary metabolites biosynthesis, transport and catabolism	METABOLISM	24	58	954	no
30105	0.823003	1	152							16387	1	8	no
30313	1.47862	1	262							21961	1	5	no
30368	0.772344	1	209							77	39	578	no
30392	1.06116	1	477			KOG1216	von Willebrand factor and related coagulation proteins	Extracellular structures	CELLULAR PROCESSES AND SIGNALING	21986	1	5	no
30428	0	1	125							114375	1	1	OmZn-only
30434	N/A	1	221							46048	2	2	OmZn-only
30562	0.774756	1	317							13738	3	11	no
30694	N/A	1	193							33087	1	3	no
30871	1.1162	1	468							3	188	2618	no
30945	0.8642	1	1127							3227	4	57	no
31031	1.4733	1	290		O-methyltransferase, N-terminal ; Polyketide synthesis O-methyltransferase, TcmP					16430	2	8	no
31044	N/A	1	124							19337	2	6	no
31480	N/A	1	113							114460	1	1	OmZn-only
32125	0.791387	0.644949	248	protein binding ; zinc ion binding	Zinc finger, RING-type ; Zinc finger, RING-type					6729	1	30	no
32158	4.50327	1	114							2745	13	61	no
32200	N/A	1	132							114520	1	1	OmZn-only
32254	0.777569	1	117							54	12	681	no
32459	N/A	1	135							114553	1	1	OmZn-only
32587	0.991673	1	215							13012	3	12	no
32595	1.0639	1	193		Cytochrome b561 / ferric reductase transmembrane ; Cytochrome b561 / ferric reductase transmembrane					12651	2	13	no
32693	0.823021	1	176							15162	3	9	no
32736	0.197932	0.0250302	184		Region of unknown function DM13, Skeletor					45381	1	2	no
32832	3.18295	1	189		Carboxymuconolactone decarboxylase					13793	1	11	no
32914	1.06994	1	321	transcription factor activity ; nucleus ; regulation of transcription, DNA-dependent ; zinc ion binding	Fungal transcriptional regulatory protein, N-terminal ; Fungal transcriptional regulatory protein, N-terminal ; Fungal transcriptional regulatory protein, N-terminal ; Fungal transcriptional regulatory protein, N-terminal ; Fungal transcriptional regulatory protein, N-terminal ; Fungal transcriptional regulatory protein, N-terminal					16235	1	8	no
32916	0.850068	1	134							16395	2	8	no
33517	1.12237	1	190		Ankyrin ; Ankyrin ; Ankyrin ; Ankyrin ; Ankyrin ; Ankyrin	KOG0504	FOG: Ankyrin repeat	General function prediction only	POORLY CHARACTERIZED	30475	1	3	no
33639	N/A	1	243							831	10	113	no
33887	1.99697	1	112							114699	1	1	OmZn-only
33904	1.62665	1	578	catalytic activity	Six-hairpin glycosidase-like	KOG2161	Glucosidase I	Carbohydrate transport and metabolism	METABOLISM	30889	1	3	no
33915	1.18683	1	194							114703	1	1	OmZn-only
34178	1.68638	1	114							3713	2	47	no
34196	0.567403	1	111							114736	1	1	OmZn-only
34197	0.591674	0.446249	133							114737	1	1	OmZn-only
34243	1.24761	1	794		Heterokaryon incompatibility					7	84	1542	no
34253	1.03829	1	539		Tannase and feruloyl esterase					4034	3	43	no
34582	0.902995	1	200							26632	1	4	no
34761	4.16008	1	359							17475	1	7	no
34778	1.70237	1	140							16221	2	8	no
34808	0	1	129							3602	1	49	no
34809	0.966602	1	265		Phosphatidylethanolamine-binding protein PEBP ; Phosphatidylethanolamine-binding protein PEBP					18469	2	6	no
34843	0.697252	0.830325	256			KOG4157	beta-1,6-N-acetylglucosaminyltransferase, contains WSC domain	Carbohydrate transport and metabolism	METABOLISM	31202	1	3	no
34853	0.458237	0.902346	335	nucleic acid binding ; intracellular ; nucleobase, nucleoside, nucleotide and nucleic acid metabolic process ; 3'-5' exonuclease activity	3'-5' exonuclease ; 3'-5' exonuclease ; Polynucleotidyl transferase, Ribonuclease H fold	KOG2405	Predicted 3'-5' exonuclease	Replication, recombination and repair	INFORMATION STORAGE AND PROCESSING	3802	3	46	no
34983	0.967351	0.784508	298			KOG0334	RNA helicase	RNA processing and modification	INFORMATION STORAGE AND PROCESSING	33073	1	3	no
35073	0.93215	1	348	catalytic activity ; binding ; metabolic process	NAD(P)-binding	KOG1502	Flavonol reductase/cinnamoyl-CoA reductase	Defense mechanisms	CELLULAR PROCESSES AND SIGNALING	224	9	282	no
35074	0.790764	1	528	monooxygenase activity ; iron ion binding ; electron transport ; heme binding ; unspecific monooxygenase activity	Cytochrome P450 ; Cytochrome P450, E-class, group I ; Cytochrome P450 ; Cytochrome P450 ; Cytochrome P450	KOG0158	Cytochrome P450 CYP3/CYP5/CYP6/CYP9 subfamilies	Secondary metabolites biosynthesis, transport and catabolism	METABOLISM	121	19	421	no
35103	3.71345	0.597993	187	carbonate dehydratase activity ; zinc ion binding ; carbon utilization	Carbonic anhydrase ; Carbonic anhydrase					916	10	104	no
35134	9.56173	0.947429	491		Pyoverdine biosynthesis ; Globin-like					5189	3	34	no
35173	N/A	1	128	monooxygenase activity ; iron ion binding ; electron transport ; heme binding	Cytochrome P450					3645	3	48	no
35189	0	1	258							28763	2	3	no
35232	0.242367	1	168	binding	Armadillo-type fold	KOG3803	Transcription factor containing C2HC type Zn finger	Transcription	INFORMATION STORAGE AND PROCESSING	114814	1	1	OmZn-only
35285	1.17393	1	301							13468	4	11	no
35286	1.66141	0.938453	156							13468	4	11	no
35289	N/A	1	253							802	9	117	no
35292	0.635405	1	579							14382	3	10	no
35307	2.29766	0.49736	245							10013	5	23	no
35386	0.596843	0.955426	579							11111	2	18	no
35561	1.34402	0.947429	380							17	49	1133	no
35563	0.997053	1	332							33409	3	3	OmZn-only
35570	0.918865	1	291	catalytic activity ; metabolic process ; 5-carboxymethyl-2-hydroxymuconate delta-isomerase activity	Fumarylacetoacetase, C-terminal-like ; Fumarylacetoacetase, C-terminal-related	KOG1535	Predicted fumarylacetoacetate hydralase	General function prediction only	POORLY CHARACTERIZED	276	24	242	no
35624	1.18574	1	120							114843	1	1	OmZn-only
35647	1.23316	1	118							114847	1	1	OmZn-only
35727	N/A	0.964885	275	electron transport ; aromatic compound metabolic process ; ferrous iron binding ; oxidoreductase activity	Extradiol ring-cleavage dioxygenase, class III enzyme, subunit B ; Extradiol aromatic ring-opening dioxygenase, DODA type ; Extradiol ring-cleavage dioxygenase, class III enzyme, subunit B					9695	4	24	no
35733	0.884045	1	232	antibiotic biosynthetic process	Phenazine biosynthesis protein A/B					114853	1	1	OmZn-only
35739	1.01654	1	549	oxidoreductase activity ; FAD binding ; flavin-containing monooxygenase activity	Pyridine nucleotide-disulphide oxidoreductase, NAD-binding region ; FAD-dependent pyridine nucleotide-disulphide oxidoreductase	KOG1399	Flavin-containing monooxygenase	Secondary metabolites biosynthesis, transport and catabolism	METABOLISM	900	11	105	no
35758	1.26959	1	223							16370	2	8	no
35774	0.896552	1	408	metabolic process ; oxidoreductase activity	Aromatic-ring hydroxylase ; FAD dependent oxidoreductase	KOG2614	Kynurenine 3-monooxygenase and related flavoprotein monooxygenases	Energy production and conversion	METABOLISM	3196	14	57	no
35775	0.918142	1	261							41217	1	2	no
35779	3.02551	0.908305	147							25599	1	4	no
35808	N/A	1	153							20999	1	5	no
35821	1.5287	1	361							25150	1	4	no
35822	0.877563	1	1246							28893	1	3	no
35879	1.02697	1	142							17259	1	7	no
35912	0.552424	1	131							37350	1	2	no
35952	N/A	1	124							10868	2	19	no
36012	1.54119	0.950048	533							15318	2	9	no
36083	N/A	1	183							9523	2	25	no
36086	1.10445	1	158							114884	1	1	OmZn-only
36092	N/A	1	187							3404	5	53	no
36093	1.27094	1	552	catalytic activity	Lipase, active site	KOG2029	Uncharacterized conserved protein	Function unknown	POORLY CHARACTERIZED	500	12	156	no
36174	0.915231	0.963259	223	glutathione transferase activity	Glutathione S-transferase, C-terminal ; Glutathione S-transferase, N-terminal ; Glutathione S-transferase, C-terminal-like ; Thioredoxin-like fold	KOG0867	Glutathione S-transferase	Posttranslational modification, protein turnover, chaperones	CELLULAR PROCESSES AND SIGNALING	398	5	186	no
36186	N/A	1	183		Thioesterase superfamily	KOG4781	Uncharacterized conserved protein	Function unknown	POORLY CHARACTERIZED	3276	2	56	no
36207	0.493798	1	848	integral to membrane	SPX, N-terminal ; EXS, C-terminal	KOG1162	Predicted small molecule transporter	Intracellular trafficking, secretion, and vesicular transport	CELLULAR PROCESSES AND SIGNALING	1554	2	74	no
36308	1.09318	1	160		Calcium-mediated lectin					114909	1	1	OmZn-only
36363	0.391178	1	131	monooxygenase activity ; iron ion binding ; electron transport ; heme binding	Cytochrome P450, E-class, group IV ; Cytochrome P450 ; Cytochrome P450 ; Cytochrome P450	KOG0158	Cytochrome P450 CYP3/CYP5/CYP6/CYP9 subfamilies	Secondary metabolites biosynthesis, transport and catabolism	METABOLISM	101	27	473	no
36397	0.590637	1	140							114917	1	1	OmZn-only
36405	0.478739	1	284	response to stress ; integral to membrane	RTA1 like protein					225	23	282	no
36433	N/A	1	240							793	8	118	no
36437	N/A	1	492							19083	2	6	no
36464	N/A	1	220							46029	2	2	OmZn-only
36483	0.787881	0.814897	586	transcription factor activity ; nucleus ; regulation of transcription, DNA-dependent ; zinc ion binding	Fungal transcriptional regulatory protein, N-terminal ; Fungal transcriptional regulatory protein, N-terminal ; Fungal transcriptional regulatory protein, N-terminal ; Fungal transcriptional regulatory protein, N-terminal					15898	4	8	no
36506	0.693879	1	212							22041	3	5	no
36534	0.987596	1	162							30482	3	3	OmZn-only
36537	0.66472	1	455							38581	1	2	no
36538	N/A	1	207							40222	1	2	no
36540	N/A	1	204							113564	1	1	OmZn-only
36566	0.901651	1	494	transcription factor activity ; nucleus ; regulation of transcription, DNA-dependent ; zinc ion binding ; DNA binding ; transcription	Fungal transcriptional regulatory protein, N-terminal ; Fungal specific transcription factor ; Fungal transcriptional regulatory protein, N-terminal ; Fungal transcriptional regulatory protein, N-terminal ; Fungal transcriptional regulatory protein, N-terminal ; Fungal transcriptional regulatory protein, N-terminal					652	30	133	no
36567	2.13076	1	264	metabolic process ; oxidoreductase activity ; catalytic activity ; binding	Glucose/ribitol dehydrogenase ; Short-chain dehydrogenase/reductase SDR ; NAD(P)-binding	KOG1199	Short-chain alcohol dehydrogenase/3-hydroxyacyl-CoA dehydrogenase	Secondary metabolites biosynthesis, transport and catabolism	METABOLISM	3253	2	56	no
36571	0.61468	1	300	metabolic process ; oxidoreductase activity ; catalytic activity ; binding ; F420H2 dehydrogenase activity ; sulfur oxygenase reductase activity ; malolactic enzyme activity ; regulation of oxidoreductase activity	Short-chain dehydrogenase/reductase SDR ; Glucose/ribitol dehydrogenase ; Short-chain dehydrogenase/reductase SDR ; NAD(P)-binding	KOG1205	Predicted dehydrogenase	Secondary metabolites biosynthesis, transport and catabolism	METABOLISM	106	13	462	no
36595	N/A	1	369	FMN binding ; oxidoreductase activity ; NADPH dehydrogenase activity	NADH:flavin oxidoreductase/NADH oxidase, N-terminal	KOG0134	NADH:flavin oxidoreductase/12-oxophytodienoate reductase	General function prediction only	POORLY CHARACTERIZED	178	5	340	no
36636	1.25951	1	275	electron transport ; oxidoreductase activity	2-nitropropane dioxygenase, NPD					3409	3	53	no
36722	1.76575	1	352	regulation of nitrogen utilization ; transcription repressor activity ; catalytic activity ; binding ; metabolic process	NmrA-like ; NAD(P)-binding					3603	7	49	no
37941	1.37509	1	431							3751	5	46	no
37946	3.30508	1	359		Cupin 2, conserved barrel ; Cupin, RmlC-type					11243	3	18	no
37986	5.99685	1	400	monooxygenase activity ; iron ion binding ; electron transport ; heme binding ; fluorene oxygenase activity ; mono-butyltin dioxygenase activity ; limonene 8-monooxygenase activity ; tri-n-butyltin dioxygenase activity ; di-n-butyltin dioxygenase activity ; methylsilanetriol hydroxylase activity ; methyl tertiary butyl ether 3-monooxygenase activity ; 4-nitrocatechol 4-monooxygenase activity ; 4-…	Cytochrome P450 ; Cytochrome P450, E-class, group I ; Cytochrome P450 ; Cytochrome P450	KOG0157	Cytochrome P450 CYP4/CYP19/CYP26 subfamilies	Lipid transport and metabolism	METABOLISM	804	5	116	no
38001	2.67331	1	458		Secretory lipase					4038	9	43	no
38004	1.27959	1	403	catalytic activity ; metabolic process ; fumarylacetoacetase activity ; aromatic amino acid family metabolic process	Fumarylacetoacetase, C-terminal-like ; Fumarylacetoacetase, N-terminal ; Fumarylacetoacetase, C-terminal-related ; Fumarylacetoacetase, N-terminal	KOG2843	Fumarylacetoacetase	Carbohydrate transport and metabolism	METABOLISM	1990	6	67	no
38010	1.06487	1	517		Quinonprotein alcohol dehydrogenase-like					19667	3	6	no
39531	1.03431	1	421	metabolic process ; oxidoreductase activity ; kynurenine 3-monooxygenase activity	Aromatic-ring hydroxylase ; FAD-dependent pyridine nucleotide-disulphide oxidoreductase	KOG2614	Kynurenine 3-monooxygenase and related flavoprotein monooxygenases	Energy production and conversion	METABOLISM	3196	14	57	no
39625	2.63875	0.731659	386							5992	4	32	no
40387	0.672757	1	152	intracellular	Ribosomal protein S8e ; Ribosomal protein S8e	KOG3163	Uncharacterized conserved protein related to ribosomal protein S8E	General function prediction only	POORLY CHARACTERIZED	2378	2	64	no
40618	1.40531	1	217							13760	1	11	no
40619	1.06962	1	520	hydrolase activity, hydrolyzing O-glycosyl compounds ; extracellular region ; carbohydrate metabolic process ; cellulose binding ; carbohydrate binding	Cellulose-binding region, fungal ; Cellulose-binding region, fungal ; Carbohydrate binding family 6 ; Glycoside hydrolase, family 43 ; Cellulose-binding region, fungal ; Cellulose binding, type IV ; Cellulose-binding region, fungal ; Carbohydrate binding family 6 ; Cellulose-binding region, fungal ; Galactose-binding like ; Cellulose-binding region, fungal					14026	1	10	no
40664	2.06969	0.371878	339	catalytic activity ; binding ; metabolic process ; NADPH:quinone reductase activity	Alcohol dehydrogenase, zinc-binding ; Alcohol dehydrogenase GroES-like ; GroES-like ; NAD(P)-binding	KOG1198	Zinc-binding oxidoreductase	Energy production and conversion	METABOLISM	14689	1	9	no
40839	4.10699	1	454	metabolic process ; oxidoreductase activity ; succinate-semialdehyde dehydrogenase [NAD(P)+] activity	Aldehyde dehydrogenase ; Aldehyde dehydrogenase, conserved site ; Aldehyde/histidinol dehydrogenase	KOG2450	Aldehyde dehydrogenase	Energy production and conversion	METABOLISM	25	42	929	no
40851	N/A	1	203	FMN binding ; oxidoreductase activity ; negative regulation of transcription	Flavodoxin/nitric oxide synthase ; Flavoprotein WrbA ; Flavodoxin/nitric oxide synthase	KOG3135	1,4-benzoquinone reductase-like; Trp repressor binding protein-like/protoplast-secreted protein	General function prediction only	POORLY CHARACTERIZED	731	3	125	no
40868	0.825965	1	277							17236	2	7	no
41511	0.956752	1	277							4037	2	43	no
42812	0.755379	0.642773	562	metabolic process ; sulfuric ester hydrolase activity ; arylsulfatase activity	Sulphatase ; Sulphatase ; WD40 repeat ; Alkaline-phosphatase-like, core domain	KOG3867	Sulfatase	General function prediction only	POORLY CHARACTERIZED	7145	6	29	no
42903	1.56665	1	365	oxidoreductase activity, acting on the CH-OH group of donors, NAD or NADP as acceptor ; cofactor binding ; catalytic activity ; binding ; metabolic process ; formate dehydrogenase activity ; formate dehydrogenase complex	D-isomer specific 2-hydroxyacid dehydrogenase, NAD-binding ; D-isomer specific 2-hydroxyacid dehydrogenase, NAD-binding ; NAD(P)-binding	KOG0069	Glyoxylate/hydroxypyruvate reductase (D-isomer-specific 2-hydroxy acid dehydrogenase superfamily)	Energy production and conversion	METABOLISM	1842	2	68	no
42904	0.757368	1	799	hydrolase activity, hydrolyzing O-glycosyl compounds ; carbohydrate metabolic process ; beta-glucosidase activity	Glycoside hydrolase, family 3, N-terminal ; Glycoside hydrolase, family 3, N-terminal ; Glycoside hydrolase, family 3, C-terminal ; Glycoside hydrolase, family 3, N-terminal ; Glycoside hydrolase, catalytic core ; Glycoside hydrolase, family 3, C-terminal					133	19	408	no
42917	2.18519	1	297							8497	1	28	no
42921	1.37092	1	374	polygalacturonase activity ; carbohydrate metabolic process ; galacturan 1,4-alpha-galacturonidase activity	Glycoside hydrolase, family 28 ; Glycoside hydrolase, family 28 ; Pectin lyase fold/virulence factor					322	8	214	no
43247	1.49208	1	153		Carboxymuconolactone decarboxylase					4205	2	41	no
43411	1.01647	1	347	electron transport ; oxidoreductase activity	FAD-dependent pyridine nucleotide-disulphide oxidoreductase ; Pyridine nucleotide-disulphide oxidoreductase, class-II ; FAD-dependent pyridine nucleotide-disulphide oxidoreductase					8528	4	27	no
43556	1.12037	1	347							17	49	1133	no
44030	N/A	1	337	oxidoreductase activity ; pyridoxine 4-dehydrogenase activity	Aldo/keto reductase ; Aldo/keto reductase ; Aldo/keto reductase ; Aldo/keto reductase	KOG1575	Voltage-gated shaker-like K+ channel, subunit beta/KCNAB	Energy production and conversion	METABOLISM	146	16	391	no
44308	1.04762	1	426	transporter activity ; transport ; integral to membrane	Major facilitator superfamily MFS-1 ; Major facilitator superfamily ; MFS general substrate transporter	KOG2504	Monocarboxylate transporter	Carbohydrate transport and metabolism	METABOLISM	32	28	844	no
44356	0	1	324	oxidoreductase activity ; C-3 sterol dehydrogenase (C-4 sterol decarboxylase) activity ; 3-keto sterol reductase activity ; aldo-keto reductase activity ; isocitrate dehydrogenase activity ; mevaldate reductase activity ; gluconate dehydrogenase activity ; steroid dehydrogenase activity ; epoxide dehydrogenase activity ; 5-exo-hydroxycamphor dehydrogenase activity ; 2-hydroxytetrahydrofuran dehyd…	Aldo/keto reductase ; Aldo/keto reductase ; Aldo/keto reductase ; Aldo/keto reductase ; Aldo/keto reductase	KOG1577	Aldo/keto reductase family proteins	General function prediction only	POORLY CHARACTERIZED	28	18	863	no
44429	0.621038	0.637928	282							147	15	390	no
44457	0.596609	1	352	oxidoreductase activity ; aryl-alcohol dehydrogenase (NADP+) activity	Aldo/keto reductase ; Aldo/keto reductase ; Aldo/keto reductase ; Aldo/keto reductase	KOG1575	Voltage-gated shaker-like K+ channel, subunit beta/KCNAB	Energy production and conversion	METABOLISM	183	9	335	no
44992	1.1787	1	557	transporter activity ; transport ; integral to membrane	Major facilitator superfamily MFS-1 ; Major facilitator superfamily ; MFS general substrate transporter	KOG0254	Predicted transporter (major facilitator superfamily)	General function prediction only	POORLY CHARACTERIZED	50	50	715	no
45101	1.12296	1	495	transporter activity ; transport ; integral to membrane	Major facilitator superfamily MFS-1 ; Major facilitator superfamily ; MFS general substrate transporter	KOG0255	Synaptic vesicle transporter SVOP and related transporters (major facilitator superfamily)	General function prediction only	POORLY CHARACTERIZED	78	42	576	no
45111	2.15621	1	503	heme binding ; transition metal ion binding ; acyl-CoA dehydrogenase activity ; electron transport ; oxidoreductase activity, acting on the CH-CH group of donors ; metabolic process	Cytochrome b5 ; Cytochrome b5 ; Acyl-CoA oxidase/dehydrogenase, type 1 ; Acyl-CoA dehydrogenase/oxidase, central region ; Cytochrome b5 ; Acyl-CoA dehydrogenase, conserved site ; Cytochrome b5 ; Acyl-CoA dehydrogenase/oxidase C-terminal ; Cytochrome b5 ; Acyl-CoA dehydrogenase/oxidase, middle and N-terminal	KOG0137	Very-long-chain acyl-CoA dehydrogenase	Lipid transport and metabolism	METABOLISM	235	12	275	no
45118	1.48933	1	257							792	8	118	no
45121	2.70657	1	510	sugar binding ; sugar:hydrogen symporter activity ; carbohydrate transport ; membrane ; transporter activity ; transport ; integral to membrane ; L-arabinose isomerase activity	Sugar transporter ; General substrate transporter ; Sugar transporter ; Major facilitator superfamily ; Legume lectin, alpha ; MFS general substrate transporter	KOG0254	Predicted transporter (major facilitator superfamily)	General function prediction only	POORLY CHARACTERIZED	139	8	398	no
45132	2.52262	1	406	transporter activity ; transport ; integral to membrane	Major facilitator superfamily MFS-1 ; Major facilitator superfamily ; MFS general substrate transporter	KOG0254	Predicted transporter (major facilitator superfamily)	General function prediction only	POORLY CHARACTERIZED	50	50	715	no
45257	0.776606	1	390	catalytic activity	Orn/DAP/Arg decarboxylase 2					114725	1	1	OmZn-only
45619	0.981751	1	268	metabolic process ; oxidoreductase activity ; catalytic activity ; binding ; 2-deoxy-D-gluconate 3-dehydrogenase activity	Short-chain dehydrogenase/reductase SDR ; Glucose/ribitol dehydrogenase ; Short-chain dehydrogenase/reductase SDR ; Short-chain dehydrogenase/reductase SDR ; NAD(P)-binding	KOG1200	Mitochondrial/plastidial beta-ketoacyl-ACP reductase	Lipid transport and metabolism	METABOLISM	965	4	100	no
45623	1.63726	1	260	metabolic process ; oxidoreductase activity ; catalytic activity ; binding ; 2-deoxy-D-gluconate 3-dehydrogenase activity	Short-chain dehydrogenase/reductase SDR ; Glucose/ribitol dehydrogenase ; Short-chain dehydrogenase/reductase SDR ; NAD(P)-binding	KOG0725	Reductases with broad range of substrate specificities	General function prediction only	POORLY CHARACTERIZED	174	18	349	no
45666	0	1	887	carbohydrate binding	Carbohydrate binding family 6 ; Cellulose binding, type IV ; Carbohydrate binding family 6 ; Galactose-binding like ; Pectin lyase fold/virulence factor					262	20	250	no
45745	0.858687	1	1099	heme binding ; transition metal ion binding ; transferase activity, transferring hexosyl groups ; chitin synthase activity	Cytochrome b5 ; Fungal chitin synthase	KOG2571	Chitin synthase/hyaluronan synthase (glycosyltransferases)	Cell wall/membrane/envelope biogenesis	CELLULAR PROCESSES AND SIGNALING	138	4	399	no
45814	0.582123	1	515	transporter activity ; transport ; integral to membrane	Major facilitator superfamily MFS-1 ; Major facilitator superfamily ; MFS general substrate transporter	KOG0254	Predicted transporter (major facilitator superfamily)	General function prediction only	POORLY CHARACTERIZED	50	50	715	no
45851	1.11354	1	257		FMN-binding split barrel, related					8582	2	27	no
45855	2.07803	1	421	heme binding ; indoleamine 2,3-dioxygenase activity	Indoleamine 2,3-dioxygenase ; Indoleamine 2,3-dioxygenase					3353	3	54	no
45857	1.46186	1	246	regulation of nitrogen utilization ; transcription repressor activity ; catalytic activity ; binding ; metabolic process	NmrA-like ; NAD(P)-binding					342	18	205	no
45860	1.44975	1	443	polygalacturonase activity ; carbohydrate metabolic process ; galacturan 1,4-alpha-galacturonidase activity	Glycoside hydrolase, family 28 ; Neuraxin/MAP1B repeat ; Pectin lyase fold/virulence factor					1321	5	80	no
45866	1.03611	1	419	hydrolase activity, hydrolyzing O-glycosyl compounds ; carbohydrate metabolic process ; alpha-galactosidase activity	Glycoside hydrolase, clan GH-D ; Glycoside hydrolase, family 27 ; Glycoside hydrolase, clan GH-D ; Glycoside hydrolase, catalytic core	KOG2366	Alpha-D-galactosidase (melibiase)	Carbohydrate transport and metabolism	METABOLISM	285	18	235	no
45885	1.20702	1	449	monooxygenase activity ; electron transport ; aromatic compound metabolic process ; metabolic process ; oxidoreductase activity ; salicylate 1-monooxygenase activity	Aromatic-ring hydroxylase ; Monooxygenase, FAD-binding	KOG2614	Kynurenine 3-monooxygenase and related flavoprotein monooxygenases	Energy production and conversion	METABOLISM	156	14	374	no
45902	3.151	1	212	glutathione transferase activity	Glutathione S-transferase, C-terminal ; Glutathione S-transferase, N-terminal ; Glutathione S-transferase, C-terminal-like ; Thioredoxin-like fold	KOG0867	Glutathione S-transferase	Posttranslational modification, protein turnover, chaperones	CELLULAR PROCESSES AND SIGNALING	398	5	186	no
45948	0.906467	1	275							1343	4	80	no
45953	1.01275	1	453	transporter activity ; transport ; integral to membrane	Major facilitator superfamily MFS-1 ; Major facilitator superfamily ; MFS general substrate transporter	KOG0255	Synaptic vesicle transporter SVOP and related transporters (major facilitator superfamily)	General function prediction only	POORLY CHARACTERIZED	78	42	576	no
45954	0	1	196	FMN binding ; oxidoreductase activity	Flavodoxin/nitric oxide synthase ; Flavodoxin/nitric oxide synthase	KOG3135	1,4-benzoquinone reductase-like; Trp repressor binding protein-like/protoplast-secreted protein	General function prediction only	POORLY CHARACTERIZED	731	3	125	no
45962	N/A	1	433	alpha-L-fucosidase activity ; carbohydrate metabolic process	Glycoside hydrolase, family 29 (alpha-L-fucosidase) ; Glycoside hydrolase, family 29 (alpha-L-fucosidase) ; Alpha-L-fucosidase ; Glycoside hydrolase, family 29 (alpha-L-fucosidase) ; Glycoside hydrolase, catalytic core	KOG3340	Alpha-L-fucosidase	Carbohydrate transport and metabolism	METABOLISM	2542	5	63	no
46119	0.70632	1	378		Extracellular membrane protein, 8-cysteine region, CFEM					17	49	1133	no
46178	1.20252	1	324	response to stress ; integral to membrane	RTA1 like protein					186	13	330	no
46180	0	1	409		Alpha/beta hydrolase fold-1 ; Peptidase S33, tripeptidyl-peptidase C-terminal					195	10	322	no
46215	1.58104	1	533		Major facilitator superfamily MFS-1 ; MFS general substrate transporter	KOG0255	Synaptic vesicle transporter SVOP and related transporters (major facilitator superfamily)	General function prediction only	POORLY CHARACTERIZED	78	42	576	no
46219	0.4266	1	257		Chondroitin AC/alginate lyase					10934	4	19	no
46222	0.582543	1	453		Rh-like protein/ammonium transporter ; Rh-like protein/ammonium transporter	KOG0682	Ammonia permease	Inorganic ion transport and metabolism	METABOLISM	265	8	247	no
46224	1.1009	1	194	catalytic activity ; carboxy-lyase activity ; phosphoenolpyruvate carboxykinase activity ; gamma-glutamyl carboxylase activity ; 3-octaprenyl-4-hydroxybenzoate carboxy-lyase activity ; 2,3-dihydroxybenzoate decarboxylase activity ; 2-hydroxy-3-carboxy-6-oxo-7-methylocta-2,4-dienoate decarboxylase activity ; bis(4-chlorophenyl)acetate decarboxylase activity ; 3,5-dibromo-4-hydroxybenzoate decarbox…	Flavoprotein ; Phenylacrylic acid decarboxylase ; Flavoprotein					13109	2	12	no
46258	0.735804	1	351	catalytic activity ; binding ; metabolic process ; 2-alkenal reductase activity	Alcohol dehydrogenase, zinc-binding ; GroES-like ; NAD(P)-binding	KOG1196	Predicted NAD-dependent oxidoreductase	General function prediction only	POORLY CHARACTERIZED	281	8	236	no
46266	2.90738	1	548	carboxylesterase activity	Carboxylesterase, type B ; Carboxylesterase, type B ; Carboxylesterase, type B	KOG4389	Acetylcholinesterase/Butyrylcholinesterase	Signal transduction mechanisms	CELLULAR PROCESSES AND SIGNALING	19	48	1115	no
46267	1.76954	0.538979	311	binding ; transport ; membrane	Mitochondrial substrate carrier ; Mitochondrial substrate carrier ; Mitochondrial substrate carrier	KOG0756	Mitochondrial tricarboxylate/dicarboxylate carrier proteins	Energy production and conversion	METABOLISM	1869	2	68	no
46313	3.33581	1	327	metabolic process ; oxidoreductase activity ; catalytic activity ; binding ; C-3 sterol dehydrogenase (C-4 sterol decarboxylase) activity ; 3-keto sterol reductase activity ; aldo-keto reductase activity ; isocitrate dehydrogenase activity ; mevaldate reductase activity ; gluconate dehydrogenase activity ; steroid dehydrogenase activity ; epoxide dehydrogenase activity ; 5-exo-hydroxycamphor dehy…	Glucose/ribitol dehydrogenase ; Short-chain dehydrogenase/reductase SDR ; NAD(P)-binding	KOG1208	Dehydrogenases with different specificities (related to short-chain alcohol dehydrogenases)	Secondary metabolites biosynthesis, transport and catabolism	METABOLISM	180	21	338	no
46391	0	1	198							10329	4	21	no
46464	0.987596	1	311	regulation of nitrogen utilization ; transcription repressor activity ; catalytic activity ; binding ; metabolic process	NmrA-like ; NAD(P)-binding					4458	3	38	no
46476	N/A	1	372	oxidoreductase activity ; lipid metabolic process ; membrane ; oxidoreductase activity, acting on paired donors, with oxidation of a pair of donors resulting in the reduction of molecular oxygen to two molecules of water ; phosphatidylcholine desaturase activity	Fatty acid desaturase, type 1, N-terminal ; Fatty acid desaturase, type 1					358	4	200	no
46481	0.925503	1	522	serine carboxypeptidase activity ; proteolysis ; carboxypeptidase D activity	Peptidase S10, serine carboxypeptidase ; Peptidase S10, serine carboxypeptidase ; Peptidase S10, serine carboxypeptidase	KOG1282	Serine carboxypeptidases (lysosomal cathepsin A)	Posttranslational modification, protein turnover, chaperones	CELLULAR PROCESSES AND SIGNALING	497	6	157	no
46519	0.978004	1	522	transporter activity ; transport ; integral to membrane	Major facilitator superfamily MFS-1 ; Major facilitator superfamily ; MFS general substrate transporter	KOG2533	Permease of the major facilitator superfamily	Carbohydrate transport and metabolism	METABOLISM	67	38	615	no
46586	1.72663	1	310	carbohydrate biosynthetic process ; transferase activity, transferring hexosyl groups ; glycogenin glucosyltransferase activity	Glycosyl transferase, family 8	KOG1950	Glycosyl transferase, family 8 - glycogenin	Carbohydrate transport and metabolism	METABOLISM	1178	2	87	no
46592	N/A	1	152							2387	4	64	no
46604	3.3537	0.950401	622	sugar:hydrogen symporter activity ; carbohydrate transport ; membrane ; transporter activity ; transport ; integral to membrane ; L-arabinose isomerase activity	Sugar transporter ; General substrate transporter ; Sugar transporter ; Major facilitator superfamily ; Sugar transporter, conserved site ; MFS general substrate transporter	KOG0254	Predicted transporter (major facilitator superfamily)	General function prediction only	POORLY CHARACTERIZED	257	11	252	no
46612	0.246899	1	261							19613	1	6	no
46617	2.19668	1	504	monooxygenase activity ; iron ion binding ; electron transport ; heme binding	Cytochrome P450 ; Cytochrome P450, E-class, group I ; Cytochrome P450 ; Cytochrome P450 ; Cytochrome P450	KOG0157	Cytochrome P450 CYP4/CYP19/CYP26 subfamilies	Lipid transport and metabolism	METABOLISM	101	27	473	no
46618	1.38534	1	286	metabolic process ; hydrolase activity ; phospholipase activity ; lipase activity ; 1-oxa-2-oxocycloheptane lactonase activity ; sulfolactone hydrolase activity ; 3,4-dihydrocoumarin hydrolase activity ; butyrolactone hydrolase activity	Alpha/beta hydrolase fold-3	KOG1515	Arylacetamide deacetylase	Defense mechanisms	CELLULAR PROCESSES AND SIGNALING	603	10	140	no
46634	4.1493	1	551	oxidoreductase activity ; FAD binding ; cyclohexanone monooxygenase activity	Pyridine nucleotide-disulphide oxidoreductase, NAD-binding region ; FAD-dependent pyridine nucleotide-disulphide oxidoreductase ; FAD dependent oxidoreductase	KOG1399	Flavin-containing monooxygenase	Secondary metabolites biosynthesis, transport and catabolism	METABOLISM	129	21	412	no
46679	N/A	1	134			KOG1840	Kinesin light chain	Cytoskeleton	CELLULAR PROCESSES AND SIGNALING	4	131	1868	no
46694	2.44921	1	260	carbohydrate biosynthetic process ; transferase activity, transferring hexosyl groups ; glycogenin glucosyltransferase activity	Glycosyl transferase, family 8	KOG1950	Glycosyl transferase, family 8 - glycogenin	Carbohydrate transport and metabolism	METABOLISM	6394	4	31	no
46699	0.720528	1	522	transporter activity ; transport ; integral to membrane ; L-arabinose isomerase activity	General substrate transporter ; Major facilitator superfamily ; MFS general substrate transporter	KOG0254	Predicted transporter (major facilitator superfamily)	General function prediction only	POORLY CHARACTERIZED	109	43	451	no
46701	0.737411	1	701	catalytic activity ; metabolic process ; acetoacetate-CoA ligase activity	AMP-dependent synthetase and ligase ; AMP-dependent synthetase and ligase ; Acetoacetyl-CoA synthase ; AMP-dependent synthetase and ligase	KOG1175	Acyl-CoA synthetase	Lipid transport and metabolism	METABOLISM	741	4	124	no
46746	0.947971	1	109							114281	1	1	OmZn-only
46758	0.781085	1	347	zinc ion binding ; oxidoreductase activity ; catalytic activity ; binding ; metabolic process ; alcohol dehydrogenase activity ; alcohol dehydrogenase activity, metal ion-independent ; alcohol dehydrogenase activity, zinc-dependent ; alcohol dehydrogenase activity, iron-dependent	Alcohol dehydrogenase, zinc-binding ; Alcohol dehydrogenase GroES-like ; Alcohol dehydrogenase, zinc-containing, conserved site ; GroES-like ; NAD(P)-binding	KOG0023	Alcohol dehydrogenase, class V	Secondary metabolites biosynthesis, transport and catabolism	METABOLISM	189	12	326	no
46776	0.756788	1	333							25281	1	4	no
46778	0.340578	0.860921	178							114236	1	1	OmZn-only
46831	0.905891	1	437	transcription factor activity ; nucleus ; regulation of transcription, DNA-dependent ; zinc ion binding ; metabolic process ; oxidoreductase activity ; metal ion binding	Fungal transcriptional regulatory protein, N-terminal ; Fungal transcriptional regulatory protein, N-terminal ; Fungal transcriptional regulatory protein, N-terminal ; Iron-containing alcohol dehydrogenase ; Fungal transcriptional regulatory protein, N-terminal	KOG2133	Transcriptional corepressor Atrophin-1/DRPLA	General function prediction only	POORLY CHARACTERIZED	19130	1	6	no
46868	0.987591	1	234							3	188	2618	no
46869	N/A	1	133							114349	1	1	OmZn-only
46884	N/A	1	103							113630	1	1	OmZn-only
46901	0.804486	1	94							114341	1	1	OmZn-only
46950	0.924961	1	525		Major facilitator superfamily MFS-1 ; MFS general substrate transporter	KOG0255	Synaptic vesicle transporter SVOP and related transporters (major facilitator superfamily)	General function prediction only	POORLY CHARACTERIZED	640	6	134	no
46967	N/A	1	154							9504	4	25	no
46970	0.998484	1	169	carbon-nitrogen ligase activity, with glutamine as amido-N-donor	Amidase signature enzyme ; Amidase signature enzyme	KOG1212	Amidases	Translation, ribosomal structure and biogenesis	INFORMATION STORAGE AND PROCESSING	111	11	433	no
46976	0.729686	1	290	hydrolase activity	Beta-lactamase-like					10270	6	22	no
47001	0.729812	1	587		Heterokaryon incompatibility					3	188	2618	no
47068	1.38223	0.924275	398							3	188	2618	no
47814	1.02068	1	390							8367	2	28	no
48080	N/A	1	117							14796	5	9	no
48218	1.10815	1	375							21511	1	5	no
48383	1.08721	1	529							1242	5	84	no
48653	1.77766	0.637577	348		Ankyrin ; Ankyrin ; Ankyrin ; Ankyrin ; Ankyrin ; Ankyrin	KOG4177	Ankyrin	Cell wall/membrane/envelope biogenesis	CELLULAR PROCESSES AND SIGNALING	27811	2	3	no
48709	1.05117	1	337							24336	1	4	no
48752	0	1	192			KOG1187	Serine/threonine protein kinase	Signal transduction mechanisms	CELLULAR PROCESSES AND SIGNALING	113649	1	1	OmZn-only
48804	2.27705	0.255365	135		Cyanovirin-N ; Cyanovirin-N					3529	2	51	no
48844	1.25064	1	258	hydrolase activity	Dienelactone hydrolase	KOG3043	Predicted hydrolase related to dienelactone hydrolase	General function prediction only	POORLY CHARACTERIZED	187	12	328	no
48854	3.05822	1	65							1825	10	69	no
48857	0.286426	1	300							13814	5	11	no
48910	5.69537	0.575744	152							28781	3	3	OmZn-only
48912	7.49447	0.359697	120							113935	1	1	OmZn-only
48953	1.27728	1	503	transcription factor activity ; nucleus ; regulation of transcription, DNA-dependent ; zinc ion binding	Fungal transcriptional regulatory protein, N-terminal ; Fungal transcriptional regulatory protein, N-terminal					77	39	578	no
48979	1.30612	1	292							701	3	128	no
48981	5.77188	1	307							25231	1	4	no
48987	1.1642	1	457							9590	3	25	no
48992	1.83618	0.840275	137							114324	1	1	OmZn-only
48993	1.78045	0.355843	279							110	33	438	no
49011	1.09938	1	122			KOG1801	tRNA-splicing endonuclease positive effector (SEN1)	RNA processing and modification	INFORMATION STORAGE AND PROCESSING	1717	2	70	no
50208	1.22203	1	316		Ankyrin ; Ankyrin ; Ankyrin ; Ankyrin ; Ankyrin ; Ankyrin	KOG0504	FOG: Ankyrin repeat	General function prediction only	POORLY CHARACTERIZED	37247	2	2	OmZn-only
50330	1.22085	1	207							28826	1	3	no
51089	1.73342	0.953716	421							114217	1	1	OmZn-only
51095	1.01094	1	366							24304	2	4	no
51124	N/A	1	74		Thioredoxin-like fold	KOG0867	Glutathione S-transferase	Posttranslational modification, protein turnover, chaperones	CELLULAR PROCESSES AND SIGNALING	197	14	320	no
51285	0.704891	1	336							11896	5	15	no
51307	0.390054	1	251	metabolic process ; oxidoreductase activity ; catalytic activity ; binding ; 3-oxoacyl-[acyl-carrier-protein] reductase activity	Short-chain dehydrogenase/reductase SDR ; Glucose/ribitol dehydrogenase ; Short-chain dehydrogenase/reductase SDR ; NAD(P)-binding	KOG0725	Reductases with broad range of substrate specificities	General function prediction only	POORLY CHARACTERIZED	86	22	538	no
51317	1.4183	1	519							17896	5	7	no
51439	N/A	1	120			KOG0255	Synaptic vesicle transporter SVOP and related transporters (major facilitator superfamily)	General function prediction only	POORLY CHARACTERIZED	9	68	1483	no
51441	1.10702	1	234							28655	1	3	no
51463	1.17469	1	266							17583	1	7	no
51509	1.15743	1	334			KOG0107	Alternative splicing factor SRp20/9G8 (RRM superfamily)	RNA processing and modification	INFORMATION STORAGE AND PROCESSING	25138	4	4	OmZn-only
52598	0.9257	1	622	protein kinase activity ; ATP binding ; protein amino acid phosphorylation ; protein serine/threonine kinase activity	Protein kinase, core ; Serine/threonine protein kinase-related ; Serine/threonine protein kinase ; Protein kinase, core ; Protein kinase-like					4033	4	43	no
52599	1.0332	1	638		Tetratricopeptide region					12	10	1283	no
52613	0.974087	1	1011		Ankyrin ; Ankyrin ; Ankyrin ; Ankyrin ; Ankyrin ; Ankyrin	KOG0504	FOG: Ankyrin repeat	General function prediction only	POORLY CHARACTERIZED	30633	1	3	no
52668	0.947572	1	370	1-alkyl-2-acetylglycerophosphocholine esterase activity ; 2-acetyl-1-alkylglycerophosphocholine esterase complex ; lipid catabolic process	Platelet-activating factor acetylhydrolase, plasma/intracellular isoform II	KOG3847	Phospholipase A2 (platelet-activating factor acetylhydrolase in humans)	Lipid transport and metabolism	METABOLISM	3239	4	57	no
52737	N/A	1	136							13683	6	11	no
52740	1.10899	1	277	transcription factor activity ; nucleus ; regulation of transcription, DNA-dependent ; sequence-specific DNA binding ; protein dimerization activity	bZIP transcription factor, bZIP-1 ; Basic-leucine zipper (bZIP) transcription factor ; Basic-leucine zipper (bZIP) transcription factor					10394	11	21	no
52772	1.52818	1	289	metabolic process ; oxidoreductase activity ; catalytic activity ; binding ; F420H2 dehydrogenase activity ; sulfur oxygenase reductase activity ; malolactic enzyme activity ; regulation of oxidoreductase activity	Short-chain dehydrogenase/reductase SDR ; Glucose/ribitol dehydrogenase ; Short-chain dehydrogenase/reductase SDR ; Short-chain dehydrogenase/reductase SDR ; NAD(P)-binding	KOG1205	Predicted dehydrogenase	Secondary metabolites biosynthesis, transport and catabolism	METABOLISM	106	13	462	no
52878	1.1552	1	175							113724	1	1	OmZn-only
52937	0.824051	0.993405	146		Ankyrin ; Ankyrin ; Ankyrin	KOG4177	Ankyrin	Cell wall/membrane/envelope biogenesis	CELLULAR PROCESSES AND SIGNALING	17257	1	7	no
52984	N/A	1	119			KOG3803	Transcription factor containing C2HC type Zn finger	Transcription	INFORMATION STORAGE AND PROCESSING	113693	1	1	OmZn-only
53028	0.666697	1	1581	shikimate kinase activity ; ATP binding ; 3-dehydroquinate dehydratase activity ; aromatic amino acid family biosynthetic process ; transferase activity, transferring alkyl or aryl (other than methyl) groups ; 3-dehydroquinate synthase activity ; shikimate 5-dehydrogenase activity ; cytoplasm ; 3-phosphoshikimate 1-carboxyvinyltransferase activity ; catalytic activity ; binding ; metabolic process	3-phosphoshikimate 1-carboxyvinyltransferase, core ; Dehydroquinase class I ; Shikimate kinase ; 3-phosphoshikimate 1-carboxyvinyltransferase, core ; Shikimate kinase ; Dehydroquinase class I ; Quinate/shikimate 5-dehydrogenase/glutamyl-tRNA reductase ; 3-dehydroquinate synthase AroB ; Shikimate dehydrogenase substrate binding, N-terminal ; Pentafunctional AroM protein ; Dehydroquinase class I ; …	KOG0692	Pentafunctional AROM protein	Amino acid transport and metabolism	METABOLISM	298	10	225	no
53034	N/A	1	163	metabolic process ; CoA-transferase activity	Coenzyme A transferase					904	4	105	no
53085	0.91006	1	537	sugar:hydrogen symporter activity ; carbohydrate transport ; membrane ; transporter activity ; transport ; integral to membrane ; L-arabinose isomerase activity	Sugar transporter ; General substrate transporter ; Sugar transporter ; Major facilitator superfamily ; MFS general substrate transporter	KOG0254	Predicted transporter (major facilitator superfamily)	General function prediction only	POORLY CHARACTERIZED	71	28	601	no
53094	1.0909	1	551	carboxylesterase activity	Carboxylesterase, type B ; Carboxylesterase, type B	KOG1516	Carboxylesterase and related proteins	General function prediction only	POORLY CHARACTERIZED	19	48	1115	no
53154	2.2009	1	101							113654	1	1	OmZn-only
53933	1.14947	1	125							114320	1	1	OmZn-only
54305	0.940896	1	107							3205	6	57	no
55024	1.40684	0.924275	130	thymidylate synthase activity ; dTMP biosynthetic process	Thymidylate synthase, C-terminal ; Thymidylate synthase, C-terminal	KOG0673	Thymidylate synthase	Nucleotide transport and metabolism	METABOLISM	1881	2	68	no
55238	0.522102	0.820686	295							113601	1	1	OmZn-only
55667	N/A	1	198			KOG1840	Kinesin light chain	Cytoskeleton	CELLULAR PROCESSES AND SIGNALING	4	131	1868	no
55692	0.897675	1	398	electron transport ; oxidoreductase activity ; FAD binding ; NADH dehydrogenase activity	FAD-dependent pyridine nucleotide-disulphide oxidoreductase ; Pyridine nucleotide-disulphide oxidoreductase, class-II ; Pyridine nucleotide-disulphide oxidoreductase, NAD-binding region ; FAD-dependent pyridine nucleotide-disulphide oxidoreductase	KOG1336	Monodehydroascorbate/ferredoxin reductase	General function prediction only	POORLY CHARACTERIZED	1000	11	98	no
55808	2.37359	1	281		Glutathione S-transferase, C-terminal-like ; Thioredoxin-like fold					21930	1	5	no
55819	0.706758	0.838799	729	transcription factor activity ; nucleus ; regulation of transcription, DNA-dependent ; zinc ion binding ; DNA binding ; transcription	Fungal transcriptional regulatory protein, N-terminal ; Fungal specific transcription factor ; Fungal transcriptional regulatory protein, N-terminal ; Fungal transcriptional regulatory protein, N-terminal ; Fungal transcriptional regulatory protein, N-terminal ; Fungal transcriptional regulatory protein, N-terminal					3408	2	53	no
55829	2.24158	1	1369							12087	3	15	no
55830	0.565116	1	1231							11518	1	17	no
55891	0.826756	1	106							114372	1	1	OmZn-only
55924	1.19368	1	327	FMN binding ; oxidoreductase activity ; NADPH dehydrogenase activity	NADH:flavin oxidoreductase/NADH oxidase, N-terminal	KOG0134	NADH:flavin oxidoreductase/12-oxophytodienoate reductase	General function prediction only	POORLY CHARACTERIZED	178	5	340	no
55938	1.2241	1	336	aminopeptidase activity ; proteolysis ; cytoplasm ; prolyl aminopeptidase activity	Peptidase S33, prolyl aminopeptidase ; Alpha/beta hydrolase fold-1 ; Peptidase S33, tricorn interacting factor 1					476	6	163	no
55962	1.00531	1	485	transcription factor activity ; nucleus ; regulation of transcription, DNA-dependent ; zinc ion binding	Fungal transcriptional regulatory protein, N-terminal ; Fungal transcriptional regulatory protein, N-terminal ; Fungal transcriptional regulatory protein, N-terminal ; Fungal transcriptional regulatory protein, N-terminal					9906	4	23	no
55964	1.21003	1	140							1418	4	77	no
55965	N/A	1	131							29625	2	3	no
56320	0.878006	1	128							12024	3	15	no
56352	0.565973	1	249							6611	2	31	no
56361	1.06708	1	301							46028	2	2	OmZn-only
56425	1.74273	0.618244	481	metabolic process ; oxidoreductase activity ; aldehyde dehydrogenase (NAD) activity	Aldehyde dehydrogenase ; Aldehyde dehydrogenase, conserved site ; Aldehyde/histidinol dehydrogenase	KOG2450	Aldehyde dehydrogenase	Energy production and conversion	METABOLISM	25	42	929	no
56490	1.16864	1	165							9555	4	25	no
56581	0.697501	0.898334	254	metabolic process ; carbon-sulfur lyase activity	Glutathione-dependent formaldehyde-activating, GFA	KOG4192	Uncharacterized conserved protein	Function unknown	POORLY CHARACTERIZED	1699	4	71	no
56667	1.93622	0.642773	327	potassium ion transport ; catalytic activity ; binding ; metabolic process	Regulator of K+ conductance, N-terminal ; NAD(P)-binding					3806	3	46	no
56865	1.27662	1	381	asparaginase activity ; asparagine metabolic process ; amino acid metabolic process	Asparaginase/glutaminase ; Asparaginase/glutaminase ; Asparaginase/glutaminase ; L-asparaginase, type II ; Asparaginase/glutaminase ; Asparaginase/glutaminase	KOG0503	Asparaginase	Amino acid transport and metabolism	METABOLISM	9688	1	24	no
56985	0.79841	0.972072	196							114453	1	1	OmZn-only
57041	1.15375	1	684							19603	1	6	no
57132	1.09568	1	179	monooxygenase activity ; iron ion binding ; electron transport ; heme binding	Cytochrome P450					560	6	146	no
57703	1.1163	1	206		Ankyrin					22034	1	5	no
57763	0.537433	1	121	hydrolase activity, hydrolyzing O-glycosyl compounds ; carbohydrate metabolic process	Glycoside hydrolase, family 43					798	6	117	no
57805	0.993658	1	541							11707	8	16	no
57834	0	1	177							16220	1	8	no
57835	1.04381	1	518	transcription factor activity ; nucleus ; regulation of transcription, DNA-dependent ; zinc ion binding	Fungal transcriptional regulatory protein, N-terminal					30403	1	3	no
58207	0.383736	1	342							29191	3	3	OmZn-only
58226	1.02507	1	272							28827	1	3	no
58242	1.41721	1	319							26795	3	4	no
58243	1.01738	1	230							19286	3	6	no
58339	2.64841	1	236							544	8	148	no
58485	0.863528	0.902174	1182		Heterokaryon incompatibility ; Ankyrin	KOG1840	Kinesin light chain	Cytoskeleton	CELLULAR PROCESSES AND SIGNALING	3346	3	54	no
58488	0.421724	1	132							17474	2	7	no
58551	N/A	1	88							114601	1	1	OmZn-only
58898	1.76923	0.262984	267							793	8	118	no
58901	5.55798	0.554477	228							110	33	438	no
58903	4.00267	0.596677	333	gibberellin-44 dioxygenase activity	2OG-Fe(II) oxygenase	KOG0143	Iron/ascorbate family oxidoreductases	General function prediction only	POORLY CHARACTERIZED	4237	2	40	no
58913	0.838491	1	595	protein kinase activity ; ATP binding ; protein amino acid phosphorylation	Protein kinase, core ; Protein kinase, core ; Protein kinase-like					920	10	104	no
58941	1.3023	1	196							114646	1	1	OmZn-only
58944	0.768207	1	309							23460	1	4	no
59324	1.57566	1	130		WD40 repeat ; WD40 repeat ; WD40 repeat ; WD40 repeat ; WD40 repeat ; WD40 repeat ; WD40 repeat-like	KOG0266	WD40 repeat-containing protein	General function prediction only	POORLY CHARACTERIZED	1	47	4212	no
59333	N/A	1	236							114683	1	1	OmZn-only
59340	0.587977	1	332	membrane	Protein of unknown function DUF6, transmembrane	KOG4510	Permease of the drug/metabolite transporter (DMT) superfamily	General function prediction only	POORLY CHARACTERIZED	769	4	120	no
59472	0.883433	1	372							113589	1	1	OmZn-only
59473	N/A	1	101							931	7	103	no
59487	1.28906	1	330	transcription factor activity ; nucleus ; regulation of transcription, DNA-dependent ; zinc ion binding ; DNA binding ; transcription	Fungal transcriptional regulatory protein, N-terminal ; Fungal specific transcription factor ; Fungal transcriptional regulatory protein, N-terminal ; Fungal transcriptional regulatory protein, N-terminal					652	30	133	no
59488	6.16193	1	253	metabolic process ; oxidoreductase activity ; catalytic activity ; binding ; F420H2 dehydrogenase activity ; sulfur oxygenase reductase activity ; malolactic enzyme activity ; regulation of oxidoreductase activity	Glucose/ribitol dehydrogenase ; Short-chain dehydrogenase/reductase SDR ; NAD(P)-binding	KOG1611	Predicted short chain-type dehydrogenase	General function prediction only	POORLY CHARACTERIZED	512	4	153	no
59518	5.28312	1	494	carboxypeptidase A activity ; proteolysis ; zinc ion binding ; sugar binding	Peptidase M14, carboxypeptidase A ; Legume lectin, beta domain					2745	13	61	no
59526	2.11906	1	233		ThiJ/PfpI					1332	3	80	no
59527	3.70291	0.655876	240	nucleic acid binding ; intracellular ; zinc ion binding	Zinc finger, C2H2-type					8856	2	27	no
59557	0.946645	1	381							17	49	1133	no
59584	0.5905	0.960922	517	transcription factor activity ; nucleus ; regulation of transcription, DNA-dependent ; zinc ion binding	Fungal transcriptional regulatory protein, N-terminal ; Fungal transcriptional regulatory protein, N-terminal ; Fungal transcriptional regulatory protein, N-terminal ; Fungal transcriptional regulatory protein, N-terminal ; Fungal transcriptional regulatory protein, N-terminal					24022	3	4	no
59588	0.566477	1	282	membrane	GPR1/FUN34/yaaH ; GPR1/FUN34/yaaH ; GPR1/FUN34/yaaH					584	3	142	no
59600	N/A	0.994846	50							33412	3	3	OmZn-only
59602	N/A	1	106							114702	1	1	OmZn-only
59763	0.893701	0.825893	580	ATP binding	Heat shock protein Hsp70	KOG0101	Molecular chaperones HSP70/HSC70, HSP70 superfamily	Posttranslational modification, protein turnover, chaperones	CELLULAR PROCESSES AND SIGNALING	426	5	177	no
59766	0.916667	0.995855	263	catalytic activity ; cellular metabolic process ; coenzyme binding ; binding ; metabolic process	NAD-dependent epimerase/dehydratase ; NAD(P)-binding					11721	2	16	no
59814	1.00642	1	351							20958	1	5	no
59855	0.957571	1	381							1344	8	80	no
59888	0.668154	0.670083	301		Eggshell protein	KOG1995	Conserved Zn-finger protein	General function prediction only	POORLY CHARACTERIZED	114732	1	1	OmZn-only
59974	1.0489	1	591							26625	2	4	no
60007	1.26903	0.980816	150							25138	4	4	OmZn-only
60365	0.330394	0.973634	512	tetrahydrofolylpolyglutamate synthase activity ; ATP binding ; folic acid and derivative biosynthetic process ; biosynthetic process ; ligase activity	Folylpolyglutamate synthetase ; Folylpolyglutamate synthetase ; Mur ligase, C-terminal ; Mur ligase, central	KOG2525	Folylpolyglutamate synthase	Coenzyme transport and metabolism	METABOLISM	917	4	104	no
60424	N/A	1	121							46028	2	2	OmZn-only
60453	N/A	1	316							114781	1	1	OmZn-only
60459	N/A	1	155							129	21	412	no
60478	1.23003	1	229							114782	1	1	OmZn-only
60503	1.27296	1	103							25138	4	4	OmZn-only
60568	N/A	1	125							920	10	104	no
60574	0.972605	1	194							3	188	2618	no
60579	0.984308	1	298							77	39	578	no
60767	0.911926	1	145							114798	1	1	OmZn-only
60808	N/A	1	167		Heterokaryon incompatibility					3	188	2618	no
60809	1.18988	1	744							45864	1	2	no
60829	5.93028	1	320	regulation of nitrogen utilization ; transcription repressor activity ; catalytic activity ; binding ; metabolic process ; enoyl-[acyl-carrier-protein] reductase activity ; 2,3-dihydroxy-2,3-dihydro-phenylpropionate dehydrogenase activity ; cis-2,3-dihydrodiol DDT dehydrogenase activity ; trans-9R,10R-dihydrodiolphenanthrene dehydrogenase activity ; cis-chlorobenzene dihydrodiol dehydrogenase act…	NmrA-like ; NAD(P)-binding					1537	4	74	no
60869	0	1	315	hydrolase activity	Alpha/beta hydrolase ; Alpha/beta hydrolase fold-1	KOG2382	Predicted alpha/beta hydrolase	General function prediction only	POORLY CHARACTERIZED	9935	6	23	no
60884	1.67447	1	642	catalytic activity ; metabolic process	AMP-dependent synthetase and ligase ; MFS general substrate transporter	KOG1179	Very long-chain acyl-CoA synthetase/fatty acid transporter	Lipid transport and metabolism	METABOLISM	1317	5	80	no
60900	0.828305	1	708	hydrolase activity, hydrolyzing O-glycosyl compounds ; carbohydrate metabolic process ; alpha-galactosidase activity	Glycoside hydrolase, family 36 ; Glycoside hydrolase, clan GH-D ; Glycoside hydrolase, family 36 ; Glycoside hydrolase, catalytic core					16245	2	8	no
60920	8.28178	0.550191	470	metabolic process ; hydrolase activity	Alpha/beta hydrolase fold-3	KOG1515	Arylacetamide deacetylase	Defense mechanisms	CELLULAR PROCESSES AND SIGNALING	458	9	169	no
60927	1.16211	1	129							10291	2	22	no
60943	1.30288	1	148							3	188	2618	no
60959	N/A	1	398	monooxygenase activity ; electron transport ; aromatic compound metabolic process ; metabolic process ; oxidoreductase activity	Aromatic-ring hydroxylase ; Monooxygenase, FAD-binding	KOG2614	Kynurenine 3-monooxygenase and related flavoprotein monooxygenases	Energy production and conversion	METABOLISM	919	8	104	no
60974	1.38674	1	491	metabolic process ; oxidoreductase activity ; succinate-semialdehyde dehydrogenase activity	Aldehyde dehydrogenase ; Aldehyde dehydrogenase, conserved site ; Aldehyde/histidinol dehydrogenase	KOG2451	Aldehyde dehydrogenase	Energy production and conversion	METABOLISM	25	42	929	no
60978	N/A	1	92							114810	1	1	OmZn-only
61059	0.987786	1	309	subtilase activity ; proteolysis	Peptidase S8 and S53, subtilisin, kexin, sedolisin ; Peptidase S8 and S53, subtilisin, kexin, sedolisin ; Peptidase S8 and S53, subtilisin, kexin, sedolisin	KOG1153	Subtilisin-related protease/Vacuolar protease B	Posttranslational modification, protein turnover, chaperones	CELLULAR PROCESSES AND SIGNALING	264	3	248	no
61071	N/A	1	83							114816	1	1	OmZn-only
61077	1.22425	1	63							114817	1	1	OmZn-only
61107	0.688072	1	267	regulation of nitrogen utilization ; transcription repressor activity ; catalytic activity ; binding ; metabolic process	NmrA-like ; NAD(P)-binding					10290	3	22	no
61142	1.35361	1	440							24022	3	4	no
61174	N/A	1	213	metal ion binding ; DNA binding ; DNA methylation ; L-fuculose-phosphate aldolase activity	Class II aldolase/adducin, N-terminal ; C-5 cytosine-specific DNA methylase ; Class II aldolase/adducin, N-terminal	KOG3699	Cytoskeletal protein Adducin	Signal transduction mechanisms	CELLULAR PROCESSES AND SIGNALING	661	9	133	no
61195	0.606767	1	108							114821	1	1	OmZn-only
61277	1.07043	1	622	DNA binding ; nucleus ; transcription ; zinc ion binding	Fungal specific transcription factor					12954	4	12	no
61301	N/A	1	73							4214	5	41	no
61308	N/A	1	233							7206	2	29	no
61309	1.50211	1	134		Endoribonuclease L-PSP ; Endoribonuclease L-PSP/chorismate mutase-like					21454	1	5	no
61352	0.954834	1	366	nucleic acid binding ; intracellular ; zinc ion binding	Zinc finger, C2H2-type ; Zinc finger, C2H2-type ; Zinc finger, C2H2-like ; Zinc finger, C2H2-type ; Zinc finger, C2H2-type	KOG1721	FOG: Zn-finger	General function prediction only	POORLY CHARACTERIZED	8986	6	26	no
61392	1.54831	1	623	DNA binding ; nucleus ; transcription ; zinc ion binding	Fungal specific transcription factor ; Thioredoxin-like fold					10150	5	22	no
61418	0.971213	1	594	oxidoreductase activity ; FAD binding	Pyridine nucleotide-disulphide oxidoreductase, NAD-binding region	KOG1399	Flavin-containing monooxygenase	Secondary metabolites biosynthesis, transport and catabolism	METABOLISM	129	21	412	no
61419	1.20792	1	189		Protein of unknown function DUF861, cupin-3 ; Cupin, RmlC-type					10885	2	19	no
61463	N/A	1	148							4396	5	39	no
61577	4.1848	1	166		MFS general substrate transporter	KOG2533	Permease of the major facilitator superfamily	Carbohydrate transport and metabolism	METABOLISM	11	35	1337	no
61594	N/A	1	256							21448	4	5	no
61609	2.27784	1	342	isoprenoid biosynthetic process	Polyprenyl synthetase ; Polyprenyl synthetase ; Polyprenyl synthetase ; Terpenoid synthase	KOG0711	Polyprenyl synthetase	Coenzyme transport and metabolism	METABOLISM	1353	2	79	no
61618	0.87898	1	462							4579	2	38	no
61623	N/A	1	155							114857	1	1	OmZn-only
61628	N/A	1	105		Alcohol dehydrogenase GroES-like ; GroES-like	KOG0024	Sorbitol dehydrogenase	Secondary metabolites biosynthesis, transport and catabolism	METABOLISM	1295	2	81	no
61629	6.73663	1	183	coenzyme M biosynthetic process	(2R)-phospho-3-sulpholactate synthase, ComA ; (2R)-phospho-3-sulpholactate synthase, ComA ; (2R)-phospho-3-sulpholactate synthase, ComA					10185	3	22	no
61635	1.81622	0.973634	254							9539	3	25	no
61637	1.64283	1	321							17	49	1133	no
61650	5.26319	1	234	protein kinase activity ; ATP binding ; protein amino acid phosphorylation ; protein serine/threonine kinase activity ; calmodulin-dependent protein kinase activity	Protein kinase, core ; Serine/threonine protein kinase-related ; Serine/threonine protein kinase ; Protein kinase, core ; Serine/threonine protein kinase, active site ; Protein kinase-like	KOG0032	Ca2+/calmodulin-dependent protein kinase, EF-Hand protein superfamily	Signal transduction mechanisms	CELLULAR PROCESSES AND SIGNALING	334	7	208	no
61655	2.57239	1	137							12358	3	14	no
61656	2.30739	1	121							14781	1	9	no
61700	0.734887	1	804	subtilase activity ; proteolysis ; tripeptidyl-peptidase II activity	Peptidase S8 and S53, subtilisin, kexin, sedolisin ; Peptidase S8 and S53, subtilisin, kexin, sedolisin ; Peptidase S8 and S53, subtilisin, kexin, sedolisin ; Peptidase S8 and S53, subtilisin, kexin, sedolisin ; Peptidase S8 and S53, subtilisin, kexin, sedolisin ; Peptidase S8 and S53, subtilisin, kexin, sedolisin	KOG4266	Subtilisin kexin isozyme-1/site 1 protease, subtilase superfamily	Posttranslational modification, protein turnover, chaperones	CELLULAR PROCESSES AND SIGNALING	463	6	168	no
61753	0.978088	1	233							12378	2	14	no
61756	0	1	116							114863	1	1	OmZn-only
61777	5.54516	1	252	metabolic process ; oxidoreductase activity ; catalytic activity ; binding ; glucose dehydrogenase activity ; pinocarveol dehydrogenase activity ; chloral hydrate dehydrogenase activity ; hydroxymethylmethylsilanediol oxidase activity ; 1-phenylethanol dehydrogenase activity ; myrtenol dehydrogenase activity ; versicolorin reductase activity ; ketoreductase activity	Glucose/ribitol dehydrogenase ; Short-chain dehydrogenase/reductase SDR ; NAD(P)-binding	KOG0725	Reductases with broad range of substrate specificities	General function prediction only	POORLY CHARACTERIZED	1005	4	98	no
61782	1.03448	1	59							281	8	236	no
61797	1.81469	1	328		HMG-I and HMG-Y, DNA-binding					40064	1	2	no
61798	1.46649	1	242							25167	1	4	no
61801	1.21003	1	85							19238	2	6	no
61938	0.390054	1	210			KOG4568	Cytoskeleton-associated protein and related proteins	Cytoskeleton	CELLULAR PROCESSES AND SIGNALING	14277	1	10	no
61959	N/A	1	53							15017	3	9	no
62050	0.920108	1	153							19463	1	6	no
62059	N/A	1	205							114898	1	1	OmZn-only
62060	N/A	1	434	transporter activity ; transport ; integral to membrane	Major facilitator superfamily MFS-1 ; Major facilitator superfamily ; MFS general substrate transporter	KOG2533	Permease of the major facilitator superfamily	Carbohydrate transport and metabolism	METABOLISM	67	38	615	no
62061	N/A	1	299		Carboxylesterase, type B					19	48	1115	no
62067	N/A	1	113							19310	1	6	no
62068	1.44053	1	91							114899	1	1	OmZn-only
62080	0.920696	1	195	metabolic process ; oxidoreductase activity	Aldehyde dehydrogenase ; Aldehyde/histidinol dehydrogenase	KOG2451	Aldehyde dehydrogenase	Energy production and conversion	METABOLISM	25	42	929	no
62094	N/A	1	150							3994	2	43	no
62096	11.142	0.880525	65							114900	1	1	OmZn-only
62108	N/A	1	140							114902	1	1	OmZn-only
62147	1.26269	1	144							114903	1	1	OmZn-only
62150	1.34439	1	102							14624	10	10	OmZn-only
62169	1.21074	1	163							114906	1	1	OmZn-only
62188	0.883602	1	162							31165	1	3	no
62229	N/A	1	83	protein kinase activity ; ATP binding ; protein amino acid phosphorylation	Protein kinase, core ; Protein kinase-like	KOG0660	Mitogen-activated protein kinase	Signal transduction mechanisms	CELLULAR PROCESSES AND SIGNALING	161	7	369	no
62242	0.86617	1	507	transcription factor activity ; nucleus ; regulation of transcription, DNA-dependent ; zinc ion binding	Fungal transcriptional regulatory protein, N-terminal ; Fungal transcriptional regulatory protein, N-terminal ; Fungal transcriptional regulatory protein, N-terminal ; Fungal transcriptional regulatory protein, N-terminal ; Fungal transcriptional regulatory protein, N-terminal					11896	5	15	no
62293	1.14175	1	131							8393	2	28	no
62307	0	1	102							114916	1	1	OmZn-only
62310	11.6358	0.913895	157							43092	1	2	no
62312	0.969543	1	392	transcription factor activity ; nucleus ; regulation of transcription, DNA-dependent ; zinc ion binding	Fungal transcriptional regulatory protein, N-terminal ; Fungal transcriptional regulatory protein, N-terminal ; Fungal transcriptional regulatory protein, N-terminal ; Fungal transcriptional regulatory protein, N-terminal ; Fungal transcriptional regulatory protein, N-terminal ; Fungal transcriptional regulatory protein, N-terminal					9504	4	25	no
62326	1.09828	1	319	lactoylglutathione lyase activity ; carbohydrate metabolic process	Glyoxalase/bleomycin resistance protein/dioxygenase ; Glyoxalase I ; Glyoxalase I	KOG2944	Glyoxalase	Carbohydrate transport and metabolism	METABOLISM	1752	2	70	no
62330	N/A	1	79	hydrolase activity, hydrolyzing O-glycosyl compounds ; carbohydrate metabolic process	Glycoside hydrolase, family 3, N-terminal ; Glycoside hydrolase, family 3, N-terminal ; Glycoside hydrolase, catalytic core					133	19	408	no
62365	6.74046	1	164							28781	3	3	OmZn-only
62368	1.11194	1	531	monooxygenase activity ; iron ion binding ; electron transport ; heme binding ; fluorene oxygenase activity ; mono-butyltin dioxygenase activity ; limonene 8-monooxygenase activity ; tri-n-butyltin dioxygenase activity ; di-n-butyltin dioxygenase activity ; methylsilanetriol hydroxylase activity ; methyl tertiary butyl ether 3-monooxygenase activity ; 4-nitrocatechol 4-monooxygenase activity ; 4-…	Cytochrome P450, E-class, group IV ; Cytochrome P450 ; Cytochrome P450	KOG0156	Cytochrome P450 CYP2 subfamily	Secondary metabolites biosynthesis, transport and catabolism	METABOLISM	43	14	757	no
62393	6.43643	1	323	catalytic activity ; epoxide hydrolase activity	Epoxide hydrolase-like ; Alpha/beta hydrolase fold-1	KOG4178	Soluble epoxide hydrolase	Lipid transport and metabolism	METABOLISM	355	15	201	no
62404	0.9548	1	113		Stress responsive alpha-beta barrel ; Dimeric alpha-beta barrel					4216	4	41	no
62413	0.829001	1	147		Endoribonuclease L-PSP ; Endoribonuclease L-PSP/chorismate mutase-like					29320	1	3	no
62440	1.02773	1	53							114923	1	1	OmZn-only
62449	0.825656	1	82							12274	1	14	no
62452	0.810062	1	162							900	11	105	no
62453	0.994063	1	316							15372	2	9	no
62458	N/A	1	127							114925	1	1	OmZn-only
62500	1.5391	1	314							114931	1	1	OmZn-only
62502	N/A	1	115	electron transport ; oxidoreductase activity	Nitroreductase					1902	9	68	no
62515	1.11696	1	368							1724	5	70	no
62524	N/A	1	50							33412	3	3	OmZn-only
62546	0	1	50							33412	3	3	OmZn-only
62577	1.23362	1	208							9323	1	26	no
62598	1.03616	1	363	transcription factor activity ; nucleus ; regulation of transcription, DNA-dependent ; zinc ion binding	Fungal transcriptional regulatory protein, N-terminal ; Fungal transcriptional regulatory protein, N-terminal ; Fungal transcriptional regulatory protein, N-terminal ; Fungal transcriptional regulatory protein, N-terminal ; Fungal transcriptional regulatory protein, N-terminal					192	42	325	no
62656	1.63073	1	125							30482	3	3	OmZn-only
62790	N/A	1	55							17346	3	7	no
63107	0.841877	1	172							17	49	1133	no
63258	N/A	1	111							10704	6	20	no
63269	1.04149	1	361		Heterokaryon incompatibility					7	84	1542	no
63413	N/A	1	101	phospholipid biosynthetic process ; membrane ; phosphotransferase activity, for other substituted phosphate groups	CDP-alcohol phosphatidyltransferase					1037	3	96	no
63443	3.12023	1	111	cell redox homeostasis ; thioredoxin-disulfide reductase activity	Thioredoxin-related ; Thioredoxin domain ; Thioredoxin-like fold	KOG0908	Thioredoxin-like protein	Posttranslational modification, protein turnover, chaperones	CELLULAR PROCESSES AND SIGNALING	233	5	277	no
63637	10.4281	1	147							110	33	438	no
63854	N/A	1	68	protein dimerization activity	HAT dimerisation	KOG1121	Tam3-transposase (Ac family)	Replication, recombination and repair	INFORMATION STORAGE AND PROCESSING	20376	1	5	no
64809	14.748	0.317831	87			KOG4476	Gluconate transport-inducing protein	Signal transduction mechanisms	CELLULAR PROCESSES AND SIGNALING	5515	3	33	no
65011	0.301104	0.819929	279	carbohydrate biosynthetic process ; transferase activity, transferring hexosyl groups	Glycosyl transferase, family 8	KOG1950	Glycosyl transferase, family 8 - glycogenin	Carbohydrate transport and metabolism	METABOLISM	5843	3	33	no
65100	0.957843	1	323							17	49	1133	no
65224	1.24864	1	1179	ATP binding ; transport ; ATPase activity, coupled to transmembrane movement of ions, phosphorylative mechanism ; membrane ; catalytic activity ; metabolic process ; magnesium ion binding ; phospholipid-translocating ATPase activity ; phospholipid transport ; integral to membrane	ATPase, P-type, K/Mg/Cd/Cu/Zn/Na/Ca/Na/H-transporter ; Haloacid dehalogenase-like hydrolase ; ATPase, P-type, K/Mg/Cd/Cu/Zn/Na/Ca/Na/H-transporter ; Phospholipid-translocating P-type ATPase, flippase ; ATPase, P-type, K/Mg/Cd/Cu/Zn/Na/Ca/Na/H-transporter	KOG0206	P-type ATPase	General function prediction only	POORLY CHARACTERIZED	182	6	338	no
66031	N/A	1	218	aspartic-type endopeptidase activity ; proteolysis	Peptidase G1, eqolisin ; Peptidase G1, eqolisin ; Peptidase G1, eqolisin ; Concanavalin A-like lectin/glucanase					373	12	195	no
66853	1.00903	1	260	microtubule motor activity ; kinesin complex	Kinesin light chain ; Tetratricopeptide TPR-1 ; Tetratricopeptide region ; Tetratricopeptide region	KOG1840	Kinesin light chain	Cytoskeleton	CELLULAR PROCESSES AND SIGNALING	4	131	1868	no
67150	N/A	1	177		Cyclin-related 2 ; Cyclin-like	KOG1674	Cyclin	General function prediction only	POORLY CHARACTERIZED	1274	5	82	no
67262	2.04679	1	949	catalytic activity ; metabolic process ; proteolysis ; metallopeptidase activity ; zinc ion binding ; phosphopantetheine binding ; cofactor binding ; ligase activity	AMP-dependent synthetase and ligase ; AMP-dependent synthetase and ligase ; Phosphopantetheine-binding ; Condensation domain ; Amino acid adenylation ; Phosphopantetheine-binding ; Phosphopantetheine attachment site ; Peptidase M, neutral zinc metallopeptidases, zinc-binding site ; AMP-dependent synthetase and ligase ; Acyl carrier protein-like	KOG1178	Non-ribosomal peptide synthetase/alpha-aminoadipate reductase and related enzymes	Secondary metabolites biosynthesis, transport and catabolism	METABOLISM	168	14	362	no
67647	N/A	1	329		Heterokaryon incompatibility					7	84	1542	no
67974	0	1	303	DNA binding ; nucleus ; transcription ; zinc ion binding	Fungal specific transcription factor					1269	9	82	no
68420	N/A	1	280			KOG1515	Arylacetamide deacetylase	Defense mechanisms	CELLULAR PROCESSES AND SIGNALING	5552	5	33	no
68785	1.99697	1	187	hydrolase activity, hydrolyzing O-glycosyl compounds ; carbohydrate metabolic process	Glycoside hydrolase, family 7 ; Glycoside hydrolase, family 7 ; Glycoside hydrolase, family 7 ; Concanavalin A-like lectin/glucanase					251	8	260	no
69170	0.805466	1	400	siderophore-iron transmembrane transporter activity ; siderophore biosynthetic process	IucA/IucC					6611	2	31	no
70253	1.70242	0.728208	143			KOG1840	Kinesin light chain	Cytoskeleton	CELLULAR PROCESSES AND SIGNALING	4	131	1868	no
70595	0.902521	1	337		Heterokaryon incompatibility					7	84	1542	no
70691	0.949435	1	392	transcription factor activity ; nucleus ; regulation of transcription, DNA-dependent ; zinc ion binding ; DNA binding ; transcription	Fungal transcriptional regulatory protein, N-terminal ; Fungal transcriptional regulatory protein, N-terminal ; Fungal specific transcription factor ; Fungal transcriptional regulatory protein, N-terminal ; Fungal transcriptional regulatory protein, N-terminal ; Fungal transcriptional regulatory protein, N-terminal ; Fungal transcriptional regulatory protein, N-terminal					1053	9	94	no
70823	1.38216	1	345							9253	3	26	no
71339	0.864477	1	134		Heterokaryon incompatibility					3	188	2618	no
71369	0.849721	1	261							684	9	130	no
71485	1.19368	1	146							13757	2	11	no
71929	0.729143	1	196							4	131	1868	no
72138	1.49712	0.976457	329		Heterokaryon incompatibility					7	84	1542	no
73167	0.807505	1	376							1067	4	93	no
73290	1.00852	1	294		Heterokaryon incompatibility					157	19	374	no
74114	0.829697	1	202	hydrolase activity, hydrolyzing O-glycosyl compounds ; carbohydrate metabolic process	Glycoside hydrolase, clan GH-D ; Glycoside hydrolase, catalytic core	KOG2366	Alpha-D-galactosidase (melibiase)	Carbohydrate transport and metabolism	METABOLISM	285	18	235	no
74457	N/A	1	160		Heterokaryon incompatibility					3	188	2618	no
74613	1.48478	1	628	transcription factor activity ; nucleus ; regulation of transcription, DNA-dependent ; zinc ion binding ; DNA binding ; transcription	Fungal transcriptional regulatory protein, N-terminal ; Fungal specific transcription factor ; Fungal transcriptional regulatory protein, N-terminal ; Fungal transcriptional regulatory protein, N-terminal ; Fungal transcriptional regulatory protein, N-terminal					4050	8	42	no
75771	3.5788	1	236			KOG0916	1,3-beta-glucan synthase/callose synthase catalytic subunit	Cell wall/membrane/envelope biogenesis	CELLULAR PROCESSES AND SIGNALING	689	3	129	no
75892	2.60344	0.845702	238							1381	5	78	no
77677	1.19057	1	269	GTP binding ; intracellular	GTP-binding protein, HSR1-related	KOG3878	Protein involved in maintenance of Golgi structure and ER-Golgi transport	Intracellular trafficking, secretion, and vesicular transport	CELLULAR PROCESSES AND SIGNALING	52	8	685	no
78820	0.878137	1	235							10009	4	23	no
78993	1.18733	1	192			KOG4476	Gluconate transport-inducing protein	Signal transduction mechanisms	CELLULAR PROCESSES AND SIGNALING	776	5	119	no
79061	0.680799	1	211							52	8	685	no
79278	1.03514	1	302	GTP binding ; intracellular	GTP-binding protein, HSR1-related	KOG2037	Guanylate-binding protein	General function prediction only	POORLY CHARACTERIZED	52	8	685	no
80037	1.03873	1	173							10462	3	21	no
81580	1.5268	1	269							17	49	1133	no
81615	1.00438	1	350		Heterokaryon incompatibility					7	84	1542	no
81940	1.24961	1	89		Centromere protein B, helix-turn-helix					39785	2	2	OmZn-only
83786	0.944994	1	146		Heterokaryon incompatibility					3	188	2618	no
84100	1.02173	1	274							18778	2	6	no
84238	1.78957	1	134		Heat shock protein 70	KOG0101	Molecular chaperones HSP70/HSC70, HSP70 superfamily	Posttranslational modification, protein turnover, chaperones	CELLULAR PROCESSES AND SIGNALING	57	9	662	no
84463	1.37413	1	135		Heterokaryon incompatibility					3	188	2618	no
85685	N/A	1	51							35928	2	2	OmZn-only
85692	N/A	1	107							12437	1	14	no
86367	0.811151	1	100		Heterokaryon incompatibility					3	188	2618	no
86493	1.71258	1	141		Protein of unknown function DUF933 ; TGS-like	KOG1491	Predicted GTP-binding protein (ODN superfamily)	General function prediction only	POORLY CHARACTERIZED	1750	2	70	no
87584	0.486868	1	91							15359	1	9	no
88217	0.85524	1	129	transcription factor activity ; nucleus ; regulation of transcription, DNA-dependent ; zinc ion binding	Fungal transcriptional regulatory protein, N-terminal ; Fungal transcriptional regulatory protein, N-terminal ; Fungal transcriptional regulatory protein, N-terminal ; Fungal transcriptional regulatory protein, N-terminal ; Fungal transcriptional regulatory protein, N-terminal ; Fungal transcriptional regulatory protein, N-terminal					77	39	578	no
88812	N/A	1	336	nucleic acid binding ; intracellular ; zinc ion binding	Zinc finger, C2H2-type ; Zinc finger, C2H2-like ; Zinc finger, C2H2-type ; Zinc finger, C2H2-type	KOG1721	FOG: Zn-finger	General function prediction only	POORLY CHARACTERIZED	8986	6	26	no
89605	1.54018	1	98	catalytic activity ; binding ; metabolic process	NAD(P)-binding	KOG1209	1-Acyl dihydroxyacetone phosphate reductase and related dehydrogenases	Secondary metabolites biosynthesis, transport and catabolism	METABOLISM	277	11	239	no
89642	0.75241	0.846965	173		Heterokaryon incompatibility					3	188	2618	no
90142	1.45745	1	111		Heterokaryon incompatibility					33	45	840	no
90215	0.627678	0.650109	116		Ankyrin ; Ankyrin ; Ankyrin ; Ankyrin ; Ankyrin ; Ankyrin	KOG4177	Ankyrin	Cell wall/membrane/envelope biogenesis	CELLULAR PROCESSES AND SIGNALING	5	67	1846	no
90904	0.494622	1	243							11528	1	17	no
91534	0.7901	1	125							10501	1	21	no
92194	N/A	1	149		Carboxylesterase, type B	KOG1516	Carboxylesterase and related proteins	General function prediction only	POORLY CHARACTERIZED	19	48	1115	no
92196	N/A	1	83							137	31	400	no
92487	1.445	1	341							29214	1	3	no
92700	0.719305	1	327	catalytic activity ; binding ; metabolic process	NAD(P)-binding					224	9	282	no
92771	N/A	1	163		Heterokaryon incompatibility					3	188	2618	no
92791	0.685874	1	77		Heterokaryon incompatibility					3	188	2618	no
92921	N/A	1	60	catalytic activity ; binding ; metabolic process	Polyketide synthase, KR ; NAD(P)-binding					37	57	821	no
93592	1.51455	0.614137	70		Heterokaryon incompatibility					3	188	2618	no
94835	0.647258	1	144		Heterokaryon incompatibility					3	188	2618	no
95520	N/A	1	534	monooxygenase activity ; iron ion binding ; electron transport ; heme binding	Cytochrome P450 ; Cytochrome P450, E-class, group I ; Cytochrome P450 ; Cytochrome P450	KOG0158	Cytochrome P450 CYP3/CYP5/CYP6/CYP9 subfamilies	Secondary metabolites biosynthesis, transport and catabolism	METABOLISM	45	36	751	no
95615	0	1	145	monooxygenase activity ; iron ion binding ; electron transport ; heme binding	Cytochrome P450					565	5	145	no
95821	1.31004	1	280		Alpha-L-arabinofuranosidase B, catalytic ; Concanavalin A-like lectin/glucanase					4140	6	41	no
96199	1.21209	1	256							17	49	1133	no
96570	9.72368	0.421247	79	nucleic acid binding ; intracellular ; zinc ion binding	Zinc finger, C2H2-type ; Zinc finger, C2H2-like ; Zinc finger, C2H2-type ; Zinc finger, C2H2-type	KOG1721	FOG: Zn-finger	General function prediction only	POORLY CHARACTERIZED	7825	3	28	no
96747	0	1	81		Cupredoxin					144	12	395	no
97390	0.811469	1	480	transporter activity ; transport ; integral to membrane ; L-arabinose isomerase activity	General substrate transporter ; Major facilitator superfamily ; MFS general substrate transporter	KOG0254	Predicted transporter (major facilitator superfamily)	General function prediction only	POORLY CHARACTERIZED	134	11	406	no
97589	1.09119	1	117		Heterokaryon incompatibility					3	188	2618	no
98307	1.00226	1	82	transcription factor activity ; nucleus ; regulation of transcription, DNA-dependent ; sequence-specific DNA binding	Transcription factor, MADS-box ; Transcription factor, MADS-box ; Transcription factor, MADS-box					11401	3	17	no
98547	1.4348	1	380	pepsin A activity ; proteolysis ; aspartic-type endopeptidase activity	Peptidase A1 ; Peptidase A1 ; Peptidase aspartic, catalytic	KOG1339	Aspartyl protease	Posttranslational modification, protein turnover, chaperones	CELLULAR PROCESSES AND SIGNALING	395	10	188	no
100270	1.23037	1	330							10489	2	21	no
100432	1.00793	1	592	DNA binding ; nucleus ; transcription ; zinc ion binding	Fungal specific transcription factor					1523	4	74	no
100488	1.38196	1	590	proteolysis ; X-Pro aminopeptidase activity ; metabolic process ; hydrolase activity ; X-Pro dipeptidyl-peptidase activity	Peptidase S15 ; Peptidase S15/CocE/NonD, C-terminal ; CocE/NonD hydrolase ; Galactose-binding like					3631	9	49	no
100489	1.22806	1	291	electron transport ; aromatic compound metabolic process ; ferrous iron binding ; oxidoreductase activity	Extradiol ring-cleavage dioxygenase, class III enzyme, subunit B ; Extradiol ring-cleavage dioxygenase, class III enzyme, subunit B					6861	3	30	no
101942	0.971433	1	543	aspartic-type endopeptidase activity ; proteolysis	Peptidase aspartic, catalytic					12726	1	13	no
102604	1.26799	1	163							16070	3	8	no
104721	0.794826	0.746963	486	chitin binding	Chitin-binding, type 1 ; Chitin-binding, type 1 ; Chitin-binding, type 1 ; Chitin-binding, type 1 ; Chitin-binding, type 1	KOG2806	Chitinase	Carbohydrate transport and metabolism	METABOLISM	13059	1	12	no
105166	1.33694	1	825	nucleic acid binding ; intracellular ; zinc ion binding	Zinc finger, C2H2-type ; Zinc finger, C2H2-like ; Zinc finger, C2H2-type ; Zinc finger, C2H2-type	KOG1721	FOG: Zn-finger	General function prediction only	POORLY CHARACTERIZED	3965	2	43	no
105877	0.719517	0.538548	507	monooxygenase activity ; iron ion binding ; electron transport ; heme binding ; unspecific monooxygenase activity	Cytochrome P450 ; Cytochrome P450, E-class, group I ; Cytochrome P450 ; Cytochrome P450 ; Cytochrome P450	KOG0158	Cytochrome P450 CYP3/CYP5/CYP6/CYP9 subfamilies	Secondary metabolites biosynthesis, transport and catabolism	METABOLISM	121	19	421	no
106443	0.847318	0.836668	369	nucleotide binding ; nucleoside-triphosphatase activity ; ATP binding	AAA ATPase, core ; AAA+ ATPase, core	KOG0742	AAA+-type ATPase	Posttranslational modification, protein turnover, chaperones	CELLULAR PROCESSES AND SIGNALING	102	22	471	no
106789	1.06715	1	278							13681	2	11	no
106825	1.11448	1	459	oxidoreductase activity	FAD dependent oxidoreductase	KOG2844	Dimethylglycine dehydrogenase precursor	Amino acid transport and metabolism	METABOLISM	1482	6	75	no
106833	2.53687	1	572		Major facilitator superfamily MFS-1 ; MFS general substrate transporter	KOG0255	Synaptic vesicle transporter SVOP and related transporters (major facilitator superfamily)	General function prediction only	POORLY CHARACTERIZED	78	42	576	no
106870	1.08383	1	404	electron transport ; oxidoreductase activity ; metabolic process ; salicylate 1-monooxygenase activity	FAD-dependent pyridine nucleotide-disulphide oxidoreductase ; Pyridine nucleotide-disulphide oxidoreductase, class I ; Aromatic-ring hydroxylase ; Fumarate reductase/succinate dehydrogenase flavoprotein, N-terminal	KOG2614	Kynurenine 3-monooxygenase and related flavoprotein monooxygenases	Energy production and conversion	METABOLISM	73	27	597	no
106891	1.06202	1	655	transcription factor activity ; nucleus ; regulation of transcription, DNA-dependent ; zinc ion binding ; DNA binding ; transcription	Fungal transcriptional regulatory protein, N-terminal ; Fungal specific transcription factor ; Fungal transcriptional regulatory protein, N-terminal ; Fungal transcriptional regulatory protein, N-terminal ; Fungal transcriptional regulatory protein, N-terminal ; Fungal transcriptional regulatory protein, N-terminal					11013	2	18	no
106911	1.18937	1	418	proteolysis ; metallopeptidase activity ; hydrolase activity ; protein dimerization activity ; histone deacetylase activity ; protein N-terminal asparagine amidohydrolase activity ; UDP-3-O-[3-hydroxymyristoyl] N-acetylglucosamine deacetylase activity ; iprodione amidohydrolase activity ; (3,5-dichlorophenylurea)acetate amidohydrolase activity ; N2-acetyl-L-lysine deacetylase activity ; O-succiny…	Peptidase M20 ; Peptidase M20, dimerisation ; Peptidase M20D, amidohydrolase, predicted ; Peptidase M20D, amidohydrolase ; Peptidase M20, dimerisation					658	5	133	no
106925	1.01795	1	597		Peptidase S33, tripeptidyl-peptidase C-terminal					195	10	322	no
106928	1.10418	1	348	FMN binding ; oxidoreductase activity	NADH:flavin oxidoreductase/NADH oxidase, N-terminal	KOG0134	NADH:flavin oxidoreductase/12-oxophytodienoate reductase	General function prediction only	POORLY CHARACTERIZED	2593	2	62	no
107082	2.56523	0.894788	317	metabolic process ; oxidoreductase activity ; catalytic activity ; binding ; C-3 sterol dehydrogenase (C-4 sterol decarboxylase) activity ; 3-keto sterol reductase activity ; aldo-keto reductase activity ; isocitrate dehydrogenase activity ; mevaldate reductase activity ; gluconate dehydrogenase activity ; steroid dehydrogenase activity ; epoxide dehydrogenase activity ; 5-exo-hydroxycamphor dehy…	Glucose/ribitol dehydrogenase ; Short-chain dehydrogenase/reductase SDR ; NAD(P)-binding	KOG1208	Dehydrogenases with different specificities (related to short-chain alcohol dehydrogenases)	Secondary metabolites biosynthesis, transport and catabolism	METABOLISM	24	58	954	no
107109	1.07792	1	492	monooxygenase activity ; iron ion binding ; electron transport ; heme binding ; quinine 3-monooxygenase activity	Cytochrome P450 ; Cytochrome P450, E-class, group I ; Cytochrome P450 ; Cytochrome P450 ; Cytochrome P450	KOG0158	Cytochrome P450 CYP3/CYP5/CYP6/CYP9 subfamilies	Secondary metabolites biosynthesis, transport and catabolism	METABOLISM	45	36	751	no
107207	1.29964	1	323	zinc ion binding ; oxidoreductase activity ; catalytic activity ; binding ; metabolic process ; alcohol dehydrogenase activity ; alcohol dehydrogenase activity, metal ion-independent ; alcohol dehydrogenase activity, zinc-dependent ; alcohol dehydrogenase activity, iron-dependent	Alcohol dehydrogenase, zinc-binding ; Alcohol dehydrogenase GroES-like ; Alcohol dehydrogenase, zinc-containing, conserved site ; GroES-like ; NAD(P)-binding	KOG0023	Alcohol dehydrogenase, class V	Secondary metabolites biosynthesis, transport and catabolism	METABOLISM	185	13	333	no
107737	1.09787	1	334	metabolic process ; oxidoreductase activity ; catalytic activity ; binding ; glucose dehydrogenase activity ; pinocarveol dehydrogenase activity ; chloral hydrate dehydrogenase activity ; hydroxymethylmethylsilanediol oxidase activity ; 1-phenylethanol dehydrogenase activity ; myrtenol dehydrogenase activity ; versicolorin reductase activity ; ketoreductase activity	Short-chain dehydrogenase/reductase SDR ; Glucose/ribitol dehydrogenase ; Short-chain dehydrogenase/reductase SDR ; Short-chain dehydrogenase/reductase SDR ; NAD(P)-binding	KOG1201	Hydroxysteroid 17-beta dehydrogenase 11	Secondary metabolites biosynthesis, transport and catabolism	METABOLISM	609	6	138	no
107766	0.755857	0.446532	150		Heterokaryon incompatibility					7	84	1542	no
107833	1.29935	1	338	magnesium ion binding ; lyase activity	Terpene synthase, metal-binding ; Terpenoid synthase					165	1	365	no
107891	0.843061	1	272							3581	2	50	no
108095	1.17285	1	312	metabolic process ; oxidoreductase activity ; catalytic activity ; binding ; F420H2 dehydrogenase activity ; sulfur oxygenase reductase activity ; malolactic enzyme activity ; regulation of oxidoreductase activity	Glucose/ribitol dehydrogenase ; Short-chain dehydrogenase/reductase SDR ; NAD(P)-binding	KOG1208	Dehydrogenases with different specificities (related to short-chain alcohol dehydrogenases)	Secondary metabolites biosynthesis, transport and catabolism	METABOLISM	4454	3	38	no
108110	0.944088	1	287			KOG2029	Uncharacterized conserved protein	Function unknown	POORLY CHARACTERIZED	164	20	367	no
108130	2.57615	0.973634	290	catalytic activity ; metabolic process ; 5-carboxymethyl-2-hydroxymuconate delta-isomerase activity	Fumarylacetoacetase, C-terminal-like ; Fumarylacetoacetase, C-terminal-related	KOG1535	Predicted fumarylacetoacetate hydralase	General function prediction only	POORLY CHARACTERIZED	276	24	242	no
108131	1.31193	1	224							8929	8	27	no
108191	0.275201	0.910832	352							1989	5	67	no
108333	0.889622	1	330	catalytic activity ; carboxylic acid metabolic process ; transferase activity, transferring acyl groups, acyl groups converted into alkyl on transfer	Pyruvate carboxyltransferase ; Pyruvate carboxyltransferase ; Alpha-isopropylmalate/homocitrate synthase, conserved site ; Alpha-isopropylmalate/homocitrate synthase, conserved site	KOG2367	Alpha-isopropylmalate synthase/homocitrate synthase	Amino acid transport and metabolism	METABOLISM	1338	2	80	no
108402	1.26987	1	400	electron transport ; metabolic process ; oxidoreductase activity	Adrenodoxin reductase ; Aromatic-ring hydroxylase ; FAD dependent oxidoreductase	KOG2614	Kynurenine 3-monooxygenase and related flavoprotein monooxygenases	Energy production and conversion	METABOLISM	931	7	103	no
108403	0.471226	1	374	serine-type endopeptidase inhibitor activity ; transcription factor activity ; nucleus ; regulation of transcription, DNA-dependent ; zinc ion binding	Protease inhibitor I4, serpin ; Fungal transcriptional regulatory protein, N-terminal					192	42	325	no
108428	0.935119	0.985824	409	beta-lactamase activity ; beta-lactam antibiotic catabolic process ; response to antibiotic	Beta-lactamase ; Beta-lactamase-type transpeptidase fold					337	19	208	no
108442	N/A	0.993405	156							13283	2	12	no
108499	3.51949	0.916859	378	metabolic process ; hydrolase activity	Alpha/beta hydrolase fold-3 ; Lipase, GDXG, active site	KOG1515	Arylacetamide deacetylase	Defense mechanisms	CELLULAR PROCESSES AND SIGNALING	10544	2	20	no
108566	1.1663	1	277	catalytic activity ; metabolic process ; 5-carboxymethyl-2-hydroxymuconate delta-isomerase activity	Fumarylacetoacetase, C-terminal-like ; Fumarylacetoacetase, C-terminal-related	KOG1535	Predicted fumarylacetoacetate hydralase	General function prediction only	POORLY CHARACTERIZED	276	24	242	no
108678	1.90588	1	551	sugar:hydrogen symporter activity ; carbohydrate transport ; membrane ; transporter activity ; transport ; integral to membrane ; L-arabinose isomerase activity	General substrate transporter ; Sugar transporter ; Major facilitator superfamily ; Sugar transporter, conserved site ; MFS general substrate transporter	KOG0254	Predicted transporter (major facilitator superfamily)	General function prediction only	POORLY CHARACTERIZED	109	43	451	no
108740	1.07948	1	358							123	18	420	no
109168	1.1511	1	367	transcription factor activity ; nucleus ; regulation of transcription, DNA-dependent ; zinc ion binding	Fungal transcriptional regulatory protein, N-terminal ; Fungal transcriptional regulatory protein, N-terminal ; Fungal transcriptional regulatory protein, N-terminal ; Fungal transcriptional regulatory protein, N-terminal					77	39	578	no
109253	1.1502	1	276	oxidoreductase activity ; glucose dehydrogenase activity ; pinocarveol dehydrogenase activity ; chloral hydrate dehydrogenase activity ; hydroxymethylmethylsilanediol oxidase activity ; 1-phenylethanol dehydrogenase activity ; myrtenol dehydrogenase activity ; versicolorin reductase activity ; ketoreductase activity	Aldo/keto reductase ; Aldo/keto reductase ; Aldo/keto reductase ; Aldo/keto reductase ; Aldo/keto reductase	KOG1577	Aldo/keto reductase family proteins	General function prediction only	POORLY CHARACTERIZED	28	18	863	no
109644	2.38737	1	148							5172	2	35	no
109919	N/A	1	176							2965	2	60	no
110031	0.801143	1	505	oxidoreductase activity ; sarcosine oxidase activity	FAD dependent oxidoreductase	KOG2820	FAD-dependent oxidoreductase	General function prediction only	POORLY CHARACTERIZED	547	6	148	no
110392	N/A	1	99	transcription factor activity ; nucleus ; regulation of transcription, DNA-dependent ; sequence-specific DNA binding	Transcription factor, MADS-box ; Transcription factor, MADS-box ; Transcription factor, MADS-box					11401	3	17	no
110647	0.62703	1	314	proteolysis ; X-Pro aminopeptidase activity	Peptidase S15					9584	5	25	no
110650	1.37893	1	552	DNA binding ; nucleus ; transcription ; zinc ion binding	Fungal specific transcription factor					1091	17	91	no
111123	0.674172	1	508	monooxygenase activity ; iron ion binding ; electron transport ; heme binding	Cytochrome P450 ; Cytochrome P450, E-class, group I ; Cytochrome P450 ; Cytochrome P450 ; Cytochrome P450	KOG0158	Cytochrome P450 CYP3/CYP5/CYP6/CYP9 subfamilies	Secondary metabolites biosynthesis, transport and catabolism	METABOLISM	101	27	473	no
111443	2.18125	0.0694308	201							110	33	438	no
111559	0.880696	1	310	metabolic process ; oxidoreductase activity ; catalytic activity ; binding ; 2,4-dienoyl-CoA reductase (NADPH) activity	Glucose/ribitol dehydrogenase ; Short-chain dehydrogenase/reductase SDR ; NAD(P)-binding	KOG0725	Reductases with broad range of substrate specificities	General function prediction only	POORLY CHARACTERIZED	1601	6	72	no
111697	0.734243	0.899423	385							21368	2	5	no
111751	3.39088	0.0135642	82							9973	2	23	no
113307	0.864517	1	189		MSF1 ; MSF1	KOG3336	Predicted member of the intramitochondrial sorting protein family	Intracellular trafficking, secretion, and vesicular transport	CELLULAR PROCESSES AND SIGNALING	6367	2	31	no
115103	0.996555	1	295	catalytic activity ; ATP adenylyltransferase activity	Histidine triad-like motif					11615	1	16	no
115224	1.0721	1	213		Glutathione S-transferase, N-terminal ; Glutathione S-transferase, C-terminal-like ; Thioredoxin-like fold					11213	2	18	no
116089	0.549996	0.653202	88							39507	1	2	no
116480	1.4847	0.880694	333	metabolic process ; hydrolase activity, acting on carbon-nitrogen (but not peptide) bonds, in linear amides	Acetamidase/Formamidase					4155	2	41	no
116913	3.33871	0.746075	64							10352	1	21	no
116917	0.464635	0.953611	222	glutathione transferase activity	Glutathione S-transferase, C-terminal ; Glutathione S-transferase, N-terminal ; Glutathione S-transferase, C-terminal-like ; Thioredoxin-like fold	KOG0867	Glutathione S-transferase	Posttranslational modification, protein turnover, chaperones	CELLULAR PROCESSES AND SIGNALING	543	2	148	no
116962	5.9909	1	220							17	49	1133	no
117045	0.85359	1	180		Heterokaryon incompatibility					3	188	2618	no
118017	N/A	1	262	metabolic process ; oxidoreductase activity ; catalytic activity ; binding ; 2-deoxy-D-gluconate 3-dehydrogenase activity	Short-chain dehydrogenase/reductase SDR ; Glucose/ribitol dehydrogenase ; Short-chain dehydrogenase/reductase SDR ; Short-chain dehydrogenase/reductase SDR ; NAD(P)-binding	KOG1200	Mitochondrial/plastidial beta-ketoacyl-ACP reductase	Lipid transport and metabolism	METABOLISM	174	18	349	no
118757	0.756641	1	131		Heterokaryon incompatibility					3	188	2618	no
118895	6.0557	1	197	catalytic activity ; metabolic process ; 5-carboxymethyl-2-hydroxymuconate delta-isomerase activity	Fumarylacetoacetase, C-terminal-like ; Fumarylacetoacetase, C-terminal-related	KOG1535	Predicted fumarylacetoacetate hydralase	General function prediction only	POORLY CHARACTERIZED	276	24	242	no
119124	0.766146	1	496	transporter activity ; transport ; integral to membrane	Major facilitator superfamily MFS-1 ; Major facilitator superfamily ; MFS general substrate transporter	KOG0255	Synaptic vesicle transporter SVOP and related transporters (major facilitator superfamily)	General function prediction only	POORLY CHARACTERIZED	9	68	1483	no
119171	1.30777	1	415							1121	20	90	no
119338	1.85573	1	80	monooxygenase activity ; iron ion binding ; electron transport ; heme binding	Cytochrome P450					121	19	421	no
119733	1.25218	1	324	catalytic activity ; binding ; metabolic process ; NADPH:quinone reductase activity	Alcohol dehydrogenase, zinc-binding ; Alcohol dehydrogenase GroES-like ; GroES-like ; NAD(P)-binding	KOG1198	Zinc-binding oxidoreductase	Energy production and conversion	METABOLISM	4049	5	42	no
119861	1.0419	1	242			KOG2029	Uncharacterized conserved protein	Function unknown	POORLY CHARACTERIZED	164	20	367	no
119905	0.569358	0.672374	450	DNA binding ; nucleus ; transcription ; zinc ion binding	Fungal specific transcription factor					610	12	138	no
119950	0.850572	1	141	catalytic activity ; binding ; metabolic process	NAD(P)-binding	KOG1203	Predicted dehydrogenase	Carbohydrate transport and metabolism	METABOLISM	6970	2	30	no
120007	1.25727	1	545	amino acid metabolic process ; pyridoxal phosphate binding ; catalytic activity ; metabolic process	CoA-transferase family III ; Serine/threonine dehydratase, pyridoxal-phosphate-binding site ; CoA-transferase family III	KOG3957	Predicted L-carnitine dehydratase/alpha-methylacyl-CoA racemase	Lipid transport and metabolism	METABOLISM	912	7	104	no
120351	N/A	1	148							46047	1	2	no
121140	0.809112	1	258							10969	1	19	no
121941	0.859536	0.721452	235			KOG2029	Uncharacterized conserved protein	Function unknown	POORLY CHARACTERIZED	164	20	367	no
122224	0.841903	0.640622	397	metal ion transport ; metal ion binding ; aspartic-type endopeptidase activity ; proteolysis	Heavy metal transport/detoxification protein ; Peptidase aspartic, catalytic					17742	1	7	no
124220	3.00172	1	114	nucleic acid binding ; nucleus	CENP-B protein					28162	1	3	no
124456	0.887753	0.80789	504	carbon-nitrogen ligase activity, with glutamine as amido-N-donor	Amidase signature enzyme ; Amidase signature enzyme	KOG1211	Amidases	Translation, ribosomal structure and biogenesis	INFORMATION STORAGE AND PROCESSING	1209	2	85	no
124664	0.803926	0.696615	996	DNA binding	SANT, DNA-binding					7180	2	29	no
124725	0.413897	0.600461	345		Heterokaryon incompatibility					7	84	1542	no
125051	0.41021	1	78							29331	1	3	no
125384	0.953944	1	192		Heterokaryon incompatibility					3	188	2618	no
125485	1.13019	1	340							13165	1	12	no
125578	3.7941	1	554	tetracycline:hydrogen antiporter activity ; tetracycline transport ; integral to membrane ; response to antibiotic ; transporter activity ; transport	Tetracycline resistance protein, TetA ; Tetracycline resistance protein, TetB ; Major facilitator superfamily MFS-1 ; Major facilitator superfamily ; MFS general substrate transporter	KOG0254	Predicted transporter (major facilitator superfamily)	General function prediction only	POORLY CHARACTERIZED	75	15	592	no
125727	N/A	1	50							3290	1	56	no
126021	1.08157	1	402	transcription factor activity ; nucleus ; regulation of transcription, DNA-dependent ; zinc ion binding	Fungal transcriptional regulatory protein, N-terminal ; Fungal transcriptional regulatory protein, N-terminal ; Fungal transcriptional regulatory protein, N-terminal ; Fungal transcriptional regulatory protein, N-terminal ; Fungal transcriptional regulatory protein, N-terminal					192	42	325	no
126163	2.72745	1	397							5837	5	33	no
126189	0.96193	1	327	regulation of nitrogen utilization ; transcription repressor activity ; catalytic activity ; binding ; metabolic process ; enoyl-[acyl-carrier-protein] reductase activity ; 2,3-dihydroxy-2,3-dihydro-phenylpropionate dehydrogenase activity ; cis-2,3-dihydrodiol DDT dehydrogenase activity ; trans-9R,10R-dihydrodiolphenanthrene dehydrogenase activity ; cis-chlorobenzene dihydrodiol dehydrogenase act…	NmrA-like ; NAD(P)-binding					1537	4	74	no
126236	1.24686	1	510	tetracycline:hydrogen antiporter activity ; tetracycline transport ; integral to membrane ; response to antibiotic ; transporter activity ; transport	Tetracycline resistance protein, TetB ; Major facilitator superfamily MFS-1 ; Major facilitator superfamily ; MFS general substrate transporter	KOG0254	Predicted transporter (major facilitator superfamily)	General function prediction only	POORLY CHARACTERIZED	75	15	592	no
126242	1.01946	1	153							3716	3	47	no
126388	0.658214	0.428058	343	metabolic process ; hydrolase activity ; phospholipase activity ; lipase activity ; 1-oxa-2-oxocycloheptane lactonase activity ; sulfolactone hydrolase activity ; 3,4-dihydrocoumarin hydrolase activity ; butyrolactone hydrolase activity	Alpha/beta hydrolase fold-3	KOG1515	Arylacetamide deacetylase	Defense mechanisms	CELLULAR PROCESSES AND SIGNALING	458	9	169	no
126407	0.658715	0.98102	374		Heterokaryon incompatibility					157	19	374	no
126418	1.55771	1	133							30639	1	3	no
126529	1.96659	1	307	metabolic process ; oxidoreductase activity ; catalytic activity ; binding ; C-3 sterol dehydrogenase (C-4 sterol decarboxylase) activity ; 3-keto sterol reductase activity ; aldo-keto reductase activity ; isocitrate dehydrogenase activity ; mevaldate reductase activity ; gluconate dehydrogenase activity ; steroid dehydrogenase activity ; epoxide dehydrogenase activity ; 5-exo-hydroxycamphor dehy…	Glucose/ribitol dehydrogenase ; Short-chain dehydrogenase/reductase SDR ; NAD(P)-binding	KOG1208	Dehydrogenases with different specificities (related to short-chain alcohol dehydrogenases)	Secondary metabolites biosynthesis, transport and catabolism	METABOLISM	24	58	954	no
126687	0.768398	1	461	transaminase activity ; pyridoxal phosphate binding ; adenosylmethionine-8-amino-7-oxononanoate transaminase activity	Aminotransferase class-III ; Pyridoxal phosphate-dependent transferase, major region	KOG1404	Alanine-glyoxylate aminotransferase AGT2	Amino acid transport and metabolism	METABOLISM	555	5	146	no
126688	0	1	67							9891	1	23	no
127248	0.806229	1	293			KOG2029	Uncharacterized conserved protein	Function unknown	POORLY CHARACTERIZED	164	20	367	no
127274	0.908178	1	575	tetracycline:hydrogen antiporter activity ; tetracycline transport ; integral to membrane ; response to antibiotic ; transporter activity ; transport	Tetracycline resistance protein, TetB ; Major facilitator superfamily MFS-1 ; Major facilitator superfamily ; MFS general substrate transporter	KOG0254	Predicted transporter (major facilitator superfamily)	General function prediction only	POORLY CHARACTERIZED	75	15	592	no
127332	1.00247	1	194		Heterokaryon incompatibility					3	188	2618	no
127703	N/A	1	51			KOG0987	DNA helicase PIF1/RRM3	Cell cycle control, cell division, chromosome partitioning	METABOLISM	706	1	127	no
127997	N/A	1	197		Methyltransferase type 12					37	57	821	no
128159	0.57624	1	474							17940	2	7	no
128467	0.751052	0.895885	215							20827	1	5	no
128523	0.940669	0.993405	175							6412	2	31	no
128525	1.2164	1	326			KOG2029	Uncharacterized conserved protein	Function unknown	POORLY CHARACTERIZED	164	20	367	no
128593	1.80089	0.985824	230	catalytic activity	Metal-dependent phosphohydrolase, HD region, subdomain ; Metal-dependent phosphohydrolase, HD region					11726	2	16	no
128762	3.24793	1	320	metabolic process ; oxidoreductase activity ; catalytic activity ; binding ; C-3 sterol dehydrogenase (C-4 sterol decarboxylase) activity ; 3-keto sterol reductase activity ; aldo-keto reductase activity ; isocitrate dehydrogenase activity ; mevaldate reductase activity ; gluconate dehydrogenase activity ; steroid dehydrogenase activity ; epoxide dehydrogenase activity ; 5-exo-hydroxycamphor dehy…	Short-chain dehydrogenase/reductase SDR ; NAD(P)-binding	KOG1208	Dehydrogenases with different specificities (related to short-chain alcohol dehydrogenases)	Secondary metabolites biosynthesis, transport and catabolism	METABOLISM	11728	2	16	no
130524	0.622797	0.697472	119		Heterokaryon incompatibility					3	188	2618	no
130563	3.2365	1	271	proteolysis ; X-Pro aminopeptidase activity	Peptidase S15					3631	9	49	no
131080	0.391888	0.893159	446	catalytic activity ; binding ; metabolic process	NAD(P)-binding					3245	7	57	no
131223	1.66196	1	477		MFS general substrate transporter	KOG0637	Sucrose transporter and related proteins	Carbohydrate transport and metabolism	METABOLISM	506	4	156	no
131236	N/A	1	122	gamma-glutamyltransferase activity ; metabolic process ; oxidoreductase activity	Gamma-glutamyltranspeptidase ; Aldehyde dehydrogenase, conserved site					1942	2	67	no
131291	0.604186	1	403	transporter activity ; transport ; integral to membrane	Major facilitator superfamily MFS-1 ; Major facilitator superfamily ; MFS general substrate transporter	KOG2504	Monocarboxylate transporter	Carbohydrate transport and metabolism	METABOLISM	32	28	844	no
131307	N/A	1	67		MFS general substrate transporter	KOG0254	Predicted transporter (major facilitator superfamily)	General function prediction only	POORLY CHARACTERIZED	50	50	715	no
131554	0.616331	0.000115509	734		Tetratricopeptide TPR-1 ; Tetratricopeptide TPR2 ; Tetratricopeptide TPR-4 ; Tetratricopeptide region ; Tetratricopeptide region	KOG1840	Kinesin light chain	Cytoskeleton	CELLULAR PROCESSES AND SIGNALING	7180	2	29	no
132823	1.44595	0.994846	489	monooxygenase activity ; iron ion binding ; electron transport ; heme binding ; unspecific monooxygenase activity	Cytochrome P450 ; Cytochrome P450, E-class, group IV ; Cytochrome P450 ; Cytochrome P450 ; Cytochrome P450	KOG0158	Cytochrome P450 CYP3/CYP5/CYP6/CYP9 subfamilies	Secondary metabolites biosynthesis, transport and catabolism	METABOLISM	101	27	473	no
133098	0.797617	0.99833	379		Heterokaryon incompatibility					3	188	2618	no
133358	3.69819	1	236							1286	8	82	no
133368	0.763857	1	434							1923	6	67	no
133417	2.33732	1	659	biosynthetic process ; hydrolase activity, acting on ester bonds	Condensation domain ; Thioesterase					168	14	362	no
133532	N/A	1	385	oxidoreductase activity ; C-3 sterol dehydrogenase (C-4 sterol decarboxylase) activity ; 3-keto sterol reductase activity ; aldo-keto reductase activity ; isocitrate dehydrogenase activity ; mevaldate reductase activity ; gluconate dehydrogenase activity ; steroid dehydrogenase activity ; epoxide dehydrogenase activity ; 5-exo-hydroxycamphor dehydrogenase activity ; 2-hydroxytetrahydrofuran dehyd…	Aldo/keto reductase ; Aldo/keto reductase ; Aldo/keto reductase ; Aldo/keto reductase	KOG1575	Voltage-gated shaker-like K+ channel, subunit beta/KCNAB	Energy production and conversion	METABOLISM	293	8	228	no
133558	1.04408	1	224	glutathione transferase activity	Glutathione S-transferase, C-terminal ; Glutathione S-transferase, N-terminal ; Glutathione S-transferase, C-terminal-like ; Thioredoxin-like fold	KOG0867	Glutathione S-transferase	Posttranslational modification, protein turnover, chaperones	CELLULAR PROCESSES AND SIGNALING	197	14	320	no
133564	0.931085	1	342		SAM-dependent methyltransferase, EsaF-type, putative					617	3	138	no
133596	0.89226	1	344	catalytic activity ; cellular metabolic process ; coenzyme binding ; binding ; metabolic process ; cinnamyl-alcohol dehydrogenase activity	NAD-dependent epimerase/dehydratase ; NAD(P)-binding	KOG1502	Flavonol reductase/cinnamoyl-CoA reductase	Defense mechanisms	CELLULAR PROCESSES AND SIGNALING	83	32	558	no
133644	2.59009	1	476	metabolic process ; oxidoreductase activity ; electron transport ; salicylate 1-monooxygenase activity	Aromatic-ring hydroxylase ; Fumarate reductase/succinate dehydrogenase flavoprotein, N-terminal	KOG2614	Kynurenine 3-monooxygenase and related flavoprotein monooxygenases	Energy production and conversion	METABOLISM	73	27	597	no
133695	2.1975	1	456	carboxy-lyase activity ; carboxylic acid metabolic process ; pyridoxal phosphate binding ; amino acid and derivative metabolic process ; tyrosine decarboxylase activity	Aromatic-L-amino-acid decarboxylase ; Pyridoxal phosphate-dependent decarboxylase ; Pyridoxal phosphate-dependent decarboxylase ; Pyridoxal phosphate-dependent transferase, major region	KOG0628	Aromatic-L-amino-acid/L-histidine decarboxylase	Amino acid transport and metabolism	METABOLISM	1638	5	72	no
133728	1.27322	1	471	proteolysis ; metallopeptidase activity ; hydrolase activity ; protein dimerization activity	Peptidase M20 ; Peptidase M20, dimerisation ; Glutathione degradosome, DUG1 ; ArgE/DapE/ACY1/CPG2/YscS, conserved site ; Peptidase M20, dimerisation	KOG2276	Metalloexopeptidases	Amino acid transport and metabolism	METABOLISM	1233	2	84	no
133729	0	1	348	catalytic activity ; binding ; metabolic process ; 2-alkenal reductase activity	Alcohol dehydrogenase, zinc-binding ; GroES-like ; NAD(P)-binding	KOG1196	Predicted NAD-dependent oxidoreductase	General function prediction only	POORLY CHARACTERIZED	281	8	236	no
133730	0.987703	1	349		Kelch repeat type 1 ; Kelch repeat type 1 ; Galactose oxidase/kelch, beta-propeller	KOG4441	Proteins containing BTB/POZ and Kelch domains, involved in regulatory/signal transduction processes	Signal transduction mechanisms	CELLULAR PROCESSES AND SIGNALING	11882	3	15	no
133801	1.12649	1	394	transporter activity ; transport ; outer membrane-bounded periplasmic space ; metabolic process ; oxidoreductase activity	Tyrosinase ; Tyrosinase ; Tyrosinase ; Tyrosinase ; Bacterial extracellular solute-binding protein, family 3 ; Di-copper centre-containing					220	6	288	no
133928	0.921724	1	244		Heterokaryon incompatibility					7	84	1542	no
134039	0.404224	1	96		Protein of unknown function DUF1000	KOG0908	Thioredoxin-like protein	Posttranslational modification, protein turnover, chaperones	CELLULAR PROCESSES AND SIGNALING	233	5	277	no
134224	0.917137	1	365			KOG4568	Cytoskeleton-associated protein and related proteins	Cytoskeleton	CELLULAR PROCESSES AND SIGNALING	52	8	685	no
134272	1.71258	1	193							1344	8	80	no
135336	3.04677	1	525	monooxygenase activity ; iron ion binding ; electron transport ; heme binding	Cytochrome P450, E-class, group IV ; Cytochrome P450 ; Cytochrome P450 ; Cytochrome P450	KOG0156	Cytochrome P450 CYP2 subfamily	Secondary metabolites biosynthesis, transport and catabolism	METABOLISM	43	14	757	no
135397	0.648795	1	491	electron transport ; oxidoreductase activity ; heme binding ; transition metal ion binding ; L-lactate dehydrogenase (cytochrome) activity	Cytochrome b5 ; Cytochrome b5 ; Cytochrome b5 ; FMN-dependent alpha-hydroxy acid dehydrogenase ; Cytochrome b5 ; FMN-dependent alpha-hydroxy acid dehydrogenase, active site ; Cytochrome b5	KOG0538	Glycolate oxidase	Energy production and conversion	METABOLISM	100	17	474	no
135453	0.776435	1	345	copper ion binding ; amine oxidase activity ; amine metabolic process ; quinone binding ; catalytic activity ; binding ; metabolic process	Copper amine oxidase ; NAD(P)-binding	KOG1208	Dehydrogenases with different specificities (related to short-chain alcohol dehydrogenases)	Secondary metabolites biosynthesis, transport and catabolism	METABOLISM	268	8	245	no
135460	1.25807	1	203	transferase activity ; maltose O-acetyltransferase activity	Trimeric LpxA-like	KOG4750	Serine O-acetyltransferase	Amino acid transport and metabolism	METABOLISM	1261	2	83	no
135605	1.17308	1	2032	transporter activity ; transport ; integral to membrane	Major facilitator superfamily MFS-1 ; Major facilitator superfamily ; MFS general substrate transporter ; Quinoprotein amine dehydrogenase, beta chain-like	KOG0255	Synaptic vesicle transporter SVOP and related transporters (major facilitator superfamily)	General function prediction only	POORLY CHARACTERIZED	500	12	156	no
135628	1.22891	1	284	aromatic compound metabolic process ; carbon-carbon lyase activity ; catalytic activity ; L-allo-threonine aldolase activity ; 2,4-dihydroxyhept-2-ene-1,7-dioate aldolase activity ; hexulose-6-phosphate synthase activity ; 4-hydroxy-2-ketopimelate aldolase activity ; D-threonine aldolase activity	HpcH/HpaI aldolase ; Pyruvate/Phosphoenolpyruvate kinase, catalytic core					715	8	127	no
135637	0	1	340	electron transport ; oxidoreductase activity ; sulfonate dioxygenase activity ; 2-oxoglutarate-dependent dioxygenase activity ; 2,4-dichlorophenoxyacetate alpha-ketoglutarate dioxygenase activity ; procollagen-proline dioxygenase activity ; DNA-N1-methyladenine dioxygenase activity	Taurine catabolism dioxygenase TauD/TfdA					5510	2	33	no
135638	N/A	1	90		Reverse transcriptase, RNA-dependent DNA polymerase	KOG0017	FOG: Transposon-encoded proteins with TYA, reverse transcriptase, integrase domains in various combinations	General function prediction only	POORLY CHARACTERIZED	35928	2	2	OmZn-only
135669	0	1	61							4	131	1868	no
135682	2.24985	0.0793593	306							782	2	118	no
135699	0.284718	0.730018	497							13500	1	11	no
135808	0.231557	0.166286	470	monooxygenase activity ; iron ion binding ; electron transport ; heme binding ; structural constituent of ribosome ; intracellular ; ribosome ; translation ; unspecific monooxygenase activity	Cytochrome P450 ; Cytochrome P450, E-class, group I ; Cytochrome P450 ; Cytochrome P450 ; Ribosomal protein S14 ; Cytochrome P450	KOG0158	Cytochrome P450 CYP3/CYP5/CYP6/CYP9 subfamilies	Secondary metabolites biosynthesis, transport and catabolism	METABOLISM	45	36	751	no
136026	1.81048	0.759591	139							6269	8	32	no
136373	6.75762	0.13637	486		Major facilitator superfamily MFS-1 ; MFS general substrate transporter	KOG0254	Predicted transporter (major facilitator superfamily)	General function prediction only	POORLY CHARACTERIZED	347	3	202	no
136378	0.910642	1	493	monooxygenase activity ; iron ion binding ; electron transport ; heme binding ; sterol 14-demethylase activity	Cytochrome P450, E-class, group IV ; Cytochrome P450 ; Cytochrome P450 ; Cytochrome P450	KOG0156	Cytochrome P450 CYP2 subfamily	Secondary metabolites biosynthesis, transport and catabolism	METABOLISM	43	14	757	no
136393	0.855764	1	224							9581	2	25	no
136454	0	1	461		Transferase					5859	3	33	no
136456	2.06325	1	360	hydrolase activity, hydrolyzing O-glycosyl compounds ; extracellular region ; carbohydrate metabolic process ; cellulose binding	Cellulose-binding region, fungal ; Cellulose-binding region, fungal ; Cellulose-binding region, fungal ; Esterase, PHB depolymerase ; Cellulose-binding region, fungal ; Cellulose-binding region, fungal ; Cellulose-binding region, fungal					602	3	140	no
136490	0.903448	1	654		Pectin lyase fold/virulence factor					22236	2	5	no
136491	1.28303	1	326	metabolic process ; oxidoreductase activity ; catalytic activity ; binding ; protochlorophyllide reductase activity	Glucose/ribitol dehydrogenase ; Short-chain dehydrogenase/reductase SDR ; NAD(P)-binding	KOG1208	Dehydrogenases with different specificities (related to short-chain alcohol dehydrogenases)	Secondary metabolites biosynthesis, transport and catabolism	METABOLISM	24	58	954	no
136494	0.870047	1	468			KOG2100	Dipeptidyl aminopeptidase	Posttranslational modification, protein turnover, chaperones	CELLULAR PROCESSES AND SIGNALING	12193	1	14	no
136507	0.917468	1	574	amino acid transport ; amino acid transmembrane transporter activity ; membrane ; transport	Amino acid permease-associated region ; Amino acid/polyamine transporter I	KOG1287	Amino acid transporters	Amino acid transport and metabolism	METABOLISM	246	7	262	no
136511	0.687247	1	106		Heterokaryon incompatibility					3	188	2618	no
136552	0.841583	0.594762	439		Heterokaryon incompatibility					3	188	2618	no
136591	N/A	1	55	hydrolase activity, hydrolyzing O-glycosyl compounds ; extracellular region ; carbohydrate metabolic process ; cellulose binding	Cellulose-binding region, fungal ; Cellulose-binding region, fungal ; Cellulose-binding region, fungal ; Cellulose-binding region, fungal ; Cellulose-binding region, fungal					13420	1	11	no
136610	1.18859	1	311	nicotinate-nucleotide diphosphorylase (carboxylating) activity ; NAD biosynthetic process ; pyridine nucleotide biosynthetic process	Quinolinate phosphoribosyl transferase ; Quinolinate phosphoribosyl transferase ; Quinolinate phosphoribosyl transferase ; Nicotinate-nucleotide pyrophosphorylase ; Quinolinate phosphoribosyl transferase	KOG3008	Quinolinate phosphoribosyl transferase	Nucleotide transport and metabolism	METABOLISM	1893	2	68	no
136612	1.07744	1	110		Heterokaryon incompatibility					3	188	2618	no
136635	1.21068	1	374	catalytic activity ; binding ; metabolic process ; NADPH:quinone reductase activity	Alcohol dehydrogenase, zinc-binding ; Alcohol dehydrogenase GroES-like ; GroES-like ; NAD(P)-binding	KOG1198	Zinc-binding oxidoreductase	Energy production and conversion	METABOLISM	305	13	224	no
136646	0.979546	1	159		Heterokaryon incompatibility					3	188	2618	no
136654	0	1	334		2OG-Fe(II) oxygenase	KOG0143	Iron/ascorbate family oxidoreductases	General function prediction only	POORLY CHARACTERIZED	113	13	433	no
136692	N/A	1	279			KOG2551	Phospholipase/carboxyhydrolase	Amino acid transport and metabolism	METABOLISM	1599	2	73	no
136698	N/A	1	131							4940	8	36	no
136765	2.86184	1	1223	catalytic activity ; metabolic process ; phosphopantetheine binding ; cofactor binding	AMP-dependent synthetase and ligase ; Phosphopantetheine-binding ; Transferase ; Phosphopantetheine-binding ; Phosphopantetheine attachment site ; AMP-dependent synthetase and ligase ; Acyl carrier protein-like	KOG1175	Acyl-CoA synthetase	Lipid transport and metabolism	METABOLISM	76	9	589	no
136803	1.44588	1	276	response to stress ; integral to membrane	RTA1 like protein					225	23	282	no
136830	1.40992	1	440							4475	4	38	no
136906	0.625675	0.357677	672	electron transport ; oxidoreductase activity	Amine oxidase	KOG0685	Flavin-containing amine oxidase	Coenzyme transport and metabolism	METABOLISM	10241	2	22	no
136940	1.19519	1	409	electron transport ; oxidoreductase activity ; FAD binding ; NADH dehydrogenase activity	Pyridine nucleotide-disulphide oxidoreductase, NAD-binding region ; FAD-dependent pyridine nucleotide-disulphide oxidoreductase ; Pyridine nucleotide-disulphide oxidoreductase, class-II ; Pyridine nucleotide-disulphide oxidoreductase, NAD-binding region ; FAD-dependent pyridine nucleotide-disulphide oxidoreductase	KOG2495	NADH-dehydrogenase (ubiquinone)	Energy production and conversion	METABOLISM	23278	1	4	no
136976	1.03582	1	491	metabolic process ; oxidoreductase activity ; transporter activity ; transport ; membrane ; integral to membrane	Major facilitator superfamily MFS-1 ; Major facilitator superfamily ; Short-chain dehydrogenase/reductase SDR ; Sugar transporter, conserved site ; MFS general substrate transporter	KOG0255	Synaptic vesicle transporter SVOP and related transporters (major facilitator superfamily)	General function prediction only	POORLY CHARACTERIZED	9	68	1483	no
137013	0.911703	1	393	heme binding ; transition metal ion binding ; F420H2 dehydrogenase activity ; sulfur oxygenase reductase activity ; malolactic enzyme activity ; regulation of oxidoreductase activity	Cytochrome b5 ; Cytochrome b5 ; Cytochrome b5 ; Fatty acid hydroxylase ; Inositolphosphorylceramide-B hydroxylase ; Cytochrome b5 ; Cytochrome b5 ; Cytochrome b5	KOG0539	Sphingolipid fatty acid hydroxylase	Lipid transport and metabolism	METABOLISM	2411	2	63	no
137054	0	1	550	sugar:hydrogen symporter activity ; carbohydrate transport ; membrane ; transporter activity ; transport ; integral to membrane ; L-arabinose isomerase activity	General substrate transporter ; Sugar transporter ; Major facilitator superfamily ; MFS general substrate transporter	KOG0254	Predicted transporter (major facilitator superfamily)	General function prediction only	POORLY CHARACTERIZED	109	43	451	no
137066	0.692256	1	540	carbon-nitrogen ligase activity, with glutamine as amido-N-donor ; amidase activity	Amidase signature enzyme ; Amidase, fungi type ; Amidase signature enzyme	KOG1212	Amidases	Translation, ribosomal structure and biogenesis	INFORMATION STORAGE AND PROCESSING	111	11	433	no
137227	1.00126	1	263	metabolic process ; hydrolase activity ; phospholipase activity ; lipase activity ; 1-oxa-2-oxocycloheptane lactonase activity ; sulfolactone hydrolase activity ; 3,4-dihydrocoumarin hydrolase activity ; butyrolactone hydrolase activity	Alpha/beta hydrolase fold-3	KOG1515	Arylacetamide deacetylase	Defense mechanisms	CELLULAR PROCESSES AND SIGNALING	603	10	140	no
137248	1.60008	1	166		Carboxylesterase, type B	KOG1516	Carboxylesterase and related proteins	General function prediction only	POORLY CHARACTERIZED	19	48	1115	no
137259	0	1	63							1150	1	88	no
137263	1.08932	1	327	DNA binding ; nucleus ; transcription ; zinc ion binding	Fungal specific transcription factor					12954	4	12	no
137280	0.775672	1	501							11498	2	17	no
137385	N/A	1	158							10697	5	20	no
137456	0.590148	0.995752	60	nucleic acid binding ; intracellular ; zinc ion binding	Zinc finger, C2H2-type ; Zinc finger, C2H2-like ; Zinc finger, C2H2-type ; Zinc finger, C2H2-type	KOG1721	FOG: Zn-finger	General function prediction only	POORLY CHARACTERIZED	3502	2	51	no
137459	0.90029	1	566	transcription factor activity ; nucleus ; regulation of transcription, DNA-dependent ; zinc ion binding	Fungal transcriptional regulatory protein, N-terminal ; Fungal transcriptional regulatory protein, N-terminal					15898	4	8	no
137468	0.909441	1	284							8929	8	27	no
137472	1.01997	1	433	oxidoreductase activity ; sarcosine oxidase activity	FAD dependent oxidoreductase	KOG2820	FAD-dependent oxidoreductase	General function prediction only	POORLY CHARACTERIZED	547	6	148	no
137636	N/A	1	61	argininosuccinate synthase activity ; ATP binding ; arginine biosynthetic process	Argininosuccinate synthase	KOG1706	Argininosuccinate synthase	Amino acid transport and metabolism	METABOLISM	2074	2	66	no
137800	4.19425	1	295	hydrolase activity	Beta-lactamase-like					10270	6	22	no
137810	1.28147	0.95208	333	metabolic process ; acetyltransferase activity ; arylamine N-acetyltransferase activity	N-acetyltransferase ; N-acetyltransferase					3085	4	59	no
137829	0.829844	1	251		Methyltransferase type 12 ; S-adenosyl-L-methionine dependent methyltransferase, YbcY, predicted					11477	2	17	no
137831	0.857095	1	286	catalytic activity ; metabolic process ; 5-carboxymethyl-2-hydroxymuconate delta-isomerase activity	Fumarylacetoacetase, C-terminal-like ; Fumarylacetoacetase, C-terminal-related	KOG1535	Predicted fumarylacetoacetate hydralase	General function prediction only	POORLY CHARACTERIZED	276	24	242	no
137854	0.596842	1	318	hydrolase activity	Beta-lactamase-like	KOG0813	Glyoxylase	General function prediction only	POORLY CHARACTERIZED	1510	4	75	no
137859	N/A	1	410	monooxygenase activity ; electron transport ; aromatic compound metabolic process ; metabolic process ; oxidoreductase activity	Aromatic-ring hydroxylase ; Monooxygenase, FAD-binding	KOG2614	Kynurenine 3-monooxygenase and related flavoprotein monooxygenases	Energy production and conversion	METABOLISM	13068	2	12	no
137962	N/A	1	324		Alpha/beta hydrolase fold-1					8491	5	28	no
137999	2.31749	1	151							15360	1	9	no
138166	0.771524	0.959893	585	transcription factor activity ; nucleus ; regulation of transcription, DNA-dependent ; zinc ion binding ; DNA binding ; transcription	Fungal transcriptional regulatory protein, N-terminal ; Fungal specific transcription factor ; Fungal transcriptional regulatory protein, N-terminal ; Fungal transcriptional regulatory protein, N-terminal ; Fungal transcriptional regulatory protein, N-terminal ; Fungal transcriptional regulatory protein, N-terminal					652	30	133	no
138176	1.76093	1	445	O-methyltransferase activity	O-methyltransferase, family 2	KOG3178	Hydroxyindole-O-methyltransferase and related SAM-dependent methyltransferases	General function prediction only	POORLY CHARACTERIZED	533	10	149	no
138353	0.829703	0.95208	573	proteolysis ; cysteine-type peptidase activity	Peptidase C48, SUMO/Sentrin/Ubl1 ; Peptidase C48, SUMO/Sentrin/Ubl1					16527	2	8	no
138444	N/A	1	235							4396	5	39	no
138453	N/A	1	73							14498	2	10	no
138698	1.06542	1	487	monooxygenase activity ; iron ion binding ; electron transport ; heme binding ; unspecific monooxygenase activity	Cytochrome P450 ; Cytochrome P450, E-class, group IV ; Cytochrome P450 ; Cytochrome P450 ; Cytochrome P450	KOG0156	Cytochrome P450 CYP2 subfamily	Secondary metabolites biosynthesis, transport and catabolism	METABOLISM	45	36	751	no
138728	1.08042	1	362	G-protein coupled receptor activity ; membrane ; G-protein coupled receptor protein signaling pathway ; integral to membrane ; cAMP binding	cAMP-type GPCR ; GPCR, family 2, secretin-like					2752	4	61	no
138886	N/A	1	59			KOG0017	FOG: Transposon-encoded proteins with TYA, reverse transcriptase, integrase domains in various combinations	General function prediction only	POORLY CHARACTERIZED	46037	2	2	OmZn-only
138888	1.19997	1	365	transcription factor activity ; nucleus ; regulation of transcription, DNA-dependent ; zinc ion binding	Fungal transcriptional regulatory protein, N-terminal					192	42	325	no
139021	0.357822	0.991441	448	oxidoreductase activity	FAD dependent oxidoreductase	KOG3923	D-aspartate oxidase	Amino acid transport and metabolism	METABOLISM	10551	2	20	no
139043	2.1477	0.636784	254	metabolic process ; oxidoreductase activity ; metal ion binding ; alcohol dehydrogenase activity ; alcohol dehydrogenase activity, metal ion-independent ; alcohol dehydrogenase activity, zinc-dependent ; alcohol dehydrogenase activity, iron-dependent	Iron-containing alcohol dehydrogenase	KOG3857	Alcohol dehydrogenase, class IV	Energy production and conversion	METABOLISM	9641	2	24	no
139131	0.432668	0.973952	311							16393	2	8	no
139146	0.802972	0.728208	139							3805	5	46	no
139186	1.18726	1	369							3429	9	53	no
139191	1.50179	1	239	glutathione transferase activity	Glutathione S-transferase, N-terminal ; Glutathione S-transferase, C-terminal-like ; Thioredoxin-like fold	KOG0867	Glutathione S-transferase	Posttranslational modification, protein turnover, chaperones	CELLULAR PROCESSES AND SIGNALING	7185	4	29	no
139197	0.913978	1	248							5874	4	33	no
139204	N/A	1	51							931	7	103	no
139206	1.36832	1	379	transporter activity ; transport ; integral to membrane	Major facilitator superfamily MFS-1 ; Major facilitator superfamily ; MFS general substrate transporter	KOG0255	Synaptic vesicle transporter SVOP and related transporters (major facilitator superfamily)	General function prediction only	POORLY CHARACTERIZED	9	68	1483	no
139255	0.698728	0.870946	1236	protein kinase activity ; ATP binding ; protein amino acid phosphorylation ; protein-tyrosine kinase activity ; protein serine/threonine kinase activity ; transmembrane receptor protein serine/threonine kinase activity ; 3-phosphoinositide-dependent protein kinase activity ; DNA-dependent protein kinase activity ; AMP-activated protein kinase activity ; casein kinase activity ; casein kinase I ac…	Protein kinase, core ; Ankyrin ; Ankyrin ; Serine/threonine protein kinase-related ; Tyrosine protein kinase ; Serine/threonine protein kinase ; Ankyrin ; Protein kinase, core ; Ankyrin ; Ankyrin ; Serine/threonine protein kinase, active site ; Ankyrin ; Protein kinase-like	KOG4177	Ankyrin	Cell wall/membrane/envelope biogenesis	CELLULAR PROCESSES AND SIGNALING	3808	2	46	no
139312	0.972114	1	614	oxidoreductase activity, acting on CH-OH group of donors ; FAD binding ; alcohol metabolic process ; choline dehydrogenase activity	Glucose-methanol-choline oxidoreductase, N-terminal ; Glucose-methanol-choline oxidoreductase, C-terminal ; Glucose-methanol-choline oxidoreductase ; Glucose-methanol-choline oxidoreductase, N-terminal	KOG1238	Glucose dehydrogenase/choline dehydrogenase/mandelonitrile lyase (GMC oxidoreductase family)	General function prediction only	POORLY CHARACTERIZED	14	22	1250	no
139342	4.80975	1	83			KOG3098	Uncharacterized conserved protein	Function unknown	POORLY CHARACTERIZED	376	6	194	no
139348	5.2629	1	95		MFS general substrate transporter	KOG2504	Monocarboxylate transporter	Carbohydrate transport and metabolism	METABOLISM	32	28	844	no
139359	N/A	1	512	monooxygenase activity ; iron ion binding ; electron transport ; heme binding ; unspecific monooxygenase activity	Cytochrome P450 ; Cytochrome P450, E-class, group I ; Cytochrome P450 ; Cytochrome P450 ; Cytochrome P450	KOG0158	Cytochrome P450 CYP3/CYP5/CYP6/CYP9 subfamilies	Secondary metabolites biosynthesis, transport and catabolism	METABOLISM	101	27	473	no
139366	1.22412	1	368	zinc ion binding ; oxidoreductase activity ; catalytic activity ; binding ; metabolic process ; alcohol dehydrogenase activity ; alcohol dehydrogenase activity, metal ion-independent ; alcohol dehydrogenase activity, zinc-dependent ; alcohol dehydrogenase activity, iron-dependent	Alcohol dehydrogenase, zinc-binding ; Alcohol dehydrogenase GroES-like ; Alcohol dehydrogenase, zinc-containing, conserved site ; GroES-like ; NAD(P)-binding	KOG0023	Alcohol dehydrogenase, class V	Secondary metabolites biosynthesis, transport and catabolism	METABOLISM	189	12	326	no
139372	2.59869	1	303	metabolic process ; hydrolase activity ; phospholipase activity ; lipase activity ; 1-oxa-2-oxocycloheptane lactonase activity ; sulfolactone hydrolase activity ; 3,4-dihydrocoumarin hydrolase activity ; butyrolactone hydrolase activity	Alpha/beta hydrolase fold-3	KOG1515	Arylacetamide deacetylase	Defense mechanisms	CELLULAR PROCESSES AND SIGNALING	603	10	140	no
139383	1.18528	1	453	transaminase activity ; pyridoxal phosphate binding ; ornithine-oxo-acid transaminase activity	Aminotransferase class-III ; Pyridoxal phosphate-dependent transferase, major region	KOG1402	Ornithine aminotransferase	Amino acid transport and metabolism	METABOLISM	705	5	127	no
139388	0.695249	1	151	3-dehydroquinate dehydratase activity ; aromatic amino acid family biosynthetic process	Dehydroquinase, class II ; Dehydroquinase, class II ; Dehydroquinase, class II ; Dehydroquinase, class II ; Dehydroquinase, class II ; Dehydroquinase, class II					8957	3	27	no
139391	0.893732	0.989999	852	shikimate kinase activity ; ATP binding ; 3-dehydroquinate dehydratase activity ; aromatic amino acid family biosynthetic process ; shikimate 5-dehydrogenase activity ; cytoplasm ; catalytic activity ; binding ; metabolic process	Dehydroquinase class I ; Shikimate kinase ; Dehydroquinase class I ; Quinate/shikimate 5-dehydrogenase/glutamyl-tRNA reductase ; Shikimate dehydrogenase substrate binding, N-terminal ; NAD(P)-binding	KOG0692	Pentafunctional AROM protein	Amino acid transport and metabolism	METABOLISM	298	10	225	no
139457	1.0353	1	102							684	9	130	no
139473	1.23882	1	299							16243	3	8	no
139495	0.966555	1	150	metabolic process ; oxidoreductase activity	Aldehyde dehydrogenase ; Aldehyde/histidinol dehydrogenase	KOG2450	Aldehyde dehydrogenase	Energy production and conversion	METABOLISM	25	42	929	no
139519	1.68032	1	318	hydrolase activity, acting on carbon-nitrogen (but not peptide) bonds ; nitrogen compound metabolic process ; nitrilase activity	Nitrilase/cyanide hydratase and apolipoprotein N-acyltransferase ; Nitrilase/cyanide hydratase and apolipoprotein N-acyltransferase ; Nitrilase/cyanide hydratase, conserved site ; Nitrilase/cyanide hydratase and apolipoprotein N-acyltransferase	KOG0805	Carbon-nitrogen hydrolase	Amino acid transport and metabolism	METABOLISM	1428	2	77	no
139524	5.17562	1	514	beta-carotene 15,15'-monooxygenase activity	Carotenoid oxygenase	KOG1285	Beta, beta-carotene 15,15'-dioxygenase and related enzymes	Secondary metabolites biosynthesis, transport and catabolism	METABOLISM	3787	1	46	no
139587	1.50563	1	178							110	33	438	no
139648	0.987188	1	644	transcription factor activity ; nucleus ; regulation of transcription, DNA-dependent ; zinc ion binding	Fungal transcriptional regulatory protein, N-terminal ; Fungal transcriptional regulatory protein, N-terminal ; Fungal transcriptional regulatory protein, N-terminal ; Fungal transcriptional regulatory protein, N-terminal ; Fungal transcriptional regulatory protein, N-terminal					13468	4	11	no
139674	0.545464	0.000237839	368	catalytic activity ; binding ; metabolic process ; alcohol dehydrogenase activity ; alcohol dehydrogenase activity, metal ion-independent ; alcohol dehydrogenase activity, zinc-dependent ; alcohol dehydrogenase activity, iron-dependent	Alcohol dehydrogenase, zinc-binding ; Alcohol dehydrogenase GroES-like ; GroES-like ; NAD(P)-binding	KOG1198	Zinc-binding oxidoreductase	Energy production and conversion	METABOLISM	305	13	224	no
139760	0.849855	1	398	phosphopantetheine binding ; cofactor binding ; catalytic activity ; binding ; metabolic process	Polyketide synthase, KR ; Phosphopantetheine-binding ; Phosphopantetheine attachment site ; Acyl carrier protein-like ; NAD(P)-binding	KOG1202	Animal-type fatty acid synthase and related proteins	Lipid transport and metabolism	METABOLISM	37	57	821	no
139999	0.888338	1	209							4	131	1868	no
141184	0.549467	0.995855	181		Protein of unknown function DUF1772, fungi					13085	2	12	no
143085	0.689947	1	327	zinc ion binding ; oxidoreductase activity ; oxidoreductase activity, acting on the CH-OH group of donors, NAD or NADP as acceptor ; cofactor binding ; catalytic activity ; binding ; metabolic process ; mannitol dehydrogenase activity	Alcohol dehydrogenase, zinc-binding ; Alcohol dehydrogenase GroES-like ; Alcohol dehydrogenase, zinc-containing, conserved site ; D-isomer specific 2-hydroxyacid dehydrogenase, NAD-binding ; GroES-like ; NAD(P)-binding	KOG0023	Alcohol dehydrogenase, class V	Secondary metabolites biosynthesis, transport and catabolism	METABOLISM	1246	4	83	no
144017	1.15373	1	310	metabolic process ; catalytic activity ; binding	Acyl transferase ; Acyl transferase/acyl hydrolase/lysophospholipase ; Malonyl-CoA ACP transacylase, ACP-binding	KOG1202	Animal-type fatty acid synthase and related proteins	Lipid transport and metabolism	METABOLISM	37	57	821	no
144180	0.873139	1	462	transcription factor activity ; nucleus ; regulation of transcription, DNA-dependent ; zinc ion binding	Fungal transcriptional regulatory protein, N-terminal					11896	5	15	no
146000	1.00943	1	217							170	12	360	no
146047	1.22176	1	287							32762	1	3	no
146067	1.64117	1	285							113803	1	1	OmZn-only
146401	0.738795	0.971541	562		Heterokaryon incompatibility					3	188	2618	no
146478	0.831406	1	227	structural constituent of ribosome ; intracellular ; ribosome ; translation ; catalytic activity ; binding ; metabolic process	Ribosomal protein S12/S23 ; NAD(P)-binding	KOG0725	Reductases with broad range of substrate specificities	General function prediction only	POORLY CHARACTERIZED	1113	11	91	no
146492	1.00635	1	344							39089	1	2	no
147024	0.812714	0.993405	471	oxidoreductase activity	FAD dependent oxidoreductase					537	6	149	no
147069	0.634088	1	524		Heterokaryon incompatibility					3	188	2618	no
147679	1.09375	1	112							6662	4	31	no
147736	1.09578	1	621	protein kinase activity ; ATP binding ; protein amino acid phosphorylation ; protein serine/threonine kinase activity	Protein kinase, core ; Serine/threonine protein kinase-related ; Serine/threonine protein kinase ; Protein kinase, core ; Protein kinase-like	KOG0667	Dual-specificity tyrosine-phosphorylation regulated kinase	General function prediction only	POORLY CHARACTERIZED	631	8	136	no
147989	1.09666	1	157			KOG2992	Nucleolar GTPase/ATPase p130	Nuclear structure	CELLULAR PROCESSES AND SIGNALING	33410	3	3	OmZn-only
148860	1.32476	1	501							439	8	174	no
149262	1.21327	1	449		Cyclin-like F-box ; Cyclin-like F-box ; Cyclin-like F-box					30653	2	3	no
149358	0.77353	0.993405	118							114785	1	1	OmZn-only
149715	1.21071	1	245	transcription factor activity ; nucleus ; regulation of transcription, DNA-dependent ; zinc ion binding	Fungal transcriptional regulatory protein, N-terminal ; Fungal transcriptional regulatory protein, N-terminal ; Fungal transcriptional regulatory protein, N-terminal ; Fungal transcriptional regulatory protein, N-terminal ; Fungal transcriptional regulatory protein, N-terminal					1269	9	82	no
149719	1.20807	1	530	sugar:hydrogen symporter activity ; carbohydrate transport ; membrane ; transporter activity ; transport ; integral to membrane ; L-arabinose isomerase activity	Sugar transporter ; General substrate transporter ; Sugar transporter ; Major facilitator superfamily ; MFS general substrate transporter	KOG0254	Predicted transporter (major facilitator superfamily)	General function prediction only	POORLY CHARACTERIZED	109	43	451	no
149720	1.17123	1	347	metabolic process ; hydrolase activity	Alpha/beta hydrolase fold-3	KOG1515	Arylacetamide deacetylase	Defense mechanisms	CELLULAR PROCESSES AND SIGNALING	603	10	140	no
149830	0.950013	1	127							114883	1	1	OmZn-only
149907	0.880673	1	328	monooxygenase activity ; iron ion binding ; electron transport ; heme binding	Cytochrome P450 ; Cytochrome P450					16779	1	7	no
149974	0.5324	0.382041	316		Protein kinase-like					12620	1	13	no
150002	1.49197	0.775377	324							192	42	325	no
150108	0.911524	1	350							52	8	685	no
150265	1.86861	0.48248	117							11221	2	18	no
150272	0.983779	1	837	transcription factor activity ; nucleus ; regulation of transcription, DNA-dependent ; zinc ion binding ; nucleic acid binding ; intracellular	Zinc finger, C2H2-type ; Fungal transcriptional regulatory protein, N-terminal ; Zinc finger, C2H2-like ; Fungal transcriptional regulatory protein, N-terminal ; Zinc finger, C2H2-type ; Zinc finger, C2H2-type ; Fungal transcriptional regulatory protein, N-terminal	KOG1721	FOG: Zn-finger	General function prediction only	POORLY CHARACTERIZED	1437	3	76	no
150275	1.14696	1	430	monooxygenase activity ; electron transport ; aromatic compound metabolic process ; metabolic process ; oxidoreductase activity ; salicylate 1-monooxygenase activity	Aromatic-ring hydroxylase ; Monooxygenase, FAD-binding	KOG2614	Kynurenine 3-monooxygenase and related flavoprotein monooxygenases	Energy production and conversion	METABOLISM	73	27	597	no
150361	0.863819	1	243		Ankyrin ; Ankyrin ; Ankyrin ; Ankyrin ; Ankyrin ; Ankyrin	KOG4177	Ankyrin	Cell wall/membrane/envelope biogenesis	CELLULAR PROCESSES AND SIGNALING	1155	2	88	no
150418	1.314	1	212							30386	2	3	no
153578	0.984163	1	191		Heterokaryon incompatibility					3	188	2618	no
159782	1.25476	1	717	proteolysis ; serine-type peptidase activity	Peptidase S9, prolyl oligopeptidase active site region	KOG2100	Dipeptidyl aminopeptidase	Posttranslational modification, protein turnover, chaperones	CELLULAR PROCESSES AND SIGNALING	1008	3	98	no
165326	0.965784	1	285							147	15	390	no
166171	1.12214	1	332	regulation of nitrogen utilization ; transcription repressor activity ; catalytic activity ; binding ; metabolic process	NmrA-like ; NAD(P)-binding	KOG1203	Predicted dehydrogenase	Carbohydrate transport and metabolism	METABOLISM	1621	8	72	no
167528	0.815486	0.954666	401	transcription factor activity ; nucleus ; regulation of transcription, DNA-dependent ; zinc ion binding ; DNA binding ; transcription	Fungal transcriptional regulatory protein, N-terminal ; Fungal specific transcription factor ; Fungal transcriptional regulatory protein, N-terminal ; Fungal transcriptional regulatory protein, N-terminal ; Fungal transcriptional regulatory protein, N-terminal ; Fungal transcriptional regulatory protein, N-terminal					652	30	133	no
168999	0.736145	0.878488	278							23942	1	4	no
169087	1.27791	1	194	succinate dehydrogenase activity ; tricarboxylic acid cycle ; electron transport ; membrane ; succinate dehydrogenase complex ; plasma membrane succinate dehydrogenase complex ; succinate dehydrogenase (ubiquinone) activity	Succinate dehydrogenase, cytochrome b subunit ; Succinate dehydrogenase, cytochrome b556 subunit ; Succinate dehydrogenase, cytochrome b subunit	KOG0449	Succinate dehydrogenase, cytochrome b subunit	Carbohydrate transport and metabolism	METABOLISM	1512	2	75	no
169528	0.921993	1	512	transcription factor activity ; nucleus ; regulation of transcription, DNA-dependent ; zinc ion binding	Fungal transcriptional regulatory protein, N-terminal ; Fungal transcriptional regulatory protein, N-terminal ; Fungal transcriptional regulatory protein, N-terminal ; Fungal transcriptional regulatory protein, N-terminal ; Fungal transcriptional regulatory protein, N-terminal					8378	13	28	no
169717	2.17075	0.952288	231							16885	1	7	no
169784	0.893765	1	345	regulation of nitrogen utilization ; transcription repressor activity ; catalytic activity ; binding ; metabolic process	NmrA-like ; NAD(P)-binding					2734	6	62	no
169818	1.1195	1	291	regulation of nitrogen utilization ; transcription repressor activity ; catalytic activity ; binding ; metabolic process	NmrA-like ; NAD(P)-binding					3597	9	49	no
169847	0.859985	0.81937	402	oxidoreductase activity, acting on CH-OH group of donors ; FAD binding	Glucose-methanol-choline oxidoreductase, N-terminal					4	131	1868	no
170237	0.992644	1	874	subtilase activity ; proteolysis	Peptidase S8 and S53, subtilisin, kexin, sedolisin ; Peptidase S8 and S53, subtilisin, kexin, sedolisin					14477	1	10	no
170325	3.36304	1	466							525	9	151	no
171078	0.577904	0.938453	320	regulation of nitrogen utilization ; transcription repressor activity ; catalytic activity ; binding ; metabolic process	NmrA-like ; NAD(P)-binding					15132	1	9	no
171217	0.855758	0.696942	538	monooxygenase activity ; iron ion binding ; electron transport ; heme binding ; fluorene oxygenase activity ; mono-butyltin dioxygenase activity ; limonene 8-monooxygenase activity ; tri-n-butyltin dioxygenase activity ; di-n-butyltin dioxygenase activity ; methylsilanetriol hydroxylase activity ; methyl tertiary butyl ether 3-monooxygenase activity ; 4-nitrocatechol 4-monooxygenase activity ; 4-…	Cytochrome P450, E-class, group IV ; Cytochrome P450 ; Cytochrome P450 ; Cytochrome P450	KOG0684	Cytochrome P450	Secondary metabolites biosynthesis, transport and catabolism	METABOLISM	560	6	146	no
171240	1.09029	1	672	DNA binding ; nucleus ; transcription ; zinc ion binding	Fungal specific transcription factor					10533	4	20	no
171244	1.42786	0.958152	387	hydrolase activity, hydrolyzing O-glycosyl compounds ; extracellular region ; carbohydrate metabolic process ; cellulose binding	Cellulose-binding region, fungal ; Cellulose-binding region, fungal ; Glycoside hydrolase, family 62 ; Cellulose-binding region, fungal ; Cellulose-binding region, fungal ; Cellulose-binding region, fungal ; Cellulose-binding region, fungal	KOG4701	Chitinase	Cell wall/membrane/envelope biogenesis	CELLULAR PROCESSES AND SIGNALING	3444	4	52	no
171506	1.28505	1	494		Heterokaryon incompatibility					7	84	1542	no
172762	0.732519	0.856851	497	monooxygenase activity ; iron ion binding ; electron transport ; heme binding ; thromboxane-A synthase activity	Cytochrome P450 ; Cytochrome P450, E-class, group I ; Cytochrome P450 ; Cytochrome P450 ; Cytochrome P450	KOG0156	Cytochrome P450 CYP2 subfamily	Secondary metabolites biosynthesis, transport and catabolism	METABOLISM	45	36	751	no
172846	5.46799	1	487							12317	4	14	no
173124	1.56273	0.820182	172	zinc ion binding ; hydrolase activity ; catalytic activity	CMP/dCMP deaminase, zinc-binding ; Cytidine deaminase-like	KOG1018	Cytosine deaminase FCY1 and related enzymes	Nucleotide transport and metabolism	METABOLISM	27806	1	3	no
173176	0.714582	1	354		Heterokaryon incompatibility					3	188	2618	no
173193	1.14568	1	451	transcription factor activity ; nucleus ; regulation of transcription, DNA-dependent ; zinc ion binding	Fungal transcriptional regulatory protein, N-terminal ; Fungal transcriptional regulatory protein, N-terminal ; Fungal transcriptional regulatory protein, N-terminal ; Fungal transcriptional regulatory protein, N-terminal ; Complement control module ; Fungal transcriptional regulatory protein, N-terminal					13619	2	11	no
173223	0.884167	1	1826	cofactor binding ; metabolic process ; catalytic activity ; binding	Beta-ketoacyl synthase, N-terminal ; Phosphopantetheine-binding ; Acyl transferase ; Beta-ketoacyl synthase, C-terminal ; Phosphopantetheine-binding ; Beta-ketoacyl synthase, N-terminal ; Acyl carrier protein-like ; Acyl transferase/acyl hydrolase/lysophospholipase ; Thiolase-like ; Malonyl-CoA ACP transacylase, ACP-binding	KOG1202	Animal-type fatty acid synthase and related proteins	Lipid transport and metabolism	METABOLISM	37	57	821	no
173318	1.43298	0.973049	286		Phytanoyl-CoA dioxygenase					13730	2	11	no
173377	0.759861	0.515856	404		Heterokaryon incompatibility					3	188	2618	no
173779	0.844224	1	474		Heterokaryon incompatibility					7	84	1542	no
173892	0.764041	1	258	metabolic process ; oxidoreductase activity ; catalytic activity ; binding ; 3-oxoacyl-[acyl-carrier-protein] reductase activity	Short-chain dehydrogenase/reductase SDR ; Glucose/ribitol dehydrogenase ; Short-chain dehydrogenase/reductase SDR ; Short-chain dehydrogenase/reductase SDR ; NAD(P)-binding	KOG0725	Reductases with broad range of substrate specificities	General function prediction only	POORLY CHARACTERIZED	86	22	538	no
173953	0.987444	1	244	metabolic process ; oxidoreductase activity	Aldehyde dehydrogenase ; Aldehyde dehydrogenase, conserved site ; Aldehyde dehydrogenase, conserved site ; Aldehyde/histidinol dehydrogenase	KOG2450	Aldehyde dehydrogenase	Energy production and conversion	METABOLISM	25	42	929	no
174120	0.895409	1	416							21368	2	5	no
174383	1.03356	1	193							170	12	360	no
175550	1.01509	1	990							19566	3	6	no
175665	1.00392	1	132							24261	3	4	no
175666	1.34441	1	399							14732	3	9	no
177522	1.52007	1	461							9234	4	26	no
177545	0.945476	1	617	hydrogen ion transmembrane transporter activity ; proton-transporting two-sector ATPase complex	Heterokaryon incompatibility ; ATPase, F1/V1/A1 complex, alpha/beta subunit, nucleotide-binding					7	84	1542	no
177610	1.29156	0.964463	228			KOG4157	beta-1,6-N-acetylglucosaminyltransferase, contains WSC domain	Carbohydrate transport and metabolism	METABOLISM	17836	1	7	no
178741	1.08679	1	720	transcription factor activity ; nucleus ; regulation of transcription, DNA-dependent ; zinc ion binding ; DNA binding ; transcription	Fungal transcriptional regulatory protein, N-terminal ; Fungal transcriptional regulatory protein, N-terminal ; Fungal specific transcription factor ; Fungal transcriptional regulatory protein, N-terminal ; Fungal transcriptional regulatory protein, N-terminal ; Fungal transcriptional regulatory protein, N-terminal ; Fungal transcriptional regulatory protein, N-terminal					872	5	107	no
178901	1.09784	1	284	alkylmercury lyase activity ; organomercury catabolic process	Alkylmercury lyase ; Alkylmercury lyase					28846	1	3	no
181179	1.0246	1	688		Heterokaryon incompatibility ; Thaumatin, pathogenesis-related					3	188	2618	no
181196	1.30527	1	377							17	49	1133	no
181275	1.29868	1	303	metabolic process ; oxidoreductase activity ; catalytic activity ; binding ; 3-oxoacyl-[acyl-carrier-protein] reductase activity	Glucose/ribitol dehydrogenase ; Short-chain dehydrogenase/reductase SDR ; NAD(P)-binding	KOG0725	Reductases with broad range of substrate specificities	General function prediction only	POORLY CHARACTERIZED	242	12	267	no
181281	1.06732	1	620	catalytic activity ; ATP binding ; metabolic process	Carbamoyl phosphate synthetase, large subunit, ATP-binding					15736	2	8	no
181709	1.01229	1	662	transcription factor activity ; nucleus ; regulation of transcription, DNA-dependent ; zinc ion binding	Fungal transcriptional regulatory protein, N-terminal ; Fungal transcriptional regulatory protein, N-terminal ; Fungal transcriptional regulatory protein, N-terminal ; Fungal transcriptional regulatory protein, N-terminal ; Fungal transcriptional regulatory protein, N-terminal					1121	20	90	no
181973	0.98829	1	231							45330	1	2	no
182545	0.923148	1	330		Glutathione S-transferase, predicted ; Glutathione S-transferase, C-terminal-like ; Thioredoxin-like fold	KOG2903	Predicted glutathione S-transferase	Posttranslational modification, protein turnover, chaperones	CELLULAR PROCESSES AND SIGNALING	579	5	143	no
182855	1.18945	1	149	hormone activity ; extracellular region	Insulin-like					45824	1	2	no
182893	1.71935	1	362	transcription factor activity ; nucleus ; regulation of transcription, DNA-dependent ; zinc ion binding	Fungal transcriptional regulatory protein, N-terminal ; Fungal transcriptional regulatory protein, N-terminal ; Fungal transcriptional regulatory protein, N-terminal ; Fungal transcriptional regulatory protein, N-terminal ; Fungal transcriptional regulatory protein, N-terminal					19286	3	6	no
182915	0.922705	1	457							114577	1	1	OmZn-only
183029	0.542905	0.152459	527	carbon-nitrogen ligase activity, with glutamine as amido-N-donor ; nuclease activity ; phosphoric ester hydrolase activity ; T/G mismatch-specific endonuclease activity	Amidase signature enzyme ; Amidase signature enzyme	KOG1211	Amidases	Translation, ribosomal structure and biogenesis	INFORMATION STORAGE AND PROCESSING	346	5	203	no
183035	1.25846	1	847		Heterokaryon incompatibility					3	188	2618	no
183324	0.872018	1	224							114642	1	1	OmZn-only
183625	1.67865	1	114							831	10	113	no
183678	1.19154	1	109							114691	1	1	OmZn-only
184344	1.78635	1	391							24448	1	4	no
184471	2.10937	0.134914	295							1758	5	70	no
184497	0.657651	1	147	metabolic process ; oxidoreductase activity ; catalytic activity ; binding	Short-chain dehydrogenase/reductase SDR ; NAD(P)-binding	KOG1201	Hydroxysteroid 17-beta dehydrogenase 11	Secondary metabolites biosynthesis, transport and catabolism	METABOLISM	86	22	538	no
184516	1.03529	1	517							77	39	578	no
184755	1.0813	1	156		Ankyrin ; Ankyrin ; Ankyrin ; Ankyrin ; Ankyrin	KOG4369	RTK signaling protein MASK/UNC-44	Signal transduction mechanisms	CELLULAR PROCESSES AND SIGNALING	23677	2	4	no
184800	1.21397	1	336	catalytic activity ; binding ; metabolic process ; enoyl-[acyl-carrier-protein] reductase activity ; 2,3-dihydroxy-2,3-dihydro-phenylpropionate dehydrogenase activity ; cis-2,3-dihydrodiol DDT dehydrogenase activity ; trans-9R,10R-dihydrodiolphenanthrene dehydrogenase activity ; cis-chlorobenzene dihydrodiol dehydrogenase activity ; 2,5-dichloro-2,5-cyclohexadiene-1,4-diol dehydrogenase activity …	Polyketide synthase, KR ; NAD(P)-binding					3597	9	49	no
184843	3.92974	0.050301	344							114877	1	1	OmZn-only
184965	0.5127	0.993405	104	catalytic activity ; binding ; metabolic process	NAD(P)-binding	KOG2741	Dimeric dihydrodiol dehydrogenase	Carbohydrate transport and metabolism	METABOLISM	1137	4	89	no
185037	0.780461	1	459			KOG1973	Chromatin remodeling protein, contains PHD Zn-finger	Chromatin structure and dynamics	INFORMATION STORAGE AND PROCESSING	14242	1	10	no
185063	1.26588	1	790	transcription factor activity ; nucleus ; regulation of transcription, DNA-dependent ; zinc ion binding ; DNA binding ; transcription	Fungal transcriptional regulatory protein, N-terminal ; Fungal transcriptional regulatory protein, N-terminal ; Fungal specific transcription factor ; Fungal transcriptional regulatory protein, N-terminal ; Fungal transcriptional regulatory protein, N-terminal ; Fungal transcriptional regulatory protein, N-terminal					2001	8	66	no
185064	1.21892	1	101							73	27	597	no
185086	1.228	1	250	metabolic process ; oxidoreductase activity ; catalytic activity ; binding ; 3-oxoacyl-[acyl-carrier-protein] reductase activity	Glucose/ribitol dehydrogenase ; Short-chain dehydrogenase/reductase SDR ; NAD(P)-binding	KOG0725	Reductases with broad range of substrate specificities	General function prediction only	POORLY CHARACTERIZED	1005	4	98	no
185121	1.49752	1	115							338	17	207	no
185179	0.841202	0.983405	573	oxidoreductase activity, acting on CH-OH group of donors ; FAD binding ; alcohol metabolic process ; choline dehydrogenase activity	Glucose-methanol-choline oxidoreductase, N-terminal ; Glucose-methanol-choline oxidoreductase, C-terminal ; Glucose-methanol-choline oxidoreductase ; Glucose-methanol-choline oxidoreductase, N-terminal	KOG1238	Glucose dehydrogenase/choline dehydrogenase/mandelonitrile lyase (GMC oxidoreductase family)	General function prediction only	POORLY CHARACTERIZED	14	22	1250	no
185181	0.965581	1	67							50	50	715	no
185354	0.755238	1	183		Cupin, RmlC-type					489	16	159	no
188553	0.93754	1	526	sugar:hydrogen symporter activity ; carbohydrate transport ; membrane ; transporter activity ; transport ; integral to membrane ; L-arabinose isomerase activity	Sugar transporter ; General substrate transporter ; Major facilitator superfamily ; Sugar transporter, conserved site ; MFS general substrate transporter	KOG0254	Predicted transporter (major facilitator superfamily)	General function prediction only	POORLY CHARACTERIZED	21	42	1037	no
192894	1.11135	1	499			KOG4698	Uncharacterized conserved protein	Function unknown	POORLY CHARACTERIZED	12941	1	12	no
193127	1.17739	1	513	lipid biosynthetic process ; cyclopropane-fatty-acyl-phospholipid synthase activity	Cyclopropane-fatty-acyl-phospholipid synthase ; Cyclopropane-fatty-acyl-phospholipid synthase	KOG1269	SAM-dependent methyltransferases	Lipid transport and metabolism	METABOLISM	1572	2	73	no
195593	1.25763	1	397	transporter activity ; transport ; integral to membrane	Major facilitator superfamily MFS-1 ; Major facilitator superfamily ; MFS general substrate transporter	KOG2504	Monocarboxylate transporter	Carbohydrate transport and metabolism	METABOLISM	32	28	844	no
195891	0.646119	1	138	oxidoreductase activity ; catalytic activity ; binding ; metabolic process	Oxidoreductase, N-terminal ; NAD(P)-binding	KOG2741	Dimeric dihydrodiol dehydrogenase	Carbohydrate transport and metabolism	METABOLISM	1137	4	89	no
201904	1.05595	1	128							9821	2	24	no
202407	0.766652	0.389952	318							147	15	390	no
204405	1.14254	1	245		Heterokaryon incompatibility					33	45	840	no
204739	1.00161	1	438	O-methyltransferase activity	O-methyltransferase, family 2					533	10	149	no
205291	1.09319	1	624							3810	1	46	no
207278	1.41263	1	170	cell wall catabolic process	Peptidoglycan-binding LysM ; Peptidoglycan-binding LysM					1193	3	86	no
207378	2.98806	0.0411764	554	iron ion binding ; electron transport ; integral to membrane ; oxidoreductase activity ; FAD binding	Ferric reductase-like transmembrane component, N-terminal ; FAD-binding 8 ; Ferric reductase, NAD binding	KOG0039	Ferric reductase, NADH/NADPH oxidase and related proteins	Secondary metabolites biosynthesis, transport and catabolism	METABOLISM	654	5	133	no
208471	0.974152	0.816185	188	catalytic activity ; aromatic compound metabolic process ; ferrous iron binding	Glyoxalase/extradiol ring-cleavage dioxygenase ; Glyoxalase/bleomycin resistance protein/dioxygenase ; Extradiol ring-cleavage dioxygenase, classes I and II					4779	6	36	no
208498	0.60895	1	418	oxidoreductase activity ; catalytic activity ; binding ; metabolic process	Oxidoreductase, N-terminal ; NAD(P)-binding	KOG2741	Dimeric dihydrodiol dehydrogenase	Carbohydrate transport and metabolism	METABOLISM	1137	4	89	no
208700	1.41264	1	523	transcription factor activity ; nucleus ; regulation of transcription, DNA-dependent ; zinc ion binding ; DNA binding ; transcription	Fungal specific transcription factor ; Fungal transcriptional regulatory protein, N-terminal					610	12	138	no
208715	0.856398	0.408577	592	protein kinase activity ; ATP binding ; protein amino acid phosphorylation	Protein kinase, core ; Protein kinase, core ; Protein kinase-like					920	10	104	no
208750	1.06554	1	428	transcription factor activity ; nucleus ; regulation of transcription, DNA-dependent ; zinc ion binding	Fungal transcriptional regulatory protein, N-terminal ; Fungal transcriptional regulatory protein, N-terminal ; Fungal transcriptional regulatory protein, N-terminal ; Fungal transcriptional regulatory protein, N-terminal ; Fungal transcriptional regulatory protein, N-terminal					192	42	325	no

## Sheet: Sheet2_genes_missing_in_S
Protein ID (Mycocosm)	Fold change (Cd-exposed vs control)	Baggerley's test (FDR p-value correction)	Protein Length	GO_Name	Interpro Description	kogid	kogdefline	kogClass	kogGroup	ClusterID (Mycocosm)	# copies in OmZn genome	Total # copies in 60 genomes	presence in OmZn only
15931	1.0851	1	75							114308	1	1	OmZn-only
15964	1.88034	0.0910335	58							113647	1	1	OmZn-only
15993	0.988643	0.735317	280							17921	1	7	no
16490	0.862009	1	119							114110	1	1	OmZn-only
16814	1.67939	0.450736	64							113910	1	1	OmZn-only
17139	1.38961	0.688446	140							33409	3	3	OmZn-only
18553	3.12503	1.7264e-05	77							113682	1	1	OmZn-only
19585	0.987946	1	61							31255	1	3	no
19809	0.72365	0.90734	73							114369	1	1	OmZn-only
19974	0.913065	1	180							24052	1	4	no
20048	1.54885	1	76							3429	9	53	no
20609	1.0429	1	286							46041	2	2	OmZn-only
20624	0.935865	1	142							114571	1	1	OmZn-only
21007	0.708264	0.381396	77							31143	1	3	no
21068	1.27549	1	76							114706	1	1	OmZn-only
21354	0.946055	0.956062	343							3876	4	45	no
21372	0.656144	0.840275	171							11496	5	17	no
21770	1.05037	1	477			KOG0996	Structural maintenance of chromosome protein 4 (chromosome condensation complex Condensin, subunit C)	Chromatin structure and dynamics	INFORMATION STORAGE AND PROCESSING	52	8	685	no
21812	N/A	1	109		SSP					114177	1	1	OmZn-only
21886	1.93655	1	182							14233	2	10	no
22090	3.81323	1	232							10888	2	19	no
23606	0.865461	0.899045	215							17556	1	7	no
23868	0.53289	0.971541	177							12695	6	13	no
25603	N/A	1	114							21216	3	5	no
25912	1.35538	1	139							46010	2	2	OmZn-only
26060	2.39846	1	110							17482	1	7	no
26190	0.545979	0.985824	487	transcription factor activity ; nucleus ; regulation of transcription, DNA-dependent ; zinc ion binding	Fungal transcriptional regulatory protein, N-terminal ; Fungal transcriptional regulatory protein, N-terminal ; Fungal transcriptional regulatory protein, N-terminal ; Fungal transcriptional regulatory protein, N-terminal ; Fungal transcriptional regulatory protein, N-terminal ; Fungal transcriptional regulatory protein, N-terminal					8378	13	28	no
26239	1.11359	1	205							3	188	2618	no
27069	0.749362	1	149							21216	3	5	no
27332	2.36415	1	353	integral to membrane ; sphingosine N-acyltransferase activity	Longevity-assurance protein (LAG1) ; TRAM1-like protein	KOG1607	Protein transporter of the TRAM (translocating chain-associating membrane) superfamily	Intracellular trafficking, secretion, and vesicular transport	CELLULAR PROCESSES AND SIGNALING	4203	3	41	no
27690	0.975488	1	437	serine-type endopeptidase inhibitor activity ; pepsin A activity ; proteolysis ; aspartic-type endopeptidase activity	Peptidase A1 ; Peptidase A1 ; Peptidase aspartic, active site ; Protease inhibitor I4, serpin ; Peptidase aspartic, catalytic	KOG1339	Aspartyl protease	Posttranslational modification, protein turnover, chaperones	CELLULAR PROCESSES AND SIGNALING	3255	5	56	no
27698	0.868013	1	344							802	9	117	no
27722	N/A	1	176			KOG3043	Predicted hydrolase related to dienelactone hydrolase	General function prediction only	POORLY CHARACTERIZED	187	12	328	no
29678	0.854204	1	332	carbohydrate biosynthetic process ; transferase activity, transferring hexosyl groups	Glycosyl transferase, family 8	KOG1950	Glycosyl transferase, family 8 - glycogenin	Carbohydrate transport and metabolism	METABOLISM	5843	3	33	no
29714	0.652397	1	243			KOG4157	beta-1,6-N-acetylglucosaminyltransferase, contains WSC domain	Carbohydrate transport and metabolism	METABOLISM	28994	2	3	no
29778	0.991554	1	527	subtilase activity ; proteolysis ; protein kinase activity ; ATP binding ; protein amino acid phosphorylation	Protein kinase, core ; Peptidase S8 and S53, subtilisin, kexin, sedolisin ; Protein kinase-like					920	10	104	no
29849	0.191132	1	417	hydrolase activity ; hydrolase activity, acting on carbon-nitrogen (but not peptide) bonds	Amidohydrolase 1 ; Metal-dependent hydrolase, composite					11467	2	17	no
29853	0.255551	1	200							6665	5	31	no
30132	1.13697	1	102							4583	3	38	no
30239	1.01654	1	553							62	5	643	no
30408	2.02373	1	349	lipid metabolic process ; hydrolase activity, acting on ester bonds	Lipase, GDSL ; Esterase, SGNH hydrolase-type					12526	2	13	no
30752	1.33182	1	437	monooxygenase activity ; electron transport ; aromatic compound metabolic process ; metabolic process ; oxidoreductase activity ; salicylate 1-monooxygenase activity	Aromatic-ring hydroxylase ; Monooxygenase, FAD-binding	KOG2614	Kynurenine 3-monooxygenase and related flavoprotein monooxygenases	Energy production and conversion	METABOLISM	156	14	374	no
30836	0.570635	1	154							21351	1	5	no
30854	1.41454	1	477							4220	1	41	no
30857	1.90995	1	267							114402	1	1	OmZn-only
30906	1.35804	1	227							21757	1	5	no
32579	0	1	144	ubiquitin-dependent protein catabolic process	SKP1 component, dimerisation ; E3 ubiquitin ligase, SCF complex, Skp subunit ; SKP1 component ; SKP1 component, dimerisation	KOG1724	SCF ubiquitin ligase, Skp1 component	Posttranslational modification, protein turnover, chaperones	CELLULAR PROCESSES AND SIGNALING	1231	2	84	no
32614	0.522687	1	129	catalytic activity ; cellular metabolic process ; coenzyme binding ; binding ; metabolic process	NAD-dependent epimerase/dehydratase ; NAD(P)-binding	KOG1502	Flavonol reductase/cinnamoyl-CoA reductase	Defense mechanisms	CELLULAR PROCESSES AND SIGNALING	83	32	558	no
32773	N/A	1	188							10475	2	21	no
33037	1.34831	1	220		TonB box, conserved site					1914	4	67	no
33637	4.4531	1	246							28978	2	3	no
33875	1.91198	1	148							114698	1	1	OmZn-only
33877	1.39008	1	367	transcription factor activity ; nucleus ; regulation of transcription, DNA-dependent ; zinc ion binding	Fungal transcriptional regulatory protein, N-terminal ; Fungal transcriptional regulatory protein, N-terminal ; Fungal transcriptional regulatory protein, N-terminal ; Fungal transcriptional regulatory protein, N-terminal					1724	5	70	no
34162	0.406967	1	400		Quinoprotein amine dehydrogenase, beta chain-like					18158	4	7	no
34754	0.4021	1	146							114784	1	1	OmZn-only
35265	0.866778	0.979372	332	DNA binding	SANT, DNA-binding ; Homeodomain-like	KOG1878	Nuclear receptor coregulator SMRT/SMRTER, contains Myb-like domains	Transcription	INFORMATION STORAGE AND PROCESSING	10574	2	20	no
35269	2.05215	1	484	carboxy-lyase activity ; carboxylic acid metabolic process ; pyridoxal phosphate binding ; amino acid and derivative metabolic process ; tyrosine decarboxylase activity	Aromatic-L-amino-acid decarboxylase ; Pyridoxal phosphate-dependent decarboxylase ; Pyridoxal phosphate-dependent decarboxylase ; Pyridoxal phosphate-dependent transferase, major region	KOG0628	Aromatic-L-amino-acid/L-histidine decarboxylase	Amino acid transport and metabolism	METABOLISM	1638	5	72	no
35336	1.15874	1	179	catalytic activity ; metabolic process	Isochorismatase hydrolase ; Isochorismatase hydrolase					3874	2	45	no
35505	0.348747	0.759073	506	monooxygenase activity ; iron ion binding ; electron transport ; heme binding ; unspecific monooxygenase activity	Cytochrome P450 ; Cytochrome P450, E-class, group I ; Cytochrome P450 ; Cytochrome P450	KOG0158	Cytochrome P450 CYP3/CYP5/CYP6/CYP9 subfamilies	Secondary metabolites biosynthesis, transport and catabolism	METABOLISM	45	36	751	no
35576	0.283238	1	312	catalytic activity ; metabolic process ; aminocarboxymuconate-semialdehyde decarboxylase activity	Amidohydrolase 2	KOG4245	Predicted metal-dependent hydrolase of the TIM-barrel fold	General function prediction only	POORLY CHARACTERIZED	3232	9	57	no
35582	0.793283	1	194	catalytic activity ; aromatic compound metabolic process ; ferrous iron binding	Glyoxalase/extradiol ring-cleavage dioxygenase ; Glyoxalase/bleomycin resistance protein/dioxygenase ; Extradiol ring-cleavage dioxygenase, classes I and II					4779	6	36	no
35639	N/A	1	144							4396	5	39	no
35703	1.01265	1	148							114850	1	1	OmZn-only
35849	N/A	1	191							21631	1	5	no
36510	N/A	1	178							114926	1	1	OmZn-only
36530	N/A	1	174							36511	2	2	OmZn-only
36626	0.793039	1	776							4125	3	42	no
36682	1.14638	1	376							4	131	1868	no
37969	2.06269	0.278821	307	inositol oxygenase activity	Protein of unknown function DUF706	KOG1573	Aldehyde reductase	General function prediction only	POORLY CHARACTERIZED	2324	4	64	no
37985	2.62797	0.160558	345	purine nucleosidase activity	Inosine/uridine-preferring nucleoside hydrolase ; Inosine/uridine-preferring nucleoside hydrolase ; Inosine/uridine-preferring nucleoside hydrolase	KOG2938	Predicted inosine-uridine preferring nucleoside hydrolase	Nucleotide transport and metabolism	METABOLISM	18744	1	6	no
37997	0.316504	1	268	catalytic activity ; metabolic process ; 5-carboxymethyl-2-hydroxymuconate delta-isomerase activity	Fumarylacetoacetase, C-terminal-like ; Fumarylacetoacetase, C-terminal-related	KOG1535	Predicted fumarylacetoacetate hydralase	General function prediction only	POORLY CHARACTERIZED	276	24	242	no
40788	0.871644	1	508	transcription factor activity ; nucleus ; regulation of transcription, DNA-dependent ; zinc ion binding	Fungal transcriptional regulatory protein, N-terminal ; Fungal transcriptional regulatory protein, N-terminal ; Fungal transcriptional regulatory protein, N-terminal ; Fungal transcriptional regulatory protein, N-terminal ; Fungal transcriptional regulatory protein, N-terminal ; Fungal transcriptional regulatory protein, N-terminal					1779	6	69	no
42460	1.06908	1	326	carbohydrate biosynthetic process ; transferase activity, transferring hexosyl groups	Glycosyl transferase, family 8	KOG1950	Glycosyl transferase, family 8 - glycogenin	Carbohydrate transport and metabolism	METABOLISM	5843	3	33	no
42547	0	1	332							802	9	117	no
42549	3.78511	1	343	oxidoreductase activity ; F420H2 dehydrogenase activity ; sulfur oxygenase reductase activity ; malolactic enzyme activity ; regulation of oxidoreductase activity	Aldo/keto reductase ; Aldo/keto reductase ; Aldo/keto reductase ; Aldo/keto reductase	KOG1575	Voltage-gated shaker-like K+ channel, subunit beta/KCNAB	Energy production and conversion	METABOLISM	303	9	224	no
42920	1.63297	1	321	cell wall ; pectinesterase activity ; cell wall modification	Pectinesterase, catalytic ; Pectinesterase, catalytic ; Pectin lyase fold/virulence factor					766	3	120	no
43198	0.7547	1	330	catalytic activity ; cellular metabolic process ; coenzyme binding ; binding ; metabolic process ; cinnamyl-alcohol dehydrogenase activity	NAD-dependent epimerase/dehydratase ; NAD(P)-binding	KOG1502	Flavonol reductase/cinnamoyl-CoA reductase	Defense mechanisms	CELLULAR PROCESSES AND SIGNALING	83	32	558	no
43209	0.928346	1	429							297	26	226	no
43372	1.33026	1	313	salicylate 1-monooxygenase activity		KOG2614	Kynurenine 3-monooxygenase and related flavoprotein monooxygenases	Energy production and conversion	METABOLISM	73	27	597	no
43388	N/A	1	741	GTPase activity ; GTP binding ; dynamin GTPase activity	Dynamin, GTPase region ; Dynamin, GTPase region ; Dynamin, GTPase region	KOG0446	Vacuolar sorting protein VPS1, dynamin, and related proteins	General function prediction only	POORLY CHARACTERIZED	436	8	174	no
43417	1.19525	1	494	sugar:hydrogen symporter activity ; carbohydrate transport ; membrane ; transporter activity ; transport ; integral to membrane ; L-arabinose isomerase activity	Sugar transporter ; General substrate transporter ; Sugar transporter ; Major facilitator superfamily ; Sugar transporter, conserved site ; Sugar transporter, conserved site ; MFS general substrate transporter	KOG0254	Predicted transporter (major facilitator superfamily)	General function prediction only	POORLY CHARACTERIZED	1132	4	89	no
43463	0.99282	1	334	proteolysis ; metallopeptidase activity ; zinc ion binding	Peptidase M, neutral zinc metallopeptidases, zinc-binding site					29170	1	3	no
43537	1.52747	1	801	catalytic activity	Uncharacterised conserved protein UCP007663 ; Six-hairpin glycosidase-like					1157	8	88	no
43570	0.861364	1	356	catalytic activity ; cellular metabolic process ; coenzyme binding ; binding ; metabolic process ; cinnamyl-alcohol dehydrogenase activity	NAD-dependent epimerase/dehydratase ; NAD(P)-binding	KOG1502	Flavonol reductase/cinnamoyl-CoA reductase	Defense mechanisms	CELLULAR PROCESSES AND SIGNALING	83	32	558	no
44310	0.922711	1	677	transcription factor activity ; nucleus ; regulation of transcription, DNA-dependent ; zinc ion binding ; DNA binding ; transcription	Fungal specific transcription factor ; Fungal transcriptional regulatory protein, N-terminal					872	5	107	no
44672	1.31491	1	147	transcription factor activity ; nucleus ; regulation of transcription, DNA-dependent ; sequence-specific DNA binding ; protein dimerization activity	bZIP transcription factor, bZIP-1 ; Basic-leucine zipper (bZIP) transcription factor ; Basic-leucine zipper (bZIP) transcription factor ; Basic-leucine zipper (bZIP) transcription factor					10394	11	21	no
44976	0	1	336							5115	6	35	no
45097	1.08385	1	473	monooxygenase activity ; iron ion binding ; electron transport ; heme binding	Cytochrome P450 ; Cytochrome P450, E-class, group I ; Cytochrome P450 ; Cytochrome P450 ; Cytochrome P450	KOG0158	Cytochrome P450 CYP3/CYP5/CYP6/CYP9 subfamilies	Secondary metabolites biosynthesis, transport and catabolism	METABOLISM	101	27	473	no
45276	1.46096	1	664	transcription factor activity ; nucleus ; regulation of transcription, DNA-dependent ; zinc ion binding ; DNA binding ; transcription	Fungal specific transcription factor ; Fungal transcriptional regulatory protein, N-terminal					3572	6	50	no
45281	N/A	1	205	electron transport ; oxidoreductase activity	Nitroreductase					1902	9	68	no
45286	22.5025	1	345	oxalate oxidase activity	2OG-Fe(II) oxygenase	KOG0143	Iron/ascorbate family oxidoreductases	General function prediction only	POORLY CHARACTERIZED	354	4	201	no
45687	0.454622	1	538	electron transport ; oxidoreductase activity ; catalytic activity ; binding ; metabolic process ; cyclohexanone monooxygenase activity	FAD-dependent pyridine nucleotide-disulphide oxidoreductase ; Pyridine nucleotide-disulphide oxidoreductase, class I ; Fumarate reductase/succinate dehydrogenase flavoprotein, N-terminal ; NAD(P)-binding	KOG1399	Flavin-containing monooxygenase	Secondary metabolites biosynthesis, transport and catabolism	METABOLISM	554	3	146	no
45932	0.167875	1	482	transporter activity ; transport ; integral to membrane	Major facilitator superfamily MFS-1 ; Major facilitator superfamily ; MFS general substrate transporter	KOG2533	Permease of the major facilitator superfamily	Carbohydrate transport and metabolism	METABOLISM	11	35	1337	no
45972	1.03311	1	223		Dimeric alpha-beta barrel					16335	1	8	no
45980	7.58184	0.848737	429	catalytic activity ; binding ; metabolic process	NAD(P)-binding					3245	7	57	no
45982	0.82907	0.949408	314	electron transport ; oxidoreductase activity ; metabolic process ; thioredoxin-disulfide reductase activity	FAD-dependent pyridine nucleotide-disulphide oxidoreductase ; Aromatic-ring hydroxylase ; Pyridine nucleotide-disulphide oxidoreductase, class-II ; FAD-dependent pyridine nucleotide-disulphide oxidoreductase					8528	4	27	no
46166	0.867164	1	423							5992	4	32	no
46204	0	1	417	transporter activity ; transport ; integral to membrane	Major facilitator superfamily MFS-1 ; Major facilitator superfamily ; Tachykinin/Neurokinin like, conserved site ; MFS general substrate transporter	KOG2504	Monocarboxylate transporter	Carbohydrate transport and metabolism	METABOLISM	32	28	844	no
46214	2.48207	1	305		Protein of unknown function DUF1486					114852	1	1	OmZn-only
46229	1.26909	1	596	catalytic activity ; thiamin pyrophosphate binding ; magnesium ion binding	Thiamine pyrophosphate enzyme, central region ; Thiamine pyrophosphate enzyme, C-terminal TPP-binding ; Thiamine pyrophosphate enzyme, N-terminal TPP binding region	KOG1185	Thiamine pyrophosphate-requiring enzyme	Amino acid transport and metabolism	METABOLISM	990	7	99	no
46252	0.583997	1	384	hydroxymethylglutaryl-CoA reductase (NADPH) activity ; coenzyme A metabolic process ; coenzyme binding ; oxidoreductase activity, acting on the CH-OH group of donors, NAD or NADP as acceptor	Hydroxymethylglutaryl-CoA reductase, class I/II, catalytic ; Hydroxymethylglutaryl-CoA reductase, class I/II, catalytic ; Hydroxymethylglutaryl-CoA reductase, class I/II, catalytic ; Hydroxymethylglutaryl-CoA reductase, class I/II, catalytic ; Hydroxymethylglutaryl-CoA reductase, class I/II, NAD/NADP-binding ; Hydroxymethylglutaryl-CoA reductase, class I/II, substrate-binding	KOG2480	3-hydroxy-3-methylglutaryl-CoA (HMG-CoA) reductase	Lipid transport and metabolism	METABOLISM	1616	2	72	no
46265	1.21437	1	261	metabolic process ; oxidoreductase activity ; catalytic activity ; binding ; F420H2 dehydrogenase activity ; sulfur oxygenase reductase activity ; malolactic enzyme activity ; regulation of oxidoreductase activity	Short-chain dehydrogenase/reductase SDR ; Glucose/ribitol dehydrogenase ; Short-chain dehydrogenase/reductase SDR ; NAD(P)-binding	KOG0725	Reductases with broad range of substrate specificities	General function prediction only	POORLY CHARACTERIZED	1642	4	71	no
46297	1.28055	1	906	hydrolase activity, hydrolyzing O-glycosyl compounds ; carbohydrate metabolic process ; beta-mannosidase activity	Glycoside hydrolase family 2, immunoglobulin-like beta-sandwich ; Galactose-binding like ; Glycoside hydrolase, catalytic core	KOG2230	Predicted beta-mannosidase	Carbohydrate transport and metabolism	METABOLISM	3205	6	57	no
46342	2.83237	1	432	O-methyltransferase activity	O-methyltransferase, family 2	KOG3178	Hydroxyindole-O-methyltransferase and related SAM-dependent methyltransferases	General function prediction only	POORLY CHARACTERIZED	533	10	149	no
46345	0.283587	1	320	regulation of nitrogen utilization ; transcription repressor activity ; catalytic activity ; binding ; metabolic process	NmrA-like ; NAD(P)-binding					372	14	195	no
46528	0.969139	1	434		Cyclin-like F-box					11709	1	16	no
46625	0.460474	1	338		Xylose isomerase-type TIM barrel ; Xylose isomerase-like, TIM barrel					3356	5	54	no
46672	N/A	1	274							13680	2	11	no
46706	0.807286	0.667414	345							37137	2	2	OmZn-only
46754	2.21106	1	345							5115	6	35	no
46844	0.817292	1	295							19258	2	6	no
47065	0.716831	1	173			KOG3544	Collagens (type IV and type XIII), and related proteins	Extracellular structures	CELLULAR PROCESSES AND SIGNALING	46018	2	2	OmZn-only
47421	0.341861	1	181							1112	10	91	no
48707	5.18237	1	213	DNA binding ; DNA integration ; nucleic acid binding	Integrase, catalytic core ; Polynucleotidyl transferase, Ribonuclease H fold	KOG0017	FOG: Transposon-encoded proteins with TYA, reverse transcriptase, integrase domains in various combinations	General function prediction only	POORLY CHARACTERIZED	22041	3	5	no
48849	0.923269	1	129	cytoplasm ; oxidoreductase activity ; antibiotic biosynthetic process	Antibiotic biosynthesis monooxygenase ; Dimeric alpha-beta barrel					114321	1	1	OmZn-only
48942	2.69142	1	140							544	8	148	no
48952	3.13661	0.796781	537	sugar:hydrogen symporter activity ; carbohydrate transport ; membrane ; transporter activity ; transport ; integral to membrane ; L-arabinose isomerase activity	General substrate transporter ; Sugar transporter ; Major facilitator superfamily ; MFS general substrate transporter	KOG0254	Predicted transporter (major facilitator superfamily)	General function prediction only	POORLY CHARACTERIZED	109	43	451	no
51125	1.0781	1	644	subtilase activity ; proteolysis ; serine-type peptidase activity ; tripeptidyl-peptidase I activity	Peptidase S53, propeptide ; Peptidase S8 and S53, subtilisin, kexin, sedolisin ; Proteinase inhibitor, propeptide					56	34	666	no
51324	2.48426	0.274129	309	metabolic process ; oxidoreductase activity ; catalytic activity ; binding ; F420H2 dehydrogenase activity ; sulfur oxygenase reductase activity ; malolactic enzyme activity ; regulation of oxidoreductase activity	Short-chain dehydrogenase/reductase SDR ; Glucose/ribitol dehydrogenase ; Short-chain dehydrogenase/reductase SDR ; NAD(P)-binding	KOG0725	Reductases with broad range of substrate specificities	General function prediction only	POORLY CHARACTERIZED	1642	4	71	no
51403	0	1	337							157	19	374	no
51438	1.81332	1	250			KOG3043	Predicted hydrolase related to dienelactone hydrolase	General function prediction only	POORLY CHARACTERIZED	1294	6	81	no
51536	2.51135	0.837562	316							15238	2	9	no
52683	0.448324	1	112							40050	1	2	no
52805	1.15033	1	387	electron transport ; oxidoreductase activity ; FAD binding ; NADH dehydrogenase activity	Pyridine nucleotide-disulphide oxidoreductase, NAD-binding region ; FAD-dependent pyridine nucleotide-disulphide oxidoreductase ; Pyridine nucleotide-disulphide oxidoreductase, class I ; Pyridine nucleotide-disulphide oxidoreductase, NAD-binding region ; FAD-dependent pyridine nucleotide-disulphide oxidoreductase	KOG1336	Monodehydroascorbate/ferredoxin reductase	General function prediction only	POORLY CHARACTERIZED	2415	2	63	no
53053	1.12582	1	100							113679	1	1	OmZn-only
53060	2.44122	1	1074	iron ion binding ; electron transport ; electron carrier activity ; FMN binding ; monooxygenase activity ; heme binding ; oxidoreductase activity ; NADPH-hemoprotein reductase activity	Flavodoxin-like ; Flavoprotein pyridine nucleotide cytochrome reductase ; Cytochrome P450 ; Cytochrome P450, E-class, group I ; Cytochrome P450 ; Oxidoreductase FAD/NAD(P)-binding ; Flavodoxin/nitric oxide synthase ; FAD-binding, type 1 ; Flavodoxin/nitric oxide synthase ; Cytochrome P450 ; Cytochrome P450	KOG1158	NADP/FAD dependent oxidoreductase	Energy production and conversion	METABOLISM	565	5	145	no
55313	N/A	1	252		Alginate lyase 2 ; Concanavalin A-like lectin/glucanase					10447	6	21	no
55332	2.31749	1	322	regulation of nitrogen utilization ; transcription repressor activity ; catalytic activity ; binding ; metabolic process	NmrA-like ; NAD(P)-binding					372	14	195	no
55788	0.965381	1	77							114367	1	1	OmZn-only
55908	2.88612	1	99							114374	1	1	OmZn-only
55950	N/A	1	102							436	8	174	no
56524	0.480053	0.768499	526							21199	1	5	no
56705	0.990963	1	744	transcription factor activity ; nucleus ; regulation of transcription, DNA-dependent ; zinc ion binding ; DNA binding ; transcription	Fungal transcriptional regulatory protein, N-terminal ; Fungal transcriptional regulatory protein, N-terminal ; Fungal specific transcription factor ; Fungal transcriptional regulatory protein, N-terminal ; Fungal transcriptional regulatory protein, N-terminal ; Fungal transcriptional regulatory protein, N-terminal ; Fungal transcriptional regulatory protein, N-terminal					23423	1	4	no
56864	1.23891	1	104	catalytic activity ; metabolic process	AMP-dependent synthetase and ligase	KOG1176	Acyl-CoA synthetase	Lipid transport and metabolism	METABOLISM	80	16	567	no
56890	1.09182	1	296							33095	1	3	no
56981	0.562068	0.0024691	1045	structural constituent of ribosome ; intracellular ; ribosome ; translation	Ribosomal protein S16					10195	4	22	no
57020	0.916451	1	653		Parallel beta-helix repeat ; Pectin lyase fold/virulence factor					46027	2	2	OmZn-only
57061	2.81899	1	339	hydrolase activity, hydrolyzing O-glycosyl compounds ; extracellular region ; carbohydrate metabolic process ; cellulose binding	Cellulose-binding region, fungal ; Cellulose-binding region, fungal ; Glycoside hydrolase, family 62 ; Cellulose-binding region, fungal ; Cellulose-binding region, fungal ; Cellulose-binding region, fungal ; Cellulose-binding region, fungal					9914	1	23	no
57696	1.05448	1	547	monooxygenase activity ; electron transport ; aromatic compound metabolic process ; metabolic process ; oxidoreductase activity ; phenol 2-monooxygenase activity	FAD-dependent pyridine nucleotide-disulphide oxidoreductase ; Aromatic-ring hydroxylase ; Monooxygenase, FAD-binding	KOG3855	Monooxygenase involved in coenzyme Q (ubiquinone) biosynthesis	Coenzyme transport and metabolism	METABOLISM	310	2	221	no
57699	0.773829	1	260	metal ion binding	Class II aldolase/adducin, N-terminal ; Class II aldolase/adducin, N-terminal					3741	5	47	no
57806	N/A	1	192							3040	1	59	no
57853	1.19027	1	84							114527	1	1	OmZn-only
58213	2.28231	1	110							114568	1	1	OmZn-only
58216	2.7247	1	164							114569	1	1	OmZn-only
58244	N/A	1	265							26795	3	4	no
58258	1.0135	1	174							11707	8	16	no
58553	0.67831	1	179		Cupin 2, conserved barrel ; Cupin, RmlC-type					9848	1	24	no
58604	0.832054	1	515	protein kinase activity ; ATP binding ; protein amino acid phosphorylation ; protein serine/threonine kinase activity	Protein kinase, core ; Serine/threonine protein kinase-related ; Serine/threonine protein kinase ; Protein kinase, core ; Protein kinase-like	KOG0593	Predicted protein kinase KKIAMRE	General function prediction only	POORLY CHARACTERIZED	631	8	136	no
58912	0.940014	1	1299	protein kinase activity ; ATP binding ; protein amino acid phosphorylation ; copper ion binding ; electron transport ; electron carrier activity ; protein-tyrosine kinase activity ; protein serine/threonine kinase activity ; transmembrane receptor protein serine/threonine kinase activity ; 3-phosphoinositide-dependent protein kinase activity ; DNA-dependent protein kinase activity ; AMP-activated…	Protein kinase, core ; Ankyrin ; Ankyrin ; Serine/threonine protein kinase-related ; Tyrosine protein kinase ; Serine/threonine protein kinase ; Ankyrin ; Protein kinase, core ; Ankyrin ; Ankyrin ; Serine/threonine protein kinase, active site ; Blue (type 1) copper domain ; Ankyrin ; Protein kinase-like	KOG0504	FOG: Ankyrin repeat	General function prediction only	POORLY CHARACTERIZED	3808	2	46	no
58950	0	1	222							114647	1	1	OmZn-only
59248	0.349271	0.237561	385	O-methyltransferase activity ; quercetin 3-O-methyltransferase activity	O-methyltransferase, family 2 ; O-methyltransferase, COMT, eukaryota	KOG3178	Hydroxyindole-O-methyltransferase and related SAM-dependent methyltransferases	General function prediction only	POORLY CHARACTERIZED	338	17	207	no
59320	0.326178	0.0164707	110							46025	2	2	OmZn-only
59390	N/A	1	471	propionate catabolic process ; 2-methylcitrate dehydratase activity	MmgE/PrpD ; MmgE/PrpD					28900	2	3	no
59796	N/A	1	204		Heterokaryon incompatibility					33	45	840	no
59912	5.595	1	506		Quinonprotein alcohol dehydrogenase-like					19667	3	6	no
59913	0.649826	1	183							30750	1	3	no
59933	0.612323	0.728256	160							114740	1	1	OmZn-only
60062	1.0982	1	527							16142	1	8	no
60302	1.26792	1	332	regulation of nitrogen utilization ; transcription repressor activity ; catalytic activity ; binding ; metabolic process	NmrA-like ; NAD(P)-binding	KOG1502	Flavonol reductase/cinnamoyl-CoA reductase	Defense mechanisms	CELLULAR PROCESSES AND SIGNALING	83	32	558	no
60322	N/A	1	206							19	48	1115	no
60401	1.7322	1	431							37340	1	2	no
60419	N/A	1	95							71	28	601	no
60506	0.599391	1	291	metabolic process ; oxidoreductase activity ; catalytic activity ; binding ; F420H2 dehydrogenase activity ; sulfur oxygenase reductase activity ; malolactic enzyme activity ; regulation of oxidoreductase activity	Short-chain dehydrogenase/reductase SDR ; Glucose/ribitol dehydrogenase ; Short-chain dehydrogenase/reductase SDR ; NAD(P)-binding	KOG1205	Predicted dehydrogenase	Secondary metabolites biosynthesis, transport and catabolism	METABOLISM	106	13	462	no
60517	1.41443	1	273		Thioredoxin-like fold					11496	5	17	no
60556	N/A	1	106							10780	4	19	no
60569	1.6424	1	457	subtilase activity ; proteolysis ; serine-type peptidase activity ; tripeptidyl-peptidase I activity	Peptidase S53, propeptide ; Peptidase S8 and S53, subtilisin, kexin, sedolisin ; Proteinase inhibitor, propeptide					56	34	666	no
60774	0.752654	1	116							1518	3	75	no
60802	1.85258	0.816243	729	ATP binding	AAA ATPase, core					1694	3	71	no
60826	1.03495	1	144							25307	1	4	no
60852	1.04324	1	357	zinc ion binding ; oxidoreductase activity ; catalytic activity ; binding ; metabolic process ; alcohol dehydrogenase activity ; alcohol dehydrogenase activity, metal ion-independent ; alcohol dehydrogenase activity, zinc-dependent ; alcohol dehydrogenase activity, iron-dependent	Alcohol dehydrogenase, zinc-binding ; Alcohol dehydrogenase GroES-like ; Alcohol dehydrogenase, zinc-containing, conserved site ; GroES-like ; NAD(P)-binding	KOG0024	Sorbitol dehydrogenase	Secondary metabolites biosynthesis, transport and catabolism	METABOLISM	2249	2	64	no
60860	0.607875	1	282	metabolic process ; methyltransferase activity	Methyltransferase type 11					13665	3	11	no
60890	N/A	1	160		Peptidase S33, tripeptidyl-peptidase C-terminal					195	10	322	no
61033	1.37186	1	133							114815	1	1	OmZn-only
61204	1.1893	1	138	metabolic process ; oxidoreductase activity	Malate/L-lactate dehydrogenase ; Malate/L-lactate dehydrogenase					9314	2	26	no
61208	0.677238	0.997081	192							4705	2	37	no
61223	0.782153	1	731	rhodopsin-like receptor activity ; G-protein coupled receptor protein signaling pathway ; integral to membrane ; proteolysis ; serine-type peptidase activity ; prolyl oligopeptidase activity ; serine-type endopeptidase activity	Peptidase S9A, prolyl oligopeptidase ; Peptidase S9, prolyl oligopeptidase active site region ; Peptidase S9A, oligopeptidase, N-terminal beta-propeller ; GPCR, rhodopsin-like ; Peptidase S9A, oligopeptidase, N-terminal beta-propeller	KOG2237	Predicted serine protease	Posttranslational modification, protein turnover, chaperones	CELLULAR PROCESSES AND SIGNALING	3779	1	46	no
61235	0.803465	1	520	hydrolase activity, hydrolyzing O-glycosyl compounds ; carbohydrate metabolic process	Glycoside hydrolase, family 43					4243	3	40	no
61300	N/A	1	177							4214	5	41	no
61321	0.243822	0.44966	448							21948	2	5	no
61398	0.850671	1	149							12006	5	15	no
61399	2.31672	1	393							3	188	2618	no
61529	1.35458	1	478							14245	3	10	no
61546	N/A	1	191							19645	4	6	no
61616	1.75111	0.993405	637							9816	5	24	no
61644	0.370536	0.91313	169							36837	2	2	OmZn-only
61654	2.58373	1	71							16180	1	8	no
62036	0.194608	1	238							37460	2	2	OmZn-only
62053	1.07959	1	208							1344	8	80	no
62360	0	1	79							24261	3	4	no
62366	0.739603	1	587	catalytic activity ; metabolic process ; ATP binding ; ATPase activity ; long-chain-fatty-acid-CoA ligase activity ; fatty-acid ligase activity ; short-chain-fatty-acid-CoA ligase activity ; medium-chain-fatty-acid-CoA ligase activity ; very-long-chain-fatty-acid-CoA ligase activity	AMP-dependent synthetase and ligase ; AMP-dependent synthetase and ligase ; ABC transporter-like ; AMP-dependent synthetase and ligase	KOG1177	Long chain fatty acid acyl-CoA ligase	Lipid transport and metabolism	METABOLISM	906	3	104	no
62375	0.692003	1	409	transcription factor activity ; nucleus ; regulation of transcription, DNA-dependent ; zinc ion binding	Fungal transcriptional regulatory protein, N-terminal ; Fungal transcriptional regulatory protein, N-terminal ; Fungal transcriptional regulatory protein, N-terminal ; Fungal transcriptional regulatory protein, N-terminal ; Fungal transcriptional regulatory protein, N-terminal ; Fungal transcriptional regulatory protein, N-terminal					9504	4	25	no
62376	0.789486	1	421	transcription factor activity ; nucleus ; regulation of transcription, DNA-dependent ; zinc ion binding	Aflatoxin biosynthesis regulatory protein ; Fungal transcriptional regulatory protein, N-terminal ; Fungal transcriptional regulatory protein, N-terminal ; Fungal transcriptional regulatory protein, N-terminal ; Fungal transcriptional regulatory protein, N-terminal ; Fungal transcriptional regulatory protein, N-terminal					192	42	325	no
62378	0.911721	1	291	response to stress ; integral to membrane	RTA1 like protein					225	23	282	no
62478	2.25968	0.537191	297							25344	1	4	no
62508	1.22763	1	139	catalytic activity ; binding ; metabolic process	NAD(P)-binding	KOG1208	Dehydrogenases with different specificities (related to short-chain alcohol dehydrogenases)	Secondary metabolites biosynthesis, transport and catabolism	METABOLISM	24	58	954	no
64004	0.938029	1	297		Heterokaryon incompatibility					33	45	840	no
65034	0.56148	1	888	carbohydrate metabolic process ; transferase activity, transferring hexosyl groups ; lipid glycosylation	Glycosyl transferase, family 28	KOG1192	UDP-glucuronosyl and UDP-glucosyl transferase	Carbohydrate transport and metabolism	METABOLISM	260	8	251	no
66070	0.921015	1	593	proteolysis ; caspase activity	Peptidase C14, caspase catalytic	KOG1546	Metacaspase involved in regulation of apoptosis	Cell cycle control, cell division, chromosome partitioning	METABOLISM	6716	3	30	no
66364	0.239342	1	347							8279	2	28	no
66911	0.534902	1	323	monooxygenase activity ; electron transport ; aromatic compound metabolic process ; metabolic process ; oxidoreductase activity ; kynurenine 3-monooxygenase activity	Aromatic-ring hydroxylase ; Monooxygenase, FAD-binding	KOG3855	Monooxygenase involved in coenzyme Q (ubiquinone) biosynthesis	Coenzyme transport and metabolism	METABOLISM	1610	3	72	no
66931	0.82355	1	454	transporter activity ; transport ; integral to membrane	Major facilitator superfamily MFS-1 ; Major facilitator superfamily ; MFS general substrate transporter	KOG2533	Permease of the major facilitator superfamily	Carbohydrate transport and metabolism	METABOLISM	11	35	1337	no
67317	0.938568	1	811		ATP-dependent DNA ligase, conserved site					24524	1	4	no
69639	5.41306	0.662114	453							18723	2	6	no
70773	0.795181	0.699039	597		Ankyrin ; Ankyrin ; Ankyrin ; Ankyrin ; Ankyrin ; Ankyrin	KOG0504	FOG: Ankyrin repeat	General function prediction only	POORLY CHARACTERIZED	123	18	420	no
72771	7.43684	1	156							831	10	113	no
76002	1.0149	1	237		Pectin lyase fold/virulence factor					262	20	250	no
77064	0.21179	1	374		Arrestin-like, C-terminal ; Immunoglobulin E-set	KOG3780	Thioredoxin binding protein TBP-2/VDUP1	General function prediction only	POORLY CHARACTERIZED	4288	5	40	no
82992	N/A	1	96	transcription factor activity ; nucleus ; regulation of transcription, DNA-dependent ; sequence-specific DNA binding ; protein dimerization activity	bZIP transcription factor, bZIP-1 ; Basic-leucine zipper (bZIP) transcription factor ; Basic-leucine zipper (bZIP) transcription factor					10394	11	21	no
84722	0	0.99503	55	catalytic activity ; aromatic compound metabolic process ; ferric iron binding ; iron ion binding ; oxidoreductase activity, acting on single donors with incorporation of molecular oxygen, incorporation of two atoms of oxygen	Intradiol ring-cleavage dioxygenase, C-terminal ; Intradiol ring-cleavage dioxygenase, core					523	7	151	no
86932	0	1	158			KOG1680	Enoyl-CoA hydratase	Lipid transport and metabolism	METABOLISM	12933	3	12	no
89488	0.647856	0.495279	235		Ankyrin ; Ankyrin ; Ankyrin ; Ankyrin ; Ankyrin ; Ankyrin	KOG0504	FOG: Ankyrin repeat	General function prediction only	POORLY CHARACTERIZED	5	67	1846	no
93484	0.739909	1	470	transporter activity ; transport ; integral to membrane	Major facilitator superfamily MFS-1 ; Major facilitator superfamily ; MFS general substrate transporter	KOG2533	Permease of the major facilitator superfamily	Carbohydrate transport and metabolism	METABOLISM	67	38	615	no
97653	0.892492	1	98	sugar binding	WD40 repeat ; WD40 repeat ; WD40 repeat ; WD40 repeat ; WD40 repeat ; WD40 repeat ; Curculin-like (mannose-binding) lectin ; WD40 repeat	KOG0266	WD40 repeat-containing protein	General function prediction only	POORLY CHARACTERIZED	1	47	4212	no
98622	0.991162	1	106		Heterokaryon incompatibility					3	188	2618	no
102868	0.918647	1	541	carboxypeptidase A activity ; proteolysis ; zinc ion binding ; nucleic acid binding ; methyltransferase activity ; methylation	Cyclin-like F-box ; Cyclin-like F-box ; N-6 adenine-specific DNA methylase, conserved site ; Peptidase M14, carboxypeptidase A					11498	2	17	no
104105	1.68531	0.0363254	355	ornithine carbamoyltransferase activity ; amino acid metabolic process ; ornithine carbamoyltransferase complex ; amino acid binding ; carboxyl- or carbamoyltransferase activity	Aspartate/ornithine carbamoyltransferase ; Ornithine carbamoyltransferase ; Aspartate/ornithine carbamoyltransferase, Asp/Orn-binding region ; Aspartate/ornithine carbamoyltransferase, carbamoyl-P binding ; Ornithine carbamoyltransferase ; Aspartate/ornithine carbamoyltransferase ; Aspartate/ornithine carbamoyltransferase	KOG1504	Ornithine carbamoyltransferase OTC/ARG3	Amino acid transport and metabolism	METABOLISM	1302	2	81	no
104156	0.772806	1	327	integral to membrane	Auxin efflux carrier	KOG2722	Predicted membrane protein	Function unknown	POORLY CHARACTERIZED	3962	1	43	no
104479	1.22845	1	595	structural constituent of ribosome ; intracellular ; ribosome ; translation	Ribosomal protein L29					9902	3	23	no
105596	0.807791	1	313	catalytic activity ; metabolic process ; aminocarboxymuconate-semialdehyde decarboxylase activity	Amidohydrolase 2	KOG4245	Predicted metal-dependent hydrolase of the TIM-barrel fold	General function prediction only	POORLY CHARACTERIZED	792	8	118	no
106136	1.42242	0.988734	333		Methyltransferase type 12					42	37	777	no
106257	N/A	1	339	catalytic activity ; cellular metabolic process ; coenzyme binding ; binding ; metabolic process ; cinnamyl-alcohol dehydrogenase activity	NAD-dependent epimerase/dehydratase ; NAD(P)-binding	KOG1502	Flavonol reductase/cinnamoyl-CoA reductase	Defense mechanisms	CELLULAR PROCESSES AND SIGNALING	83	32	558	no
106277	1.18223	1	449	carboxy-lyase activity ; carboxylic acid metabolic process ; pyridoxal phosphate binding ; amino acid and derivative metabolic process ; tyrosine decarboxylase activity	Aromatic-L-amino-acid decarboxylase ; Pyridoxal phosphate-dependent decarboxylase ; Pyridoxal phosphate-dependent decarboxylase ; Pyridoxal phosphate-dependent transferase, major region	KOG0628	Aromatic-L-amino-acid/L-histidine decarboxylase	Amino acid transport and metabolism	METABOLISM	1638	5	72	no
107419	0.992307	1	537	cholinesterase activity ; carboxylesterase activity	Cholinesterase ; Carboxylesterase, type B ; Carboxylesterase, type B	KOG1516	Carboxylesterase and related proteins	General function prediction only	POORLY CHARACTERIZED	19	48	1115	no
107689	1.85214	0.804498	279	catalytic activity ; metabolic process ; 5-carboxymethyl-2-hydroxymuconate delta-isomerase activity	Fumarylacetoacetase, C-terminal-like ; Fumarylacetoacetase, C-terminal-related	KOG1535	Predicted fumarylacetoacetate hydralase	General function prediction only	POORLY CHARACTERIZED	276	24	242	no
108125	1.62621	1	249	catalytic activity ; binding ; metabolic process	NAD(P)-binding	KOG4039	Serine/threonine kinase TIP30/CC3	Signal transduction mechanisms	CELLULAR PROCESSES AND SIGNALING	887	6	107	no
108444	1.84258	0.993405	512	sugar:hydrogen symporter activity ; carbohydrate transport ; membrane ; transporter activity ; transport ; integral to membrane ; L-arabinose isomerase activity	Sugar transporter ; General substrate transporter ; Sugar transporter ; Major facilitator superfamily ; MFS general substrate transporter	KOG0254	Predicted transporter (major facilitator superfamily)	General function prediction only	POORLY CHARACTERIZED	21	42	1037	no
110378	1.2956	1	289		Heterokaryon incompatibility					7	84	1542	no
110911	1.07243	1	284	metabolic process ; methyltransferase activity	Methyltransferase type 11					17543	1	7	no
111056	1.80828	1	364		Glyoxalase/extradiol ring-cleavage dioxygenase ; Glyoxalase/bleomycin resistance protein/dioxygenase					1825	10	69	no
111485	0.807698	1	240	metabolic process ; hydrolase activity ; catalytic activity ; hydrolase activity, acting on acid halide bonds, in C-halide compounds	Haloacid dehydrogenase/epoxide hydrolase ; Haloacid dehalogenase-like hydrolase ; HAD-superfamily hydrolase, subfamily IA, variant 2					2048	3	66	no
111517	N/A	1	74	metabolic process ; oxidoreductase activity ; catalytic activity ; binding	Short-chain dehydrogenase/reductase SDR ; NAD(P)-binding	KOG1208	Dehydrogenases with different specificities (related to short-chain alcohol dehydrogenases)	Secondary metabolites biosynthesis, transport and catabolism	METABOLISM	24	58	954	no
111698	0.96248	1	268		Heterokaryon incompatibility					33	45	840	no
120325	1.26131	1	352	zinc ion binding ; oxidoreductase activity ; transporter activity ; transport ; membrane ; catalytic activity ; binding ; metabolic process ; (R,R)-butanediol dehydrogenase activity	Alcohol dehydrogenase, zinc-binding ; Alcohol dehydrogenase GroES-like ; Alcohol dehydrogenase, zinc-containing, conserved site ; Sugar transporter, conserved site ; GroES-like ; NAD(P)-binding	KOG0024	Sorbitol dehydrogenase	Secondary metabolites biosynthesis, transport and catabolism	METABOLISM	185	13	333	no
124291	5.97921	1	292	catalytic activity ; metabolic process ; C-8 sterol isomerase activity ; delta5-delta2,4-dienoyl-CoA isomerase activity ; 3-carboxymuconate cycloisomerase type II activity ; trans-2, cis-3 decenoyl-ACP isomerase activity	Crotonase, core	KOG1681	Enoyl-CoA isomerase	Lipid transport and metabolism	METABOLISM	1838	2	68	no
124308	0.905352	1	349	catalytic activity ; binding ; metabolic process ; NADPH:quinone reductase activity	Alcohol dehydrogenase, zinc-binding ; Alcohol dehydrogenase GroES-like ; GroES-like ; NAD(P)-binding	KOG1198	Zinc-binding oxidoreductase	Energy production and conversion	METABOLISM	305	13	224	no
124621	1.31774	1	322	metabolic process ; hydrolase activity ; phospholipase activity ; lipase activity ; 1-oxa-2-oxocycloheptane lactonase activity ; sulfolactone hydrolase activity ; 3,4-dihydrocoumarin hydrolase activity ; butyrolactone hydrolase activity	Alpha/beta hydrolase fold-3	KOG1515	Arylacetamide deacetylase	Defense mechanisms	CELLULAR PROCESSES AND SIGNALING	603	10	140	no
125766	N/A	1	313	regulation of nitrogen utilization ; transcription repressor activity ; catalytic activity ; binding ; metabolic process	NmrA-like ; NAD(P)-binding					2934	3	60	no
125843	0.937192	1	147		Heterokaryon incompatibility					3	188	2618	no
126522	0.310844	1	1467	ATP binding ; ATPase activity ; nucleotide binding ; nucleoside-triphosphatase activity ; transport ; integral to membrane ; ATPase activity, coupled to transmembrane movement of substances	ABC transporter-like ; ABC transporter-like ; ABC-2 type transporter ; CDR ABC transporter ; AAA+ ATPase, core ; ABC transporter-like ; ABC transporter-like	KOG0065	Pleiotropic drug resistance proteins (PDR1-15), ABC superfamily	Secondary metabolites biosynthesis, transport and catabolism	METABOLISM	90	17	533	no
126607	2.34015	1	199	catalytic activity ; binding ; metabolic process	NAD(P)-binding					1113	11	91	no
126768	1.5192	1	742		Ankyrin ; Ankyrin ; Ankyrin ; Ankyrin ; Ankyrin	KOG0502	Integral membrane ankyrin-repeat protein Kidins220 (protein kinase D substrate)	General function prediction only	POORLY CHARACTERIZED	5	67	1846	no
127588	0.6566	1	628	transcription factor activity ; nucleus ; regulation of transcription, DNA-dependent ; zinc ion binding ; DNA binding ; transcription	Fungal transcriptional regulatory protein, N-terminal ; Fungal transcriptional regulatory protein, N-terminal ; Fungal specific transcription factor ; Fungal transcriptional regulatory protein, N-terminal ; Fungal transcriptional regulatory protein, N-terminal ; Fungal transcriptional regulatory protein, N-terminal ; MFS general substrate transporter ; Fungal transcriptional regulatory protein, N…					8530	5	27	no
128170	N/A	1	417	catalytic activity ; epoxide hydrolase activity ; microsome ; response to toxin ; membrane ; cis-stilbene-oxide hydrolase activity	Epoxide hydrolase-like ; Alpha/beta hydrolase fold-1 ; Epoxide hydrolase, N-terminal ; Epoxide hydrolase	KOG2565	Predicted hydrolases or acyltransferases (alpha/beta hydrolase superfamily)	General function prediction only	POORLY CHARACTERIZED	228	9	280	no
129749	1.02023	1	283	response to stress ; integral to membrane	RTA1 like protein					225	23	282	no
130297	1.04566	1	150	transcription factor activity ; nucleus ; regulation of transcription, DNA-dependent ; sequence-specific DNA binding ; protein dimerization activity	Basic leucine zipper ; Basic-leucine zipper (bZIP) transcription factor ; Basic-leucine zipper (bZIP) transcription factor ; Basic-leucine zipper (bZIP) transcription factor					10394	11	21	no
130322	0.828436	1	367	transporter activity ; transport ; integral to membrane	Major facilitator superfamily MFS-1 ; Major facilitator superfamily ; MFS general substrate transporter	KOG2533	Permease of the major facilitator superfamily	Carbohydrate transport and metabolism	METABOLISM	67	38	615	no
131289	1.53944	1	477	transporter activity ; transport ; integral to membrane ; membrane ; L-arabinose isomerase activity	General substrate transporter ; Major facilitator superfamily ; Sugar transporter, conserved site ; MFS general substrate transporter	KOG0254	Predicted transporter (major facilitator superfamily)	General function prediction only	POORLY CHARACTERIZED	109	43	451	no
132862	1.62144	1	610	transporter activity ; transport ; integral to membrane	Major facilitator superfamily MFS-1 ; Major facilitator superfamily ; MFS general substrate transporter	KOG0255	Synaptic vesicle transporter SVOP and related transporters (major facilitator superfamily)	General function prediction only	POORLY CHARACTERIZED	234	9	275	no
132997	0.576554	1	545	tetracycline:hydrogen antiporter activity ; tetracycline transport ; integral to membrane ; response to antibiotic ; transporter activity ; transport	Tetracycline resistance protein, TetB ; Major facilitator superfamily MFS-1 ; Major facilitator superfamily ; MFS general substrate transporter	KOG0254	Predicted transporter (major facilitator superfamily)	General function prediction only	POORLY CHARACTERIZED	50	50	715	no
133107	5.35833	1	68							113583	1	1	OmZn-only
133354	15.3321	0.993405	329	zinc ion binding ; oxidoreductase activity ; oxidoreductase activity, acting on the CH-OH group of donors, NAD or NADP as acceptor ; cofactor binding ; catalytic activity ; binding ; metabolic process ; mannitol dehydrogenase activity	Alcohol dehydrogenase, zinc-binding ; Alcohol dehydrogenase GroES-like ; Alcohol dehydrogenase, zinc-containing, conserved site ; D-isomer specific 2-hydroxyacid dehydrogenase, NAD-binding ; GroES-like ; NAD(P)-binding	KOG0023	Alcohol dehydrogenase, class V	Secondary metabolites biosynthesis, transport and catabolism	METABOLISM	1246	4	83	no
133365	1.04848	1	502	transporter activity ; transport ; integral to membrane ; L-arabinose isomerase activity	General substrate transporter ; Major facilitator superfamily ; MFS general substrate transporter	KOG0254	Predicted transporter (major facilitator superfamily)	General function prediction only	POORLY CHARACTERIZED	109	43	451	no
133431	1.3329	1	357	metabolic process ; hydrolase activity	Alpha/beta hydrolase fold-3	KOG1515	Arylacetamide deacetylase	Defense mechanisms	CELLULAR PROCESSES AND SIGNALING	777	4	119	no
133717	N/A	1	427		Protein of unknown function DUF453					2097	3	66	no
133737	0.996489	1	489	metabolic process ; oxidoreductase activity ; retinal dehydrogenase activity	Aldehyde dehydrogenase ; Aldehyde dehydrogenase, conserved site ; Aldehyde/histidinol dehydrogenase	KOG2450	Aldehyde dehydrogenase	Energy production and conversion	METABOLISM	25	42	929	no
133809	1.3842	1	565	catalytic activity ; metabolic process	AMP-dependent synthetase and ligase ; AMP-dependent synthetase and ligase ; AMP-dependent synthetase and ligase					76	9	589	no
135410	1.17353	1	67		Carboxylesterase, type B	KOG1516	Carboxylesterase and related proteins	General function prediction only	POORLY CHARACTERIZED	19	48	1115	no
135550	0.141459	0.953502	201	electron transport ; oxidoreductase activity	Nitroreductase ; Nitroreductase					1902	9	68	no
136171	0.957346	1	185		Glyoxalase/extradiol ring-cleavage dioxygenase ; Glyoxalase/bleomycin resistance protein/dioxygenase					4779	6	36	no
136384	2.88821	1	200	catalytic activity ; aromatic compound metabolic process ; ferrous iron binding	Glyoxalase/extradiol ring-cleavage dioxygenase ; Glyoxalase/bleomycin resistance protein/dioxygenase ; Extradiol ring-cleavage dioxygenase, classes I and II					4779	6	36	no
136443	0.860306	1	211	metabolic process ; hydrolase activity ; phospholipase activity ; lipase activity ; 1-oxa-2-oxocycloheptane lactonase activity ; sulfolactone hydrolase activity ; 3,4-dihydrocoumarin hydrolase activity ; butyrolactone hydrolase activity	Alpha/beta hydrolase fold-3	KOG1515	Arylacetamide deacetylase	Defense mechanisms	CELLULAR PROCESSES AND SIGNALING	458	9	169	no
136496	0	1	527							15399	3	9	no
136534	0.459433	1	340		Golgi phosphoprotein 3	KOG3983	Golgi protein	Intracellular trafficking, secretion, and vesicular transport	CELLULAR PROCESSES AND SIGNALING	2673	2	62	no
136544	0.400468	1	541	acetylcholinesterase activity	Carboxylesterase, type B ; Carboxylesterase, type B ; Carboxylesterase, type B	KOG4389	Acetylcholinesterase/Butyrylcholinesterase	Signal transduction mechanisms	CELLULAR PROCESSES AND SIGNALING	19	48	1115	no
136749	2.15237	1	243	catalytic activity ; cellular metabolic process ; coenzyme binding ; binding ; metabolic process	NAD-dependent epimerase/dehydratase ; NAD(P)-binding					2392	3	64	no
136842	6.78882	0.811826	228	metabolic process ; hydrolase activity	Alpha/beta hydrolase fold-3	KOG1515	Arylacetamide deacetylase	Defense mechanisms	CELLULAR PROCESSES AND SIGNALING	603	10	140	no
136905	N/A	1	247		Alginate lyase 2 ; Concanavalin A-like lectin/glucanase					10447	6	21	no
137005	0.516491	1	335	oxidoreductase activity ; F420H2 dehydrogenase activity ; sulfur oxygenase reductase activity ; malolactic enzyme activity ; regulation of oxidoreductase activity	Aldo/keto reductase ; Aldo/keto reductase ; Aldo/keto reductase ; Aldo/keto reductase	KOG1575	Voltage-gated shaker-like K+ channel, subunit beta/KCNAB	Energy production and conversion	METABOLISM	303	9	224	no
137180	1.18259	1	274	metabolic process ; oxidoreductase activity ; catalytic activity ; binding ; 15-hydroxyprostaglandin dehydrogenase (NAD+) activity	Glucose/ribitol dehydrogenase ; Short-chain dehydrogenase/reductase SDR ; NAD(P)-binding	KOG0725	Reductases with broad range of substrate specificities	General function prediction only	POORLY CHARACTERIZED	1562	3	73	no
137192	2.44154	1	347		Glyoxalase/extradiol ring-cleavage dioxygenase ; Glyoxalase/bleomycin resistance protein/dioxygenase					1825	10	69	no
137211	1.0882	1	520	amino acid transport ; amino acid transmembrane transporter activity ; membrane ; transport	Amino acid permease-associated region ; Amino acid/polyamine transporter I	KOG1289	Amino acid transporters	Amino acid transport and metabolism	METABOLISM	188	16	328	no
137246	0.651942	0.929384	461	monooxygenase activity ; iron ion binding ; electron transport ; heme binding ; steroid 17-alpha-monooxygenase activity	Cytochrome P450, E-class, group I ; Cytochrome P450 ; Cytochrome P450	KOG0156	Cytochrome P450 CYP2 subfamily	Secondary metabolites biosynthesis, transport and catabolism	METABOLISM	2	14	2850	no
137331	1.60465	1	333	catalytic activity ; binding ; metabolic process ; NADPH:quinone reductase activity	Alcohol dehydrogenase GroES-like ; GroES-like ; NAD(P)-binding	KOG1198	Zinc-binding oxidoreductase	Energy production and conversion	METABOLISM	3345	7	54	no
137357	0.581152	1	1487	ATP binding ; ATPase activity ; nucleotide binding ; nucleoside-triphosphatase activity ; transport ; integral to membrane ; ATPase activity, coupled to transmembrane movement of substances	ABC transporter-like ; ABC transporter-like ; ABC-2 type transporter ; CDR ABC transporter ; AAA+ ATPase, core ; ABC transporter-like ; ABC transporter-like ; ABC transporter, transmembrane region, type 1	KOG0065	Pleiotropic drug resistance proteins (PDR1-15), ABC superfamily	Secondary metabolites biosynthesis, transport and catabolism	METABOLISM	90	17	533	no
137539	0	1	160							24913	1	4	no
137549	2.12239	0.637928	292	hydrolase activity	Beta-lactamase-like					14738	1	9	no
137577	0.528417	1	557	cyclohexanone monooxygenase activity		KOG1399	Flavin-containing monooxygenase	Secondary metabolites biosynthesis, transport and catabolism	METABOLISM	129	21	412	no
137611	4.5007	1	265	metal ion binding	Class II aldolase/adducin, N-terminal ; Class II aldolase/adducin, N-terminal					3741	5	47	no
137713	1.32003	1	476	transporter activity ; transport ; integral to membrane	Major facilitator superfamily MFS-1 ; Major facilitator superfamily ; MFS general substrate transporter	KOG0255	Synaptic vesicle transporter SVOP and related transporters (major facilitator superfamily)	General function prediction only	POORLY CHARACTERIZED	78	42	576	no
137730	N/A	1	507	metabolic process ; CoA-transferase activity ; 3-oxoacid CoA-transferase activity	Coenzyme A transferase ; 3-oxoacid CoA-transferase ; 3-oxoacid CoA-transferase, subunit B ; 3-oxoacid CoA-transferase, subunit A	KOG3822	Succinyl-CoA:alpha-ketoacid-CoA transferase	Energy production and conversion	METABOLISM	904	4	105	no
137770	3.98761	0.602162	164		Thioesterase superfamily ; Phenylacetic acid degradation-related protein	KOG3328	HGG motif-containing thioesterase	General function prediction only	POORLY CHARACTERIZED	9656	2	24	no
137786	0.579086	1	345	catalytic activity ; binding ; metabolic process ; NADPH:quinone reductase activity	Alcohol dehydrogenase, zinc-binding ; Alcohol dehydrogenase GroES-like ; GroES-like ; NAD(P)-binding	KOG1198	Zinc-binding oxidoreductase	Energy production and conversion	METABOLISM	94	21	508	no
137916	0.0327786	0.908635	511	amino acid transport ; amino acid transmembrane transporter activity ; membrane ; transport	Amino acid permease-associated region ; Amino acid/polyamine transporter I	KOG1289	Amino acid transporters	Amino acid transport and metabolism	METABOLISM	95	8	500	no
137933	1.01813	1	487	transporter activity ; transport ; integral to membrane	Major facilitator superfamily MFS-1 ; Major facilitator superfamily ; MFS general substrate transporter	KOG2533	Permease of the major facilitator superfamily	Carbohydrate transport and metabolism	METABOLISM	11	35	1337	no
137977	N/A	1	62		Heterokaryon incompatibility					3	188	2618	no
138044	0.0820246	1	177		Cupin, RmlC-type					489	16	159	no
138050	0.96367	1	358	actin binding ; cytoskeleton organization and biogenesis ; catalytic activity ; metabolic process ; aminocarboxymuconate-semialdehyde decarboxylase activity	Amidohydrolase 2 ; Adenylate cyclase-associated CAP	KOG4245	Predicted metal-dependent hydrolase of the TIM-barrel fold	General function prediction only	POORLY CHARACTERIZED	792	8	118	no
138093	1.10567	1	53							137	31	400	no
138125	5.70784	1	250	polyneuridine-aldehyde esterase activity						464	11	168	no
138370	0.857431	0.562128	134		Heterokaryon incompatibility					3	188	2618	no
139056	0.499027	1	271							2047	9	66	no
139159	1.55136	1	71							12097	2	15	no
139322	N/A	1	485	transporter activity ; transport ; integral to membrane	Major facilitator superfamily MFS-1 ; Major facilitator superfamily ; MFS general substrate transporter	KOG0255	Synaptic vesicle transporter SVOP and related transporters (major facilitator superfamily)	General function prediction only	POORLY CHARACTERIZED	9	68	1483	no
139695	1.05854	1	774		Heterokaryon incompatibility					3	188	2618	no
140889	0.987527	1	475							16134	1	8	no
140891	1.24822	1	496	hydrolase activity, hydrolyzing O-glycosyl compounds ; carbohydrate metabolic process ; alpha-galactosidase activity	Glycoside hydrolase, clan GH-D ; Glycoside hydrolase, family 27 ; Glycoside hydrolase, melibiase ; Glycoside hydrolase, clan GH-D ; Glycoside hydrolase, clan GH-D ; Glycoside hydrolase, catalytic core	KOG2366	Alpha-D-galactosidase (melibiase)	Carbohydrate transport and metabolism	METABOLISM	285	18	235	no
141121	0.78728	1	309		Homeodomain-like					17406	1	7	no
144216	0.733689	0.884446	396	serine-type endopeptidase inhibitor activity ; transcription factor activity ; nucleus ; regulation of transcription, DNA-dependent ; zinc ion binding	Protease inhibitor I4, serpin ; Fungal transcriptional regulatory protein, N-terminal					192	42	325	no
144243	2.3096	1	195							12574	4	13	no
144253	2.71909	0.428749	517		Quinoprotein amine dehydrogenase, beta chain-like					18158	4	7	no
146056	0.899607	0.993405	671			KOG2029	Uncharacterized conserved protein	Function unknown	POORLY CHARACTERIZED	164	20	367	no
146481	1.21228	1	615	hormone activity ; extracellular region ; DNA binding ; nucleus ; transcription ; zinc ion binding	Fungal specific transcription factor ; Somatotropin hormone					12931	3	12	no
146870	0.946954	1	956		Heterokaryon incompatibility					7	84	1542	no
148009	1.07533	1	323							45404	1	2	no
148412	1.10262	1	271	ATP binding ; ATPase activity	ABC transporter-like	KOG0054	Multidrug resistance-associated protein/mitoxantrone resistance protein, ABC superfamily	Secondary metabolites biosynthesis, transport and catabolism	METABOLISM	22	27	1003	no
148810	1.44337	1	546	carboxylesterase activity	Carboxylesterase, type B ; Carboxylesterase, type B ; Beta-ketoacyl synthase, N-terminal	KOG1516	Carboxylesterase and related proteins	General function prediction only	POORLY CHARACTERIZED	19	48	1115	no
148943	1.49915	0.95208	711		Heterokaryon incompatibility					7	84	1542	no
148968	0.55101	0.58846	219	nucleic acid binding ; intracellular ; zinc ion binding	Zinc finger, C2H2-type ; Zinc finger, C2H2-like ; Zinc finger, C2H2-type ; Zinc finger, C2H2-type	KOG1721	FOG: Zn-finger	General function prediction only	POORLY CHARACTERIZED	14199	2	10	no
148983	0.57142	1	584	protein kinase activity ; ATP binding ; protein amino acid phosphorylation ; protein-tyrosine kinase activity ; protein serine/threonine kinase activity ; transmembrane receptor protein serine/threonine kinase activity ; 3-phosphoinositide-dependent protein kinase activity ; DNA-dependent protein kinase activity ; AMP-activated protein kinase activity ; casein kinase activity ; casein kinase I ac…	Protein kinase, core ; Serine/threonine protein kinase-related ; Tyrosine protein kinase ; Serine/threonine protein kinase ; Protein kinase, core ; Serine/threonine protein kinase, active site ; Protein kinase-like	KOG0598	Ribosomal protein S6 kinase and related proteins	General function prediction only	POORLY CHARACTERIZED	514	3	153	no
149355	0.462576	0.972072	292	electron transport ; aromatic compound metabolic process ; ferrous iron binding ; oxidoreductase activity	Extradiol ring-cleavage dioxygenase, class III enzyme, subunit B ; Extradiol ring-cleavage dioxygenase, class III enzyme, subunit B					6861	3	30	no
149536	0.982676	1	338	DNA binding ; nucleus ; transcription ; zinc ion binding	Fungal specific transcription factor					240	26	270	no
149603	0	1	108							108	8	456	no
149711	2.757	0.915445	293	metabolic process ; oxidoreductase activity ; catalytic activity ; binding ; acylglycerone-phosphate reductase activity	Short-chain dehydrogenase/reductase SDR ; Glucose/ribitol dehydrogenase ; Short-chain dehydrogenase/reductase SDR ; Short-chain dehydrogenase/reductase SDR ; NAD(P)-binding	KOG1209	1-Acyl dihydroxyacetone phosphate reductase and related dehydrogenases	Secondary metabolites biosynthesis, transport and catabolism	METABOLISM	277	11	239	no
149743	0.77482	1	391	metabolic process ; oxidoreductase activity ; catalytic activity ; binding ; acylglycerone-phosphate reductase activity	Short-chain dehydrogenase/reductase SDR ; Glucose/ribitol dehydrogenase ; Short-chain dehydrogenase/reductase SDR ; Short-chain dehydrogenase/reductase SDR ; NAD(P)-binding	KOG1209	1-Acyl dihydroxyacetone phosphate reductase and related dehydrogenases	Secondary metabolites biosynthesis, transport and catabolism	METABOLISM	277	11	239	no
149770	1.00342	1	347							12762	3	13	no
149988	1.6585	1	258							4446	1	39	no
149994	0.327216	0.830795	258							30728	3	3	OmZn-only
150064	0.695071	0.817639	774	transcription factor activity ; nucleus ; regulation of transcription, DNA-dependent ; zinc ion binding ; DNA binding ; transcription	Fungal transcriptional regulatory protein, N-terminal ; Fungal specific transcription factor ; Fungal transcriptional regulatory protein, N-terminal ; Fungal transcriptional regulatory protein, N-terminal ; Fungal transcriptional regulatory protein, N-terminal ; Fungal transcriptional regulatory protein, N-terminal					9878	3	23	no
150365	1.13821	1	452	triacylglycerol lipase activity ; lipid metabolic process	Lipase, class 3					9232	2	26	no
152600	0.829564	0.991771	534	sugar:hydrogen symporter activity ; carbohydrate transport ; membrane ; transporter activity ; transport ; integral to membrane ; L-arabinose isomerase activity	General substrate transporter ; Sugar transporter ; Major facilitator superfamily ; Sugar transporter, conserved site ; MFS general substrate transporter	KOG0254	Predicted transporter (major facilitator superfamily)	General function prediction only	POORLY CHARACTERIZED	109	43	451	no
158062	0.87085	0.933158	451	GTP binding ; microtubule ; microtubule-based process ; structural molecule activity ; microtubule-based movement ; protein complex ; protein polymerization ; GTPase activity	Tubulin ; Alpha tubulin ; Tubulin/FtsZ, GTPase ; Tubulin/FtsZ, C-terminal ; Tubulin ; Tubulin/FtsZ, GTPase ; Tubulin/FtsZ, C-terminal	KOG1376	Alpha tubulin	Cytoskeleton	CELLULAR PROCESSES AND SIGNALING	200	6	311	no
158157	0.856013	1	508	transcription factor activity ; nucleus ; regulation of transcription, DNA-dependent ; zinc ion binding ; DNA binding ; transcription	Fungal transcriptional regulatory protein, N-terminal ; Fungal specific transcription factor ; Fungal transcriptional regulatory protein, N-terminal ; Fungal transcriptional regulatory protein, N-terminal ; Fungal transcriptional regulatory protein, N-terminal ; Fungal transcriptional regulatory protein, N-terminal					652	30	133	no
160506	1.01418	1	488	transcription factor activity ; nucleus ; regulation of transcription, DNA-dependent ; zinc ion binding	Fungal transcriptional regulatory protein, N-terminal ; Fungal transcriptional regulatory protein, N-terminal ; Fungal transcriptional regulatory protein, N-terminal ; Fungal transcriptional regulatory protein, N-terminal ; Fungal transcriptional regulatory protein, N-terminal					12993	3	12	no
160847	2.03805	1	384	polygalacturonase activity ; carbohydrate metabolic process	Glycoside hydrolase, family 28 ; Parallel beta-helix repeat ; Glycoside hydrolase, family 28 ; Pectin lyase fold/virulence factor					501	6	156	no
166768	1.02445	1	224	N-acetyltransferase activity ; metabolic process	GCN5-related N-acetyltransferase ; GCN5-related N-acetyltransferase ; Acyl-CoA N-acyltransferase					24389	1	4	no
166955	0.719124	0.689266	623	transcription factor activity ; nucleus ; regulation of transcription, DNA-dependent ; zinc ion binding ; DNA binding ; transcription	Fungal transcriptional regulatory protein, N-terminal ; Fungal transcriptional regulatory protein, N-terminal ; Fungal specific transcription factor ; Fungal transcriptional regulatory protein, N-terminal ; Fungal transcriptional regulatory protein, N-terminal ; Fungal transcriptional regulatory protein, N-terminal ; Fungal transcriptional regulatory protein, N-terminal					240	26	270	no
167249	0.776141	1	421	catalytic activity ; metabolic process ; DNA binding ; DNA methylation ; N-methyltransferase activity	AMP-dependent synthetase and ligase ; Site-specific DNA-methyltransferase (cytosine-N4-specific) ; AMP-dependent synthetase and ligase					76	9	589	no
167485	1.24102	1	521	sugar:hydrogen symporter activity ; carbohydrate transport ; membrane ; transporter activity ; transport ; integral to membrane ; L-arabinose isomerase activity	Sugar transporter ; General substrate transporter ; Sugar transporter ; Major facilitator superfamily ; Sugar transporter, conserved site ; MFS general substrate transporter	KOG0254	Predicted transporter (major facilitator superfamily)	General function prediction only	POORLY CHARACTERIZED	21	42	1037	no
167588	1.01331	1	447			KOG2246	Galactosyltransferases	Carbohydrate transport and metabolism	METABOLISM	950	5	101	no
169577	1.13208	1	525	transporter activity ; transport ; membrane ; integral to membrane	Major facilitator superfamily MFS-1 ; Major facilitator superfamily ; Sugar transporter, conserved site ; MFS general substrate transporter	KOG0254	Predicted transporter (major facilitator superfamily)	General function prediction only	POORLY CHARACTERIZED	2408	6	63	no
170236	1.22013	1	279							16392	1	8	no
172925	3.77437	0.706493	534		Tannase and feruloyl esterase					319	10	215	no
172967	0.811851	0.997405	562	transcription factor activity ; nucleus ; regulation of transcription, DNA-dependent ; zinc ion binding ; DNA binding ; transcription	Fungal transcriptional regulatory protein, N-terminal ; Fungal specific transcription factor ; Fungal transcriptional regulatory protein, N-terminal ; Fungal transcriptional regulatory protein, N-terminal ; Fungal transcriptional regulatory protein, N-terminal ; Fungal transcriptional regulatory protein, N-terminal					1779	6	69	no
173256	1.12219	1	388	catalytic activity ; binding ; metabolic process	NAD(P)-binding					4217	2	41	no
174002	0.867488	1	328	DNA binding ; nucleus ; transcription ; zinc ion binding	Fungal specific transcription factor					2001	8	66	no
174005	1.8756	1	578	acetylcholinesterase activity	Carboxylesterase, type B ; Carboxylesterase, type B	KOG1516	Carboxylesterase and related proteins	General function prediction only	POORLY CHARACTERIZED	19	48	1115	no
174104	1.26499	1	302	metabolic process ; oxidoreductase activity ; catalytic activity ; binding ; acylglycerone-phosphate reductase activity	Short-chain dehydrogenase/reductase SDR ; Glucose/ribitol dehydrogenase ; Short-chain dehydrogenase/reductase SDR ; Short-chain dehydrogenase/reductase SDR ; NAD(P)-binding	KOG1209	1-Acyl dihydroxyacetone phosphate reductase and related dehydrogenases	Secondary metabolites biosynthesis, transport and catabolism	METABOLISM	277	11	239	no
174651	1.42005	1	325							113759	1	1	OmZn-only
177673	1.78693	1	347	cytoplasm ; amino acid metabolic process ; oxidoreductase activity, acting on the aldehyde or oxo group of donors, NAD or NADP as acceptor ; NAD binding ; catalytic activity ; binding ; metabolic process	Semialdehyde dehydrogenase, NAD-binding ; NAD(P)-binding	KOG1502	Flavonol reductase/cinnamoyl-CoA reductase	Defense mechanisms	CELLULAR PROCESSES AND SIGNALING	224	9	282	no
180369	0.804385	1	294							113994	1	1	OmZn-only
181536	1.09776	1	607		Heterokaryon incompatibility					3	188	2618	no
181566	0.501921	0.908779	612							24142	1	4	no
182881	0.837976	1	107							46011	2	2	OmZn-only
183642	1.00736	1	287		Methyltransferase type 12					13665	3	11	no
184569	0.750391	1	306							136	18	403	no
184664	1.24005	1	450							4122	7	42	no
184715	0.694729	0.908751	493	transcription factor activity ; nucleus ; regulation of transcription, DNA-dependent ; zinc ion binding	Fungal transcriptional regulatory protein, N-terminal ; Fungal transcriptional regulatory protein, N-terminal ; Fungal transcriptional regulatory protein, N-terminal ; Fungal transcriptional regulatory protein, N-terminal					18968	2	6	no
184771	1.86962	0.787597	188	catalytic activity ; metabolic process	Isochorismatase hydrolase ; Isochorismatase hydrolase					19067	1	6	no
184786	1.15265	1	501							11707	8	16	no
185052	0.889349	1	628	transcription factor activity ; nucleus ; regulation of transcription, DNA-dependent ; zinc ion binding	Fungal transcriptional regulatory protein, N-terminal ; Fungal transcriptional regulatory protein, N-terminal ; Fungal transcriptional regulatory protein, N-terminal ; Fungal transcriptional regulatory protein, N-terminal ; Fungal transcriptional regulatory protein, N-terminal					1121	20	90	no
185085	0.611771	0.83777	691	transcription factor activity ; nucleus ; regulation of transcription, DNA-dependent ; zinc ion binding ; DNA binding ; transcription	Fungal transcriptional regulatory protein, N-terminal ; Fungal specific transcription factor ; Fungal transcriptional regulatory protein, N-terminal ; Fungal transcriptional regulatory protein, N-terminal ; Fungal transcriptional regulatory protein, N-terminal ; Inosine/uridine-preferring nucleoside hydrolase ; Fungal transcriptional regulatory protein, N-terminal					2001	8	66	no
195881	1.06269	1	119							2387	4	64	no
206138	1.11625	1	137	integral to membrane	Erg28-like ; Erg28-like	KOG3455	Predicted membrane protein	Function unknown	POORLY CHARACTERIZED	1688	4	71	no
207997	0.834953	0.924035	545	protein binding ; membrane ; vesicle-mediated transport	t-SNARE					123	18	420	no
208125	1.75363	1	286		Pirin, N-terminal ; Pirin ; Cupin, RmlC-type					1540	2	74	no
208481	1.18892	1	619							37582	1	2	no
208684	0.796213	0.670572	178							23881	1	4	no

## Sheet: Sheet3_genes_missing_in_T
Protein ID (Mycocosm)	Fold change (Cd-exposed vs control)	Baggerley's test (FDR p-value correction)	Protein Length	GO_Name	Interpro Description	kogid	kogdefline	kogClass	kogGroup	ClusterID (Mycocosm)	# copies in OmZn genome	Total # copies in 60 genomes	presence in OmZn only
15956	0.462216	0.669827	184							4940	8	36	no
15959	3.23022	0.387166	79		EGF-like region, conserved site					46026	2	2	OmZn-only
15983	1.0317	1	134							3	188	2618	no
16357	1.07634	1	66							114180	1	1	OmZn-only
16404	1.18288	1	57							114145	1	1	OmZn-only
16492	1.16271	1	91							114109	1	1	OmZn-only
16586	1.30885	1	215							10484	1	21	no
16594	0.961184	1	156							11475	2	17	no
16598	1.04502	1	58							113685	1	1	OmZn-only
16708	1.52284	0.0048575	206							46038	2	2	OmZn-only
16768	1.58123	0.399142	204							24382	3	4	no
16793	1.09222	1	163							5483	3	34	no
16828	1.4935	1	93							113605	1	1	OmZn-only
17300	0.669026	1	60							12320	8	14	no
17412	1.30151	1	53							113919	1	1	OmZn-only
17619	1.33377	1	165							113859	1	1	OmZn-only
17876	2.5109	0.143014	125							15373	1	9	no
17890	1.02472	1	64							114185	1	1	OmZn-only
18003	0.574135	1	76							114024	1	1	OmZn-only
18308	1.19307	1	77							26794	4	4	OmZn-only
18453	0.863808	1	367							3	188	2618	no
18488	1.6438	1	50							26794	4	4	OmZn-only
18532	1.14669	1	71							113709	1	1	OmZn-only
18547	1.59468	1	127							12438	8	14	no
19578	0.504948	0.936917	58							28649	3	3	OmZn-only
19772	1.12346	1	178							113635	1	1	OmZn-only
19828	1.29034	0.940113	90							19681	1	6	no
20001	0.912994	0.983578	86							3	188	2618	no
20021	N/A	1	127							12438	8	14	no
20051	1.43742	1	104							3	188	2618	no
20081	0.998709	0.755665	239		Ankyrin ; Ankyrin ; Ankyrin ; Ankyrin ; Ankyrin ; Ankyrin					5	67	1846	no
20096	2.3959	0.189715	59							114438	1	1	OmZn-only
20134	0	1	128							10195	4	22	no
20154	1.09889	1	156		Protein of unknown function DUF1348					4441	3	39	no
20163	1.03466	1	84							114466	1	1	OmZn-only
20431	N/A	1	57							114511	1	1	OmZn-only
20442	2.45533	0.764418	106		Homeodomain-like					14298	2	10	no
20445	0.756959	0.942254	87							11853	1	15	no
20469	1.08194	1	79							114526	1	1	OmZn-only
20477	1.26661	0.899333	95							33410	3	3	OmZn-only
20530	N/A	1	106							114540	1	1	OmZn-only
20606	0.180822	1	56							114559	1	1	OmZn-only
20628	0.812012	0.873599	119							114572	1	1	OmZn-only
20629	1.72239	1	109							12438	8	14	no
20635	1.07793	1	104							46016	2	2	OmZn-only
20653	0.93883	1	157	receptor activity ; multicellular organismal development ; membrane	Plexin-like fold					114585	1	1	OmZn-only
20703	1.06713	1	84							42	37	777	no
20718	0.64582	1	52							22052	1	5	no
20760	1.39684	0.915445	126							114617	1	1	OmZn-only
20845	1.01085	1	151							4	131	1868	no
20939	1.45166	0.502524	58							114664	1	1	OmZn-only
20984	0.284189	0.971541	87							114674	1	1	OmZn-only
20988	0.969111	1	53							114678	1	1	OmZn-only
20994	0.95107	1	229							114680	1	1	OmZn-only
21042	0.399178	0.990459	248	glutathione transferase activity	Glutathione S-transferase, C-terminal ; Glutathione S-transferase, C-terminal-like ; Thioredoxin-like fold	KOG0867	Glutathione S-transferase	Posttranslational modification, protein turnover, chaperones	CELLULAR PROCESSES AND SIGNALING	197	14	320	no
21049	1.05705	1	138							22117	1	5	no
21123	1.25201	1	146	aspartic-type endopeptidase activity ; proteolysis	Peptidase aspartic, catalytic					16773	3	7	no
21141	1.13455	1	56							114731	1	1	OmZn-only
21142	2.29604	1	60							114733	1	1	OmZn-only
21143	0.891228	1	56							114734	1	1	OmZn-only
21323	1.40862	1	133							114770	1	1	OmZn-only
21449	0.919248	1	133							11707	8	16	no
21483	3.07507	1	127							12438	8	14	no
21490	0.512375	0.812397	97			KOG2529	Pseudouridine synthase	Translation, ribosomal structure and biogenesis	INFORMATION STORAGE AND PROCESSING	114835	1	1	OmZn-only
21503	1.59949	1	54							114846	1	1	OmZn-only
21505	1.81876	0.00400976	56							36859	1	2	no
21513	0.95154	1	92							114854	1	1	OmZn-only
21518	1.17454	1	52							114856	1	1	OmZn-only
21523	N/A	1	92							12438	8	14	no
21540	1.52538	0.296423	54							45384	1	2	no
21542	0.984464	1	59							46039	2	2	OmZn-only
21558	0.635654	0.365765	138							13211	3	12	no
21647	3.67551	0.296423	153							5163	3	35	no
21667	2.3486	0.468223	223							4940	8	36	no
21671	1.48935	0.828977	97							13791	1	11	no
21696	1.6095	1	58							46039	2	2	OmZn-only
21777	1.47857	1	576	proteolysis ; X-Pro aminopeptidase activity ; metabolic process ; hydrolase activity ; X-Pro dipeptidyl-peptidase activity	Peptidase S15 ; Peptidase S15/CocE/NonD, C-terminal ; CocE/NonD hydrolase ; Galactose-binding like					3631	9	49	no
21852	0.612253	0.143649	1101	iron ion binding ; electron transport ; electron carrier activity ; FMN binding ; monooxygenase activity ; heme binding ; oxidoreductase activity ; NADPH-hemoprotein reductase activity	Flavodoxin-like ; Flavoprotein pyridine nucleotide cytochrome reductase ; Cytochrome P450 ; Cytochrome P450, E-class, group I ; Cytochrome P450 ; Oxidoreductase FAD/NAD(P)-binding ; Flavodoxin/nitric oxide synthase ; FAD-binding, type 1 ; Flavodoxin/nitric oxide synthase ; Cytochrome P450 ; Cytochrome P450	KOG1158	NADP/FAD dependent oxidoreductase	Energy production and conversion	METABOLISM	565	5	145	no
21862	0.761719	1	490	electron transport ; oxidoreductase activity ; (S)-2-hydroxy-acid oxidase activity ; glycolate oxidase activity ; glycolate oxidase complex	FMN-dependent alpha-hydroxy acid dehydrogenase	KOG0538	Glycolate oxidase	Energy production and conversion	METABOLISM	100	17	474	no
23565	1.1386	1	180							113897	1	1	OmZn-only
23704	N/A	1	270							7	84	1542	no
23757	N/A	1	137							114212	1	1	OmZn-only
23792	8.27278	0.284991	616							16061	2	8	no
23797	7.4391	0.479055	109	SSP/orphelin						113934	1	1	OmZn-only
23873	0.972702	1	772		Heterokaryon incompatibility					3	188	2618	no
25285	0.681632	1	105							114090	1	1	OmZn-only
25887	N/A	1	116							114197	1	1	OmZn-only
25904	1.50104	1	339		Cupin, RmlC-type					114184	1	1	OmZn-only
25908	1.65619	1	367	zinc ion binding ; oxidoreductase activity ; catalytic activity ; binding ; metabolic process ; L-iditol 2-dehydrogenase activity	Alcohol dehydrogenase, zinc-binding ; Alcohol dehydrogenase GroES-like ; Alcohol dehydrogenase, zinc-containing, conserved site ; GroES-like ; NAD(P)-binding	KOG0024	Sorbitol dehydrogenase	Secondary metabolites biosynthesis, transport and catabolism	METABOLISM	185	13	333	no
25957	0.71511	0.673281	339							8491	5	28	no
26161	2.82968	1	290							3	188	2618	no
27068	0.730452	1	126							113857	1	1	OmZn-only
27327	N/A	1	115							113794	1	1	OmZn-only
27399	0.987293	1	131							113771	1	1	OmZn-only
27479	0.865859	1	238		Ankyrin					21235	1	5	no
27555	1.05201	1	592							21118	1	5	no
27607	1.81494	1	301							113700	1	1	OmZn-only
27624	0.99744	1	163	sugar binding	Legume lectin, beta domain					33410	3	3	OmZn-only
27737	0.67817	0.589101	520		Chromatin remodelling complex, RSC SWI/SNF subunit Rsc7/Swp82					6149	2	32	no
29776	0.6394	1	220							46048	2	2	OmZn-only
30087	1.26581	1	114							113582	1	1	OmZn-only
30158	4.15228	1	185							39721	1	2	no
30400	N/A	1	350	hydrolase activity	Beta-lactamase-like					17864	2	7	no
30614	N/A	1	111							114389	1	1	OmZn-only
30852	0.887175	1	590		Heterokaryon incompatibility					7	84	1542	no
30900	0.976935	1	395							12	10	1283	no
30953	0.710516	1	150							46010	2	2	OmZn-only
30983	1.02757	1	535	protein kinase activity ; ATP binding ; protein amino acid phosphorylation ; growth factor activity	Protein kinase, core ; Protein kinase, core ; Transforming growth factor beta ; Protein kinase-like					920	10	104	no
31049	1.56289	0.983686	578	transporter activity ; transport ; integral to membrane	Major facilitator superfamily MFS-1 ; Major facilitator superfamily ; MFS general substrate transporter	KOG0254	Predicted transporter (major facilitator superfamily)	General function prediction only	POORLY CHARACTERIZED	1525	5	74	no
31117	N/A	1	121							114423	1	1	OmZn-only
31153	0.837572	1	526	monooxygenase activity ; iron ion binding ; electron transport ; heme binding ; fluorene oxygenase activity ; mono-butyltin dioxygenase activity ; limonene 8-monooxygenase activity ; tri-n-butyltin dioxygenase activity ; di-n-butyltin dioxygenase activity ; methylsilanetriol hydroxylase activity ; methyl tertiary butyl ether 3-monooxygenase activity ; 4-nitrocatechol 4-monooxygenase activity ; 4-…	Cytochrome P450 ; Cytochrome P450 ; Cytochrome P450	KOG0157	Cytochrome P450 CYP4/CYP19/CYP26 subfamilies	Lipid transport and metabolism	METABOLISM	85	20	540	no
31199	3.1051	1	287	nucleic acid binding ; intracellular ; zinc ion binding	Zinc finger, C2H2-type ; Zinc finger, C2H2-type ; Zinc finger, C2H2-like ; Zinc finger, C2H2-type ; Zinc finger, C2H2-type	KOG3576	Ovo and related transcription factors	Transcription	INFORMATION STORAGE AND PROCESSING	15276	1	9	no
31210	N/A	1	295							17509	1	7	no
31264	1.404	1	376							114437	1	1	OmZn-only
31299	1.17353	1	258							9526	2	25	no
31330	1.34796	1	126							46011	2	2	OmZn-only
31469	0	1	130							12087	3	15	no
31495	1.17176	1	574							10422	2	21	no
31543	0.995298	1	287							114464	1	1	OmZn-only
32144	0.963103	1	284							46041	2	2	OmZn-only
32262	0.579585	0.71297	1074	protein kinase activity ; ATP binding ; protein amino acid phosphorylation ; protein serine/threonine kinase activity	Protein kinase, core ; Serine/threonine protein kinase-related ; Serine/threonine protein kinase ; Protein kinase, core ; von Willebrand factor, type A ; Protein kinase-like	KOG0591	NIMA (never in mitosis)-related G2-specific serine/threonine protein kinase	Cell cycle control, cell division, chromosome partitioning	METABOLISM	7214	3	29	no
32591	1.07972	1	578	transcription factor activity ; nucleus ; regulation of transcription, DNA-dependent ; zinc ion binding ; DNA binding ; transcription	Fungal transcriptional regulatory protein, N-terminal ; Fungal transcriptional regulatory protein, N-terminal ; Fungal specific transcription factor ; Fungal transcriptional regulatory protein, N-terminal ; Fungal transcriptional regulatory protein, N-terminal ; Immunoglobulin/major histocompatibility complex, conserved site ; Fungal transcriptional regulatory protein, N-terminal ; Fungal transcr…					3572	6	50	no
32633	0.903931	1	254							17	49	1133	no
32661	1.56895	1	156							29625	2	3	no
32662	3.102	1	125							914	7	104	no
32664	0.879841	1	621	subtilase activity ; proteolysis ; serine-type peptidase activity ; tripeptidyl-peptidase I activity	Peptidase S53, propeptide ; Peptidase S8 and S53, subtilisin, kexin, sedolisin ; Peptidase S8 and S53, subtilisin, kexin, sedolisin ; Proteinase inhibitor, propeptide					56	34	666	no
32714	0.109635	1	175							114582	1	1	OmZn-only
32737	0.888897	1	556	electron transport ; membrane ; oxidoreductase activity ; iron ion binding ; integral to membrane ; FAD binding ; ferric-chelate reductase activity	Cytochrome b-245, heavy chain ; Ferric reductase-like transmembrane component, N-terminal ; FAD-binding 8 ; Ferric reductase, NAD binding	KOG0039	Ferric reductase, NADH/NADPH oxidase and related proteins	Secondary metabolites biosynthesis, transport and catabolism	METABOLISM	654	5	133	no
32749	0.440227	0.752487	379							1290	1	82	no
32881	N/A	1	121							1562	3	73	no
32886	1.20252	1	137							6252	2	32	no
32887	0.708635	1	522	monooxygenase activity ; electron transport ; aromatic compound metabolic process ; metabolic process ; oxidoreductase activity	Aromatic-ring hydroxylase ; Monooxygenase, FAD-binding					1185	7	86	no
33017	1.02502	1	481	catalytic activity	Peptidase, trypsin-like serine and cysteine					24107	1	4	no
33122	1.00891	1	155							114632	1	1	OmZn-only
33645	0.99298	1	761							15398	3	9	no
33669	1.26282	1	538	transmembrane receptor protein serine/threonine kinase activity ; 3-phosphoinositide-dependent protein kinase activity ; DNA-dependent protein kinase activity ; AMP-activated protein kinase activity ; casein kinase activity ; casein kinase I activity ; cyclic nucleotide-dependent protein kinase activity ; eukaryotic translation initiation factor 2alpha kinase activity ; galactosyltransferase-asso…	Ankyrin ; Ankyrin ; Ankyrin ; Ankyrin ; Ankyrin ; Ankyrin	KOG4412	26S proteasome regulatory complex, subunit PSMD10	Posttranslational modification, protein turnover, chaperones	CELLULAR PROCESSES AND SIGNALING	33108	1	3	no
33755	1.47088	1	514		MFS general substrate transporter					42194	1	2	no
33764	1.14827	1	103							28711	3	3	OmZn-only
33802	0.844874	0.933158	468	metabolic process ; transferase activity	Aminotransferase, class-II, pyridoxal-phosphate binding site					15066	3	9	no
33838	0.80998	0.918577	354							19298	2	6	no
33896	1.5107	1	244							114700	1	1	OmZn-only
33919	N/A	1	132							114704	1	1	OmZn-only
33926	0.463263	0.854563	306							114705	1	1	OmZn-only
34166	0.956835	1	302			KOG4157	beta-1,6-N-acetylglucosaminyltransferase, contains WSC domain	Carbohydrate transport and metabolism	METABOLISM	113571	1	1	OmZn-only
34169	0.604123	1	709							8286	2	28	no
34265	N/A	1	130							13757	2	11	no
34552	1.07862	1	195	catalytic activity ; metabolic process	AMP-dependent synthetase and ligase	KOG1178	Non-ribosomal peptide synthetase/alpha-aminoadipate reductase and related enzymes	Secondary metabolites biosynthesis, transport and catabolism	METABOLISM	168	14	362	no
34568	0.189035	1	163							114773	1	1	OmZn-only
34631	N/A	1	106	amino acid transport ; integral to membrane ; transport ; membrane	Amino acid permease-associated region ; Amino acid permease, conserved site	KOG1286	Amino acid transporters	Amino acid transport and metabolism	METABOLISM	30	26	858	no
34655	N/A	1	158							114780	1	1	OmZn-only
34795	N/A	1	157							114786	1	1	OmZn-only
34902	1.2396	0.892566	417							6269	8	32	no
35089	N/A	1	214							13669	2	11	no
35092	0.652141	1	495	metabolic process ; oxidoreductase activity ; aldehyde dehydrogenase (NAD) activity	Aldehyde dehydrogenase ; Aldehyde dehydrogenase, conserved site ; Aldehyde dehydrogenase, conserved site ; Aldehyde/histidinol dehydrogenase	KOG2450	Aldehyde dehydrogenase	Energy production and conversion	METABOLISM	25	42	929	no
35093	0.300307	1	156							114805	1	1	OmZn-only
35108	0.809888	1	192	N-acetyltransferase activity ; metabolic process	GCN5-related N-acetyltransferase ; GCN5-related N-acetyltransferase ; Acyl-CoA N-acyltransferase					13105	2	12	no
35187	1.25377	1	218		Dimeric alpha-beta barrel					29067	2	3	no
35190	0.986172	1	617	oxidoreductase activity, acting on CH-OH group of donors ; FAD binding ; alcohol metabolic process ; choline dehydrogenase activity	Glucose-methanol-choline oxidoreductase, N-terminal ; Glucose-methanol-choline oxidoreductase, C-terminal ; Glucose-methanol-choline oxidoreductase ; Glucose-methanol-choline oxidoreductase, N-terminal	KOG1238	Glucose dehydrogenase/choline dehydrogenase/mandelonitrile lyase (GMC oxidoreductase family)	General function prediction only	POORLY CHARACTERIZED	447	3	171	no
35296	N/A	1	162	hydrolase activity, hydrolyzing O-glycosyl compounds ; carbohydrate metabolic process	Glycoside hydrolase family 2, carbohydrate-binding ; Galactose-binding like					3880	8	45	no
35373	2.1362	1	116							3909	6	44	no
35431	2.42122	1	392		Chondroitin AC/alginate lyase					10934	4	19	no
35537	0.923259	1	122		MFS general substrate transporter					114834	1	1	OmZn-only
35546	2.68942	0.306457	284							13195	4	12	no
35574	1.63561	1	527	beta-carotene 15,15'-monooxygenase activity	Carotenoid oxygenase	KOG1285	Beta, beta-carotene 15,15'-dioxygenase and related enzymes	Secondary metabolites biosynthesis, transport and catabolism	METABOLISM	27783	1	3	no
35637	1.58474	1	552							17346	3	7	no
35657	0.230998	1	272							14281	1	10	no
35762	N/A	1	471	alkaloid metabolic process ; tryptophan dimethylallyltransferase activity	Tryptophan dimethylallyltransferase ; Aromatic prenyltransferase, DMATS type					11079	2	18	no
35767	2.06075	1	510	monooxygenase activity ; iron ion binding ; electron transport ; heme binding ; unspecific monooxygenase activity	Cytochrome P450 ; Cytochrome P450, E-class, group I ; Cytochrome P450 ; Cytochrome P450	KOG0158	Cytochrome P450 CYP3/CYP5/CYP6/CYP9 subfamilies	Secondary metabolites biosynthesis, transport and catabolism	METABOLISM	45	36	751	no
35804	N/A	1	270	oxidoreductase activity	Aldo/keto reductase ; Aldo/keto reductase	KOG1576	Predicted oxidoreductase	Energy production and conversion	METABOLISM	4953	4	35	no
35809	N/A	1	312	nucleotide binding ; aminoacyl-tRNA ligase activity ; ATP binding ; cytoplasm ; translation ; tRNA aminoacylation for protein translation ; oxidoreductase activity	FAD dependent oxidoreductase ; YLP motif ; Aminoacyl-tRNA synthetase, class I, conserved site					1754	2	70	no
35813	1.90944	1	1220	response to stress	OsmC-like protein ; OsmC-like protein	KOG4711	Predicted membrane protein	General function prediction only	POORLY CHARACTERIZED	3717	4	47	no
35953	0	1	147							114865	1	1	OmZn-only
35958	0.879691	0.703342	527	protein kinase activity ; ATP binding ; protein amino acid phosphorylation ; protein serine/threonine kinase activity	Protein kinase, core ; Serine/threonine protein kinase-related ; Serine/threonine protein kinase ; Forkhead-associated ; Protein kinase, core ; Serine/threonine protein kinase, active site ; SMAD/FHA domain ; Protein kinase-like	KOG0590	Checkpoint kinase and related serine/threonine protein kinases	Cell cycle control, cell division, chromosome partitioning	METABOLISM	12996	2	12	no
35968	0.988617	1	110	DNA binding	Histone-fold					6338	2	31	no
36004	0	1	148							5558	4	33	no
36038	1.08429	1	1010	protein binding ; zinc ion binding ; lipid metabolic process ; metabolic process	Patatin ; Zinc finger, RING-type ; Zinc finger, RING-type ; ATP-dependent DNA ligase, conserved site ; Acyl transferase/acyl hydrolase/lysophospholipase	KOG4231	Intracellular membrane-bound Ca2+-independent phospholipase A2	Lipid transport and metabolism	METABOLISM	3404	5	53	no
36039	0.959198	1	934	transcription factor activity ; nucleus ; regulation of transcription, DNA-dependent ; sequence-specific DNA binding	Transcription factor, MADS-box ; Transcription factor, MADS-box					30756	2	3	no
36045	0	1	385							22048	1	5	no
36046	1.1824	1	268							30669	2	3	no
36056	0.944819	1	268							30669	2	3	no
36057	N/A	1	170							113594	1	1	OmZn-only
36091	N/A	1	392	protein binding	2-oxo acid dehydrogenase, lipoyl-binding site ; DEATH-like					30756	2	3	no
36232	1.04127	1	472	transcription factor activity ; nucleus ; regulation of transcription, DNA-dependent ; zinc ion binding	Fungal transcriptional regulatory protein, N-terminal ; Fungal transcriptional regulatory protein, N-terminal ; Fungal transcriptional regulatory protein, N-terminal ; Fungal transcriptional regulatory protein, N-terminal ; Fungal transcriptional regulatory protein, N-terminal					39283	1	2	no
36254	N/A	1	150							102	22	471	no
36425	N/A	1	244	manganese ion binding ; metal ion binding ; apoplast ; nutrient reservoir activity	Germin ; Cupin 1 ; Germin ; Cupin, RmlC-type					2117	3	65	no
36427	0.4106	1	201							12285	3	14	no
36442	1.22772	1	476		FAD-dependent pyridine nucleotide-disulphide oxidoreductase					1900	5	68	no
36481	0.690189	0.944649	306	catalytic activity ; binding ; metabolic process	NAD(P)-binding					17262	1	7	no
36482	1.07599	1	515	amino acid transport ; amino acid transmembrane transporter activity ; membrane ; transport	Amino acid permease-associated region ; Amino acid/polyamine transporter I	KOG1289	Amino acid transporters	Amino acid transport and metabolism	METABOLISM	188	16	328	no
36548	0.878854	1	173							31008	2	3	no
36553	1.11618	1	489	DNA binding ; nucleus ; transcription ; zinc ion binding	Fungal specific transcription factor					8530	5	27	no
36559	0.688261	1	457							12317	4	14	no
36718	1.75484	1	324							5115	6	35	no
36770	0.474747	1	296	3-beta-hydroxy-delta5-steroid dehydrogenase activity ; steroid biosynthetic process ; catalytic activity ; binding ; metabolic process	3-beta hydroxysteroid dehydrogenase/isomerase ; NAD(P)-binding	KOG2774	NAD dependent epimerase	General function prediction only	POORLY CHARACTERIZED	3734	2	47	no
36975	0.774659	1	186							16070	3	8	no
37083	0.325529	0.784264	275							110	33	438	no
37297	1.20139	1	282	metabolic process ; L-serine biosynthetic process ; phosphoserine transaminase activity	Phosphoserine aminotransferase ; Aminotransferase, class V/Cysteine desulphurase ; Pyridoxal phosphate-dependent transferase, major region	KOG2790	Phosphoserine aminotransferase	Coenzyme transport and metabolism	METABOLISM	6845	2	30	no
37535	1.00948	1	533	transporter activity ; transport ; integral to membrane	Major facilitator superfamily MFS-1 ; Major facilitator superfamily ; MFS general substrate transporter	KOG0255	Synaptic vesicle transporter SVOP and related transporters (major facilitator superfamily)	General function prediction only	POORLY CHARACTERIZED	9	68	1483	no
37544	0.994425	1	300	subtilase activity ; proteolysis ; metabolic process ; methyltransferase activity ; sterol 24-C-methyltransferase activity	Methyltransferase type 11 ; Peptidase S8 and S53, subtilisin, kexin, sedolisin	KOG1269	SAM-dependent methyltransferases	Lipid transport and metabolism	METABOLISM	12213	1	14	no
37878	1.2036	1	412		Secretory lipase					4038	9	43	no
37949	1.76842	1	470	monooxygenase activity ; iron ion binding ; electron transport ; heme binding ; unspecific monooxygenase activity	Cytochrome P450 ; Cytochrome P450, E-class, group I ; Cytochrome P450 ; Cytochrome P450 ; Cytochrome P450	KOG0158	Cytochrome P450 CYP3/CYP5/CYP6/CYP9 subfamilies	Secondary metabolites biosynthesis, transport and catabolism	METABOLISM	101	27	473	no
38009	1.42359	1	303	catalytic activity ; cellular metabolic process ; coenzyme binding ; binding ; metabolic process ; enoyl-[acyl-carrier-protein] reductase activity ; 2,3-dihydroxy-2,3-dihydro-phenylpropionate dehydrogenase activity ; cis-2,3-dihydrodiol DDT dehydrogenase activity ; trans-9R,10R-dihydrodiolphethrene dehydrogenase activity ; cis-chlorobenzene dihydrodiol dehydrogenase activity ; 2,5-dichloro-2,5-cy…	NAD-dependent epimerase/dehydratase ; NAD(P)-binding					3597	9	49	no
39623	1.40995	1	512	tetracycline:hydrogen antiporter activity ; tetracycline transport ; integral to membrane ; response to antibiotic ; transporter activity ; transport	Tetracycline resistance protein, TetB ; Major facilitator superfamily MFS-1 ; Major facilitator superfamily ; MFS general substrate transporter	KOG0254	Predicted transporter (major facilitator superfamily)	General function prediction only	POORLY CHARACTERIZED	50	50	715	no
39807	1.52051	0.77684	355	catalytic activity ; binding ; metabolic process ; NADPH:qui reductase activity	Alcohol dehydrogenase GroES-like ; GroES-like ; NAD(P)-binding	KOG1198	Zinc-binding oxidoreductase	Energy production and conversion	METABOLISM	9876	3	23	no
39815	1.33142	1	333	catalytic activity ; aromatic compound metabolic process ; ferric iron binding ; iron ion binding ; catechol metabolic process ; catechol 1,2-dioxygenase activity ; oxidoreductase activity, acting on single donors with incorporation of molecular oxygen, incorporation of two atoms of oxygen ; hydroxyquinol 1,2-dioxygenase activity	Intradiol ring-cleavage dioxygenase, C-terminal ; Catechol dioxygenase, N-terminal ; Intradiol ring-cleavage dioxygenase, core					523	7	151	no
40203	1.19063	1	402	metabolic process	Aminotransferase, class V/Cysteine desulphurase ; Pyridoxal phosphate-dependent transferase, major region	KOG2142	Molybdenum cofactor sulfurase	Coenzyme transport and metabolism	METABOLISM	2455	4	63	no
40616	1.08986	1	679		Heterokaryon incompatibility					3	188	2618	no
40730	1.0998	1	484	transporter activity ; transport ; integral to membrane	Major facilitator superfamily MFS-1 ; Major facilitator superfamily ; MFS general substrate transporter	KOG0255	Synaptic vesicle transporter SVOP and related transporters (major facilitator superfamily)	General function prediction only	POORLY CHARACTERIZED	9	68	1483	no
40760	1.43657	1	473	catalytic activity ; metabolic process	CoA-transferase family III ; CoA-transferase family III	KOG3957	Predicted L-carnitine dehydratase/alpha-methylacyl-CoA racemase	Lipid transport and metabolism	METABOLISM	912	7	104	no
40862	1.7143	0.876277	475		Major facilitator superfamily MFS-1 ; MFS general substrate transporter	KOG2533	Permease of the major facilitator superfamily	Carbohydrate transport and metabolism	METABOLISM	11	35	1337	no
42660	1.35106	1	485	zinc ion binding	Zinc finger, MYND-type ; Zinc finger, MYND-type	KOG2061	Uncharacterized MYND Zn-finger protein	General function prediction only	POORLY CHARACTERIZED	1126	2	90	no
42767	1.33672	1	526	isoprenoid biosynthetic process	Polyprenyl synthetase ; Polyprenyl synthetase ; Polyprenyl synthetase ; Terpenoid synthase	KOG0777	Geranylgeranyl pyrophosphate synthase/Polyprenyl synthetase	Coenzyme transport and metabolism	METABOLISM	549	8	147	no
42838	0.975374	1	358	oxidoreductase activity ; protein kinase activity ; ATP binding ; protein amino acid phosphorylation ; D-aspartate oxidase activity ; aspartate oxidase activity	FAD dependent oxidoreductase ; Protein kinase ATP binding, conserved site	KOG3923	D-aspartate oxidase	Amino acid transport and metabolism	METABOLISM	816	7	115	no
42898	1.44803	1	634		FAD-dependent pyridine nucleotide-disulphide oxidoreductase ; FAD-dependent pyridine nucleotide-disulphide oxidoreductase	KOG1399	Flavin-containing monooxygenase	Secondary metabolites biosynthesis, transport and catabolism	METABOLISM	210	8	296	no
43233	1.01365	1	613							14382	3	10	no
43477	0.380087	0.673281	400	acyltransferase activity ; biosynthetic process ; transferase activity, transferring groups other than amino-acyl groups ; catalytic activity ; metabolic process ; naringenin-chalcone synthase activity	Chalcone and stilbene synthases, N-terminal ; Chalcone and stilbene synthases, C-terminal ; Polyketide synthase, type III ; Thiolase-like					8888	1	27	no
44092	0.995922	1	554	transporter activity ; transport ; integral to membrane	Major facilitator superfamily MFS-1 ; Major facilitator superfamily ; MFS general substrate transporter	KOG0254	Predicted transporter (major facilitator superfamily)	General function prediction only	POORLY CHARACTERIZED	50	50	715	no
44291	1.62362	1	1041	alpha-mannosidase activity ; carbohydrate metabolic process ; catalytic activity ; mannose metabolic process ; mannosidase activity	Glycoside hydrolase, family 38, core ; Glycosyl hydrolases 38, C-terminal ; Glycoside hydrolase, family 38, central region ; Glycoside hydrolase/deacetylase, beta/alpha-barrel	KOG4342	Alpha-mannosidase	Carbohydrate transport and metabolism	METABOLISM	1176	3	87	no
44311	0.306725	1	291	metabolic process ; oxidoreductase activity ; catalytic activity ; binding ; F420H2 dehydrogenase activity ; sulfur oxygenase reductase activity ; malolactic enzyme activity ; regulation of oxidoreductase activity	Short-chain dehydrogenase/reductase SDR ; Glucose/ribitol dehydrogenase ; Short-chain dehydrogenase/reductase SDR ; NAD(P)-binding	KOG1205	Predicted dehydrogenase	Secondary metabolites biosynthesis, transport and catabolism	METABOLISM	106	13	462	no
44357	0.963819	1	859	transcription factor activity ; nucleus ; regulation of transcription, DNA-dependent ; zinc ion binding ; DNA binding ; transcription	Fungal specific transcription factor ; Fungal transcriptional regulatory protein, N-terminal					1269	9	82	no
44383	0.344562	1	427	monooxygenase activity ; electron transport ; aromatic compound metabolic process ; metabolic process ; oxidoreductase activity ; salicylate 1-monooxygenase activity	Aromatic-ring hydroxylase ; Monooxygenase, FAD-binding	KOG2614	Kynurenine 3-monooxygenase and related flavoprotein monooxygenases	Energy production and conversion	METABOLISM	156	14	374	no
44455	1.01504	1	524	monooxygenase activity ; iron ion binding ; electron transport ; heme binding ; unspecific monooxygenase activity	Cytochrome P450 ; Cytochrome P450, E-class, group IV ; Cytochrome P450 ; Cytochrome P450	KOG0156	Cytochrome P450 CYP2 subfamily	Secondary metabolites biosynthesis, transport and catabolism	METABOLISM	101	27	473	no
44459	0.773367	1	712	transcription factor activity ; nucleus ; regulation of transcription, DNA-dependent ; zinc ion binding	Fungal transcriptional regulatory protein, N-terminal ; Fungal transcriptional regulatory protein, N-terminal					18990	1	6	no
44470	0.579372	1	288	metabolic process ; oxidoreductase activity ; catalytic activity ; binding ; C-3 sterol dehydrogenase (C-4 sterol decarboxylase) activity ; 3-keto sterol reductase activity ; aldo-keto reductase activity ; isocitrate dehydrogenase activity ; mevaldate reductase activity ; gluconate dehydrogenase activity ; steroid dehydrogenase activity ; epoxide dehydrogenase activity ; 5-exo-hydroxycamphor dehy…	Short-chain dehydrogenase/reductase SDR ; Glucose/ribitol dehydrogenase ; Short-chain dehydrogenase/reductase SDR ; NAD(P)-binding	KOG1208	Dehydrogenases with different specificities (related to short-chain alcohol dehydrogenases)	Secondary metabolites biosynthesis, transport and catabolism	METABOLISM	24	58	954	no
44476	0	1	342	metabolic process ; oxidoreductase activity ; catalytic activity ; binding ; C-3 sterol dehydrogenase (C-4 sterol decarboxylase) activity ; 3-keto sterol reductase activity ; aldo-keto reductase activity ; isocitrate dehydrogenase activity ; mevaldate reductase activity ; gluconate dehydrogenase activity ; steroid dehydrogenase activity ; epoxide dehydrogenase activity ; 5-exo-hydroxycamphor dehy…	Glucose/ribitol dehydrogenase ; Short-chain dehydrogenase/reductase SDR ; NAD(P)-binding	KOG1208	Dehydrogenases with different specificities (related to short-chain alcohol dehydrogenases)	Secondary metabolites biosynthesis, transport and catabolism	METABOLISM	24	58	954	no
44520	0.904506	1	489							16070	3	8	no
45054	1.25292	1	532	transporter activity ; transport ; membrane ; integral to membrane ; catalytic activity	Major facilitator superfamily MFS-1 ; Major facilitator superfamily ; Lipase, active site ; Sugar transporter, conserved site ; MFS general substrate transporter	KOG0252	Inorganic phosphate transporter	Inorganic ion transport and metabolism	METABOLISM	287	9	233	no
45067	1.17027	1	285	metabolic process ; methyltransferase activity ; catalytic activity ; binding ; arsenite methyltransferase activity	Methyltransferase type 11 ; NAD(P)-binding	KOG1540	Ubiquinone biosynthesis methyltransferase COQ5	Coenzyme transport and metabolism	METABOLISM	960	5	101	no
45081	1.48182	1	449	transporter activity ; transport ; integral to membrane ; L-arabinose isomerase activity	Major facilitator superfamily MFS-1 ; Major facilitator superfamily ; MFS general substrate transporter	KOG0252	Inorganic phosphate transporter	Inorganic ion transport and metabolism	METABOLISM	287	9	233	no
45107	0.938268	1	205	catalytic activity ; metabolic process	Isochorismatase hydrolase ; Isochorismatase hydrolase					10566	2	20	no
45119	N/A	1	310	binding ; transport ; membrane ; mitochondrial inner membrane	Mitochondrial carrier protein ; Mitochondrial substrate carrier ; Mitochondrial substrate carrier ; Mitochondrial substrate carrier	KOG0756	Mitochondrial tricarboxylate/dicarboxylate carrier proteins	Energy production and conversion	METABOLISM	967	4	100	no
45128	0.549941	1	469	amino acid transport ; amino acid transmembrane transporter activity ; membrane	Amino acid/polyamine transporter I	KOG1289	Amino acid transporters	Amino acid transport and metabolism	METABOLISM	188	16	328	no
45232	0.579886	0.947429	403	microtubule motor activity ; kinesin complex	Kinesin light chain ; Tetratricopeptide TPR-1 ; Tetratricopeptide region ; Tetratricopeptide region	KOG1840	Kinesin light chain	Cytoskeleton	CELLULAR PROCESSES AND SIGNALING	4	131	1868	no
45313	0.596842	1	363							11863	2	15	no
45571	0.300708	0.77684	322							5992	4	32	no
45579	1.70331	0.930126	285							3228	3	57	no
45601	1.32819	1	263							19269	2	6	no
45633	1.78625	1	538	transporter activity ; transport ; integral to membrane	Major facilitator superfamily MFS-1 ; Major facilitator superfamily ; MFS general substrate transporter	KOG0254	Predicted transporter (major facilitator superfamily)	General function prediction only	POORLY CHARACTERIZED	243	6	263	no
45665	1.22891	1	564	hydrolase activity, hydrolyzing O-glycosyl compounds ; carbohydrate metabolic process ; beta-glucosidase activity	Glycoside hydrolase, family 1 ; Glycoside hydrolase, family 1 ; Glycoside hydrolase, catalytic core	KOG0626	Beta-glucosidase, lactase phlorizinhydrolase, and related proteins	Carbohydrate transport and metabolism	METABOLISM	488	13	159	no
45689	1.10127	1	332		Endonuclease/exonuclease/phosphatase ; Endonuclease/exonuclease/phosphatase					569	3	144	no
45693	1.73073	0.99833	899	hydrolase activity, hydrolyzing O-glycosyl compounds ; carbohydrate metabolic process	Glycoside hydrolase, family 2 ; Glycoside hydrolase family 2, immunoglobulin-like beta-sandwich ; Glycoside hydrolase family 2, TIM barrel ; Glycoside hydrolase family 2, carbohydrate-binding ; Glycoside hydrolase family 2, immunoglobulin-like beta-sandwich ; Invasin/intimin cell-adhesion ; Galactose-binding like ; Glycoside hydrolase, catalytic core	KOG2024	Beta-Glucuronidase GUSB (glycosylhydrolase superfamily 2)	Carbohydrate transport and metabolism	METABOLISM	10251	1	22	no
45810	0.811693	1	466	catalytic activity ; metabolic process	Haloacid dehalogenase-like hydrolase ; HAD-superfamily hydrolase, subfamily IA, variant 3					2945	1	60	no
45852	1.343	1	444	transporter activity ; transport ; integral to membrane	Major facilitator superfamily MFS-1 ; Major facilitator superfamily ; MFS general substrate transporter	KOG2504	Monocarboxylate transporter	Carbohydrate transport and metabolism	METABOLISM	32	28	844	no
45903	N/A	1	138	heme binding ; transition metal ion binding ; nitrate reductase (NADH) activity	Cytochrome b5 ; Cytochrome b5 ; Cytochrome b5 ; Cytochrome b5 ; Cytochrome b5	KOG0537	Cytochrome b5	Energy production and conversion	METABOLISM	100	17	474	no
45957	0.701534	1	427	catalytic activity ; metabolic process ; acetyl-CoA C-acetyltransferase activity	Thiolase ; Thiolase ; Thiolase ; Thiolase ; Thiolase ; Thiolase ; Thiolase-like	KOG1390	Acetyl-CoA acetyltransferase	Lipid transport and metabolism	METABOLISM	206	7	302	no
45968	0.58474	1	474	hydrolase activity, hydrolyzing O-glycosyl compounds ; carbohydrate metabolic process ; beta-glucosidase activity	Glycoside hydrolase, family 1 ; Glycoside hydrolase, family 1 ; Glycoside hydrolase, family 1 ; Glycoside hydrolase, catalytic core	KOG0626	Beta-glucosidase, lactase phlorizinhydrolase, and related proteins	Carbohydrate transport and metabolism	METABOLISM	488	13	159	no
45977	1.50419	1	580	transporter activity ; transport ; integral to membrane	Major facilitator superfamily MFS-1 ; Major facilitator superfamily ; MFS general substrate transporter	KOG0254	Predicted transporter (major facilitator superfamily)	General function prediction only	POORLY CHARACTERIZED	75	15	592	no
45990	2.17435	0.386502	373	metabolic process ; oxidoreductase activity ; catalytic activity ; binding ; C-3 sterol dehydrogenase (C-4 sterol decarboxylase) activity ; 3-keto sterol reductase activity ; aldo-keto reductase activity ; isocitrate dehydrogenase activity ; mevaldate reductase activity ; gluconate dehydrogenase activity ; steroid dehydrogenase activity ; epoxide dehydrogenase activity ; 5-exo-hydroxycamphor dehy…	Glucose/ribitol dehydrogenase ; Short-chain dehydrogenase/reductase SDR ; NAD(P)-binding	KOG1208	Dehydrogenases with different specificities (related to short-chain alcohol dehydrogenases)	Secondary metabolites biosynthesis, transport and catabolism	METABOLISM	180	21	338	no
46068	1.99424	1	322	metabolic process ; hydrolase activity ; phospholipase activity ; lipase activity ; 1-oxa-2-oxocycloheptane lactonase activity ; sulfolactone hydrolase activity ; 3,4-dihydrocoumarin hydrolase activity ; butyrolactone hydrolase activity	Alpha/beta hydrolase fold-3	KOG1515	Arylacetamide deacetylase	Defense mechanisms	CELLULAR PROCESSES AND SIGNALING	458	9	169	no
46223	1.17622	1	520	monooxygenase activity ; iron ion binding ; electron transport ; heme binding ; fluorene oxygenase activity ; mono-butyltin dioxygenase activity ; limonene 8-monooxygenase activity ; tri-n-butyltin dioxygenase activity ; di-n-butyltin dioxygenase activity ; methylsilanetriol hydroxylase activity ; methyl tertiary butyl ether 3-monooxygenase activity ; 4-nitrocatechol 4-monooxygenase activity ; 4-…	Cytochrome P450 ; Cytochrome P450, E-class, group I ; Cytochrome P450 ; Cytochrome P450 ; Cytochrome P450	KOG0156	Cytochrome P450 CYP2 subfamily	Secondary metabolites biosynthesis, transport and catabolism	METABOLISM	2	14	2850	no
46255	0.844316	0.892933	647	transcription factor activity ; nucleus ; regulation of transcription, DNA-dependent ; zinc ion binding ; DNA binding ; transcription	Fungal transcriptional regulatory protein, N-terminal ; Fungal specific transcription factor ; Fungal transcriptional regulatory protein, N-terminal ; Fungal transcriptional regulatory protein, N-terminal ; Fungal transcriptional regulatory protein, N-terminal ; Fungal transcriptional regulatory protein, N-terminal					240	26	270	no
46273	0.587977	1	736	catalytic activity	Uncharacterised conserved protein UCP007663 ; Six-hairpin glycosidase-like					1157	8	88	no
46275	N/A	1	306	integral to membrane	Hly-III related proteins	KOG0748	Predicted membrane proteins, contain hemolysin III domain	General function prediction only	POORLY CHARACTERIZED	723	4	126	no
46294	0.924602	1	304		Glycosyltransferase sugar-binding region containing DXD motif					1107	7	91	no
46356	2.24891	1	396	nucleic acid binding ; nucleus	CENP-B protein ; Homeodomain-like					2387	4	64	no
46378	1.2383	0.531724	532							6251	1	32	no
46480	N/A	1	251							1381	5	78	no
46513	N/A	1	309	pyrroline-5-carboxylate reductase activity ; proline biosynthetic process ; electron transport ; catalytic activity ; binding ; metabolic process	NADP oxidoreductase, coenzyme F420-dependent ; Delta 1-pyrroline-5-carboxylate reductase ; Delta 1-pyrroline-5-carboxylate reductase ; NAD(P)-binding	KOG3124	Pyrroline-5-carboxylate reductase	Amino acid transport and metabolism	METABOLISM	977	4	100	no
46580	1.40092	1	396							5837	5	33	no
46595	1.19813	1	488							5519	4	33	no
46607	N/A	1	522	monooxygenase activity ; iron ion binding ; electron transport ; heme binding ; oxidoreductase activity, acting on paired donors, with incorporation or reduction of molecular oxygen, reduced flavin or flavoprotein as one donor, and incorporation of one atom of oxygen ; unspecific monooxygenase activity	Cytochrome P450 ; Cytochrome P450, E-class, group I ; Cytochrome P450, E-class, CYP52 ; Cytochrome P450 ; Cytochrome P450 ; Cytochrome P450	KOG0157	Cytochrome P450 CYP4/CYP19/CYP26 subfamilies	Lipid transport and metabolism	METABOLISM	85	20	540	no
46678	N/A	1	589	transporter activity ; transport ; membrane	Sugar transporter, conserved site					5	67	1846	no
46680	0.15306	1	168							114334	1	1	OmZn-only
46684	0	1	221							13408	1	11	no
46690	0.695337	1	198							4597	6	38	no
46760	0.572153	1	371	catalytic activity ; metabolic process ; 4-coumarate-CoA ligase activity	AMP-dependent synthetase and ligase ; AMP-dependent synthetase and ligase ; AMP-dependent synthetase and ligase	KOG1176	Acyl-CoA synthetase	Lipid transport and metabolism	METABOLISM	80	16	567	no
46809	1.00469	1	646							3	188	2618	no
46837	N/A	1	103							21186	1	5	no
46907	1.03105	1	566		Heterokaryon incompatibility					7	84	1542	no
46944	0.836543	1	415	transporter activity ; transport ; integral to membrane	Major facilitator superfamily MFS-1 ; Major facilitator superfamily ; MFS general substrate transporter	KOG0255	Synaptic vesicle transporter SVOP and related transporters (major facilitator superfamily)	General function prediction only	POORLY CHARACTERIZED	9	68	1483	no
46994	2.95205	0.0676524	313			KOG3599	Ca2+-modulated nonselective cation channel polycystin	Inorganic ion transport and metabolism	METABOLISM	25494	1	4	no
47317	1.31614	1	275	nucleic acid binding ; intracellular ; nucleobase, nucleoside, nucleotide and nucleic acid metabolic process ; 3'-5' exonuclease activity	3'-5' exonuclease ; Polynucleotidyl transferase, Ribonuclease H fold					15078	1	9	no
48184	1.31207	1	176		Heat shock protein 70	KOG0100	Molecular chaperones GRP78/BiP/KAR2, HSP70 superfamily	Posttranslational modification, protein turnover, chaperones	CELLULAR PROCESSES AND SIGNALING	57	9	662	no
48617	N/A	1	89		Dimeric alpha-beta barrel					46032	2	2	OmZn-only
48715	0.916713	1	249			KOG1516	Carboxylesterase and related proteins	General function prediction only	POORLY CHARACTERIZED	15993	2	8	no
48716	N/A	1	240							4597	6	38	no
48720	0.651878	0.920766	151							10669	5	20	no
48796	N/A	1	83							113627	1	1	OmZn-only
48807	1.52158	1	137							113618	1	1	OmZn-only
48828	5.69218	1	276							1269	9	82	no
48838	2.41557	1	115							113604	1	1	OmZn-only
48841	0.60589	0.355843	70							113602	1	1	OmZn-only
48845	0.825292	1	377		Glyoxalase/extradiol ring-cleavage dioxygenase					1825	10	69	no
48851	N/A	1	145	metabolic process ; carbon-sulfur lyase activity	Glutathione-dependent formaldehyde-activating, GFA					544	8	148	no
48853	1.21864	1	349							13814	5	11	no
48905	N/A	1	109							113980	1	1	OmZn-only
48909	11.4672	0.343174	257							113951	1	1	OmZn-only
48928	2.18617	0.820613	342	catalytic activity ; binding ; metabolic process	Alcohol dehydrogenase, zinc-binding ; Alcohol dehydrogenase GroES-like ; GroES-like ; NAD(P)-binding	KOG1198	Zinc-binding oxidoreductase	Energy production and conversion	METABOLISM	305	13	224	no
48999	0.993519	1	144							4050	8	42	no
50493	1.01704	1	263	superoxide metabolic process ; metal ion binding	Superoxide dismutase, copper/zinc binding					10889	1	19	no
50774	1.04652	1	113							16019	4	8	no
50940	3.21822	1	149							12183	7	14	no
51009	1.0821	1	177							25138	4	4	OmZn-only
51023	1.54668	1	110							114237	1	1	OmZn-only
51065	0.772545	0.946174	463							10853	3	19	no
51133	0.658714	1	275							22003	2	5	no
51156	1.28594	1	542	transporter activity ; transport ; integral to membrane	Major facilitator superfamily MFS-1 ; Major facilitator superfamily ; MFS general substrate transporter	KOG0255	Synaptic vesicle transporter SVOP and related transporters (major facilitator superfamily)	General function prediction only	POORLY CHARACTERIZED	78	42	576	no
51158	1.03743	1	511	monooxygenase activity ; iron ion binding ; electron transport ; heme binding ; unspecific monooxygenase activity	Cytochrome P450 ; Cytochrome P450, E-class, group I ; Cytochrome P450 ; Cytochrome P450 ; Cytochrome P450	KOG0158	Cytochrome P450 CYP3/CYP5/CYP6/CYP9 subfamilies	Secondary metabolites biosynthesis, transport and catabolism	METABOLISM	45	36	751	no
51262	0.904204	1	639		Cyclin-like F-box					12828	2	13	no
51294	0.861998	1	698		Heterokaryon incompatibility					7	84	1542	no
51304	0.499022	1	929	hydrolase activity, hydrolyzing O-glycosyl compounds ; carbohydrate metabolic process ; beta-mannosidase activity	Glycoside hydrolase family 2, immunoglobulin-like beta-sandwich ; Galactose-binding like ; Glycoside hydrolase, catalytic core	KOG2230	Predicted beta-mannosidase	Carbohydrate transport and metabolism	METABOLISM	3205	6	57	no
51314	N/A	1	348	metabolic process ; sulfuric ester hydrolase activity ; arylsulfatase activity	Sulphatase ; Alkaline-phosphatase-like, core domain	KOG3731	Sulfatases	Carbohydrate transport and metabolism	METABOLISM	3539	2	50	no
51318	0.254444	0.00153263	226							19900	2	6	no
51358	0.77405	1	247			KOG1216	von Willebrand factor and related coagulation proteins	Extracellular structures	CELLULAR PROCESSES AND SIGNALING	13153	1	12	no
51385	1.64888	0.993405	354		Adhesion, bacterial					12668	2	13	no
51448	0.558485	1	178							114103	1	1	OmZn-only
51532	0.958657	1	430	metabolic process ; oxidoreductase activity ; electron transport ; salicylate 1-monooxygenase activity	Aromatic-ring hydroxylase ; Fumarate reductase/succinate dehydrogenase flavoprotein, N-terminal	KOG2614	Kynurenine 3-monooxygenase and related flavoprotein monooxygenases	Energy production and conversion	METABOLISM	73	27	597	no
51785	N/A	1	81							114003	1	1	OmZn-only
52278	1.09074	1	697							13834	5	11	no
52281	0.834731	1	100							9060	2	26	no
52690	0.602908	0.973049	456	zinc ion binding	Zinc finger, MYND-type ; Zinc finger, MYND-type ; Zinc finger, MYND-type	KOG2084	Predicted histone tail methylase containing SET domain	Chromatin structure and dynamics	INFORMATION STORAGE AND PROCESSING	13732	1	11	no
52734	1.00794	1	489	structural constituent of ribosome ; intracellular ; ribosome ; translation	Ribosomal protein S2					37172	1	2	no
52742	0.721236	1	990		Heterokaryon incompatibility					3	188	2618	no
52813	0.995505	1	127							11462	4	17	no
52858	0.717212	1	275							14927	2	9	no
52881	1.12374	1	148							113723	1	1	OmZn-only
53043	2.09166	1	531	monooxygenase activity ; iron ion binding ; electron transport ; heme binding	Cytochrome P450, E-class, group IV ; Cytochrome P450 ; Cytochrome P450 ; Cytochrome P450	KOG0156	Cytochrome P450 CYP2 subfamily	Secondary metabolites biosynthesis, transport and catabolism	METABOLISM	43	14	757	no
53049	1.39952	0.764844	365							17	49	1133	no
53084	1.00118	1	385		BNR repeat ; Neuraminidase					3339	4	55	no
53086	0.839488	0.996112	514	transcription factor activity ; nucleus ; regulation of transcription, DNA-dependent ; zinc ion binding ; DNA binding ; transcription	Fungal transcriptional regulatory protein, N-terminal ; Fungal specific transcription factor ; Fungal transcriptional regulatory protein, N-terminal ; Fungal transcriptional regulatory protein, N-terminal ; Fungal transcriptional regulatory protein, N-terminal ; Fungal transcriptional regulatory protein, N-terminal					6126	5	32	no
53095	1.04238	1	537	nucleic acid binding	Polynucleotidyl transferase, Ribonuclease H fold	KOG0017	FOG: Transposon-encoded proteins with TYA, reverse transcriptase, integrase domains in various combinations	General function prediction only	POORLY CHARACTERIZED	22041	3	5	no
53872	1.74935	1	307	catalytic activity ; ATP binding	ATP-grasp fold, ATP-dependent carboxylate-amine ligase-type ; ATP-grasp fold ; Rudiment single hybrid motif	KOG2835	Phosphoribosylamidoimidazole-succinocarboxamide synthase	Nucleotide transport and metabolism	METABOLISM	2203	2	65	no
54161	1.67961	1	170	homocysteine S-methyltransferase activity	Homocysteine S-methyltransferase					11626	2	16	no
54327	0.900256	1	231		Glycoside hydrolase, family 61 ; Cupredoxin					35	8	834	no
54369	0.85576	0.771458	152							684	9	130	no
55225	0.934149	1	122							16131	1	8	no
55587	2.31606	1	328							2979	5	60	no
55742	1.33262	1	316	nucleic acid binding	Polynucleotidyl transferase, Ribonuclease H fold					15079	1	9	no
55831	1.37377	1	1006	metabolic process ; oxidoreductase activity	Tyrosinase ; Di-copper centre-containing					561	2	146	no
55916	0.872195	1	417	proteolysis ; metallopeptidase activity ; zinc ion binding	Peptidase M, neutral zinc metallopeptidases, zinc-binding site					37024	1	2	no
55958	0.456951	1	193							23692	2	4	no
56139	0.482448	1	197							17896	5	7	no
56319	1.19502	1	193							11707	8	16	no
56322	1.27927	1	171							17925	2	7	no
56328	1.67483	1	363							11520	8	17	no
56465	0.133904	1	204							114411	1	1	OmZn-only
56476	0.939564	1	209							12724	2	13	no
56478	1.77923	1	206			KOG2614	Kynurenine 3-monooxygenase and related flavoprotein monooxygenases	Energy production and conversion	METABOLISM	3196	14	57	no
56598	N/A	1	112							15164	2	9	no
56640	0.743762	0.937311	492		Esterase, SGNH hydrolase-type					15063	3	9	no
56655	N/A	1	115							4	131	1868	no
56764	0.231587	0.993405	386	nucleic acid binding ; zinc ion binding	Zinc finger, CCCH-type ; Zinc finger, CCCH-type	KOG1596	Fibrillarin and related nucleolar RNA-binding proteins	RNA processing and modification	INFORMATION STORAGE AND PROCESSING	859	3	109	no
56899	0.954598	1	940	nucleic acid binding ; intracellular ; zinc ion binding	Heterokaryon incompatibility ; Zinc finger, C2H2-type					439	8	174	no
56940	0.592897	1	140							13135	1	12	no
56956	0.697431	0.58183	417							10118	1	22	no
56965	1.15839	1	356							30456	2	3	no
57032	N/A	1	371		Ankyrin ; Ankyrin ; Ankyrin ; Ankyrin ; Ankyrin ; Ankyrin	KOG0504	FOG: Ankyrin repeat	General function prediction only	POORLY CHARACTERIZED	5	67	1846	no
57042	1.02171	1	600	amino acid transport ; amino acid transmembrane transporter activity ; membrane	Amino acid/polyamine transporter I	KOG1287	Amino acid transporters	Amino acid transport and metabolism	METABOLISM	246	7	262	no
57081	0.880954	1	576	nucleic acid binding ; methyltransferase activity ; methylation	N-6 adenine-specific DNA methylase, conserved site	KOG1216	von Willebrand factor and related coagulation proteins	Extracellular structures	CELLULAR PROCESSES AND SIGNALING	13707	3	11	no
57083	1.09769	1	332							26647	3	4	no
57100	1.19539	1	398							9610	1	25	no
57133	1.14837	1	230							36753	1	2	no
57143	0.847097	0.606813	307	catalytic activity ; metabolic process ; carboxyvinyl-carboxyphosphonate phosphorylmutase activity	Isocitrate lyase and phosphorylmutase, core ; Isocitrate lyase and phosphorylmutase ; Isocitrate lyase and phosphorylmutase ; Pyruvate/Phosphoenolpyruvate kinase, catalytic core	KOG1260	Isocitrate lyase	Energy production and conversion	METABOLISM	838	2	112	no
57791	1.94568	1	199							114519	1	1	OmZn-only
57839	0.413406	0.364847	708		Heterokaryon incompatibility					7	84	1542	no
57869	0.795182	1	171							755	6	121	no
57942	N/A	1	57							114539	1	1	OmZn-only
58008	0.875164	1	627							12563	2	13	no
58144	0.961584	1	294							9592	1	25	no
58227	1.19016	1	377	oxidoreductase activity ; FAD binding ; metabolic process ; kynurenine 3-monooxygenase activity	Aromatic-ring hydroxylase ; Pyridine nucleotide-disulphide oxidoreductase, NAD-binding region	KOG2614	Kynurenine 3-monooxygenase and related flavoprotein monooxygenases	Energy production and conversion	METABOLISM	3196	14	57	no
58270	0.424998	1	187							114574	1	1	OmZn-only
58279	1.45856	1	136	catalytic activity ; binding ; metabolic process	NAD(P)-binding					512	4	153	no
58336	N/A	1	156							1	47	4212	no
58376	0	1	151							114586	1	1	OmZn-only
58460	1.39643	0.706916	294							37490	1	2	no
58482	1.56933	1	192							14510	2	10	no
58546	1.17617	1	409	monooxygenase activity ; electron transport ; aromatic compound metabolic process ; metabolic process ; oxidoreductase activity ; 3-(3-hydroxy-phenyl)propionate hydroxylase activity ; 4-chlorobenzaldehyde oxidase activity ; 3,5-xylenol methylhydroxylase activity ; phenylacetate hydroxylase activity ; 4-nitrophenol 4-monooxygenase activity ; dimethyl sulfide monooxygenase activity ; alpha-pinene m…	Aromatic-ring hydroxylase ; Monooxygenase, FAD-binding	KOG2614	Kynurenine 3-monooxygenase and related flavoprotein monooxygenases	Energy production and conversion	METABOLISM	919	8	104	no
58550	N/A	1	73							919	8	104	no
58555	1.18621	1	383	metabolic process ; oxidoreductase activity ; metal ion binding ; alcohol dehydrogenase activity ; alcohol dehydrogenase activity, metal ion-independent ; alcohol dehydrogenase activity, zinc-dependent ; alcohol dehydrogenase activity, iron-dependent	Iron-containing alcohol dehydrogenase ; Iron-containing alcohol dehydrogenase	KOG3857	Alcohol dehydrogenase, class IV	Energy production and conversion	METABOLISM	4010	1	43	no
59316	1.644	0.850167	590	transporter activity ; transport	Bacterial extracellular solute-binding family 1, conserved site					35735	1	2	no
59335	1.00226	1	78							46033	2	2	OmZn-only
59344	1.19112	0.997081	314	transcription factor activity ; intracellular ; regulation of transcription, DNA-dependent ; sequence-specific DNA binding	Helix-turn-helix, AraC type	KOG4157	beta-1,6-N-acetylglucosaminyltransferase, contains WSC domain	Carbohydrate transport and metabolism	METABOLISM	6673	4	31	no
59451	0.0606709	1	735	O-methyltransferase activity	O-methyltransferase, family 2	KOG3178	Hydroxyindole-O-methyltransferase and related SAM-dependent methyltransferases	General function prediction only	POORLY CHARACTERIZED	147	15	390	no
59455	0.96278	1	427							527	4	150	no
59470	0.57918	1	434	membrane dipeptidase activity ; proteolysis ; dipeptidyl-peptidase activity	Peptidase M19, renal dipeptidase	KOG4127	Renal dipeptidase	Posttranslational modification, protein turnover, chaperones	CELLULAR PROCESSES AND SIGNALING	1340	3	80	no
59515	1.54018	1	600	monooxygenase activity ; iron ion binding ; electron transport ; heme binding ; unspecific monooxygenase activity	Cytochrome P450 ; Cytochrome P450, E-class, group I ; Cytochrome P450 ; Cytochrome P450 ; Cytochrome P450	KOG0158	Cytochrome P450 CYP3/CYP5/CYP6/CYP9 subfamilies	Secondary metabolites biosynthesis, transport and catabolism	METABOLISM	45	36	751	no
59531	1.098	1	160		Rhodanese-like ; Rhodanese-like ; Rhodanese-like	KOG3772	M-phase inducer phosphatase	Cell cycle control, cell division, chromosome partitioning	METABOLISM	960	5	101	no
59593	2.25164	1	70							114701	1	1	OmZn-only
59618	0.968289	1	541							10244	4	22	no
59622	0.700119	1	294	metabolic process ; oxidoreductase activity ; catalytic activity ; binding ; 3-oxoacyl-[acyl-carrier-protein] reductase activity	Short-chain dehydrogenase/reductase SDR ; Glucose/ribitol dehydrogenase ; Short-chain dehydrogenase/reductase SDR ; Short-chain dehydrogenase/reductase SDR ; NAD(P)-binding	KOG1200	Mitochondrial/plastidial beta-ketoacyl-ACP reductase	Lipid transport and metabolism	METABOLISM	86	22	538	no
59773	0.847988	0.954407	104		Ankyrin ; Ankyrin ; Ankyrin ; Ankyrin ; Ankyrin ; Ankyrin	KOG0504	FOG: Ankyrin repeat	General function prediction only	POORLY CHARACTERIZED	5	67	1846	no
59795	0.769842	1	141							5173	4	35	no
59892	1.28116	1	391	oxidoreductase activity	Aldo/keto reductase ; Aldo/keto reductase ; Aldo/keto reductase ; Aldo/keto reductase	KOG1576	Predicted oxidoreductase	Energy production and conversion	METABOLISM	4953	4	35	no
59895	0.886019	1	277			KOG1187	Serine/threonine protein kinase	Signal transduction mechanisms	CELLULAR PROCESSES AND SIGNALING	11532	3	17	no
59909	0.396346	0.872361	886	catalytic activity ; metabolic process	Isochorismatase hydrolase					21107	1	5	no
59923	1.11977	1	154							25362	2	4	no
59940	1.60671	1	162							39817	2	2	OmZn-only
59971	1.04806	1	206							1900	5	68	no
59993	3.2801	0.176012	340	response to stress ; integral to membrane	RTA1 like protein					225	23	282	no
60070	1.49039	0.637928	143							17313	2	7	no
60306	0.71012	1	316	catalytic activity ; metabolic process	AMP-dependent synthetase and ligase					37	57	821	no
60307	0.909055	1	80	phosphopantetheine binding ; cofactor binding	Phosphopantetheine-binding ; Phosphopantetheine attachment site ; Acyl carrier protein-like					37	57	821	no
60374	1.39825	1	215							33062	1	3	no
60420	1.08531	1	186							24659	3	4	no
60455	1.5762	1	321							529	8	150	no
60456	N/A	1	532	transporter activity ; transport ; integral to membrane ; L-arabinose isomerase activity	General substrate transporter ; Major facilitator superfamily ; MFS general substrate transporter	KOG0254	Predicted transporter (major facilitator superfamily)	General function prediction only	POORLY CHARACTERIZED	21	42	1037	no
60475	0.381879	0.91313	366	oxidoreductase activity, acting on the CH-OH group of donors, NAD or NADP as acceptor ; cofactor binding ; catalytic activity ; binding ; metabolic process ; glyoxylate reductase (NADP) activity	D-isomer specific 2-hydroxyacid dehydrogenase, NAD-binding ; D-isomer specific 2-hydroxyacid dehydrogenase, NAD-binding ; NAD(P)-binding	KOG0069	Glyoxylate/hydroxypyruvate reductase (D-isomer-specific 2-hydroxy acid dehydrogenase superfamily)	Energy production and conversion	METABOLISM	3652	3	48	no
60477	1.09086	1	548	monooxygenase activity ; electron transport ; aromatic compound metabolic process ; metabolic process ; oxidoreductase activity ; phenol 2-monooxygenase activity	FAD-dependent pyridine nucleotide-disulphide oxidoreductase ; Aromatic-ring hydroxylase ; Monooxygenase, FAD-binding	KOG3855	Monooxygenase involved in coenzyme Q (ubiquinone) biosynthesis	Coenzyme transport and metabolism	METABOLISM	1015	12	97	no
60544	0.493798	1	503	transcription factor activity ; nucleus ; regulation of transcription, DNA-dependent ; zinc ion binding	Fungal transcriptional regulatory protein, N-terminal ; Fungal transcriptional regulatory protein, N-terminal ; Fungal transcriptional regulatory protein, N-terminal ; Fungal transcriptional regulatory protein, N-terminal					9906	4	23	no
60560	0.820935	1	2578	cytoplasm	Salmonella virulence plasmid 65kDa B protein ; Salmonella virulence plasmid 65kDa B protein ; YD repeat ; YD repeat ; Galactose-binding like	KOG3599	Ca2+-modulated nonselective cation channel polycystin	Inorganic ion transport and metabolism	METABOLISM	10488	3	21	no
60571	1.35707	1	1538	catalytic activity ; metabolic process ; cofactor binding ; ligase activity	AMP-dependent synthetase and ligase ; AMP-dependent synthetase and ligase ; Phosphopantetheine-binding ; Condensation domain ; Amino acid adenylation ; Phosphopantetheine-binding ; AMP-dependent synthetase and ligase ; Acyl carrier protein-like	KOG1178	Non-ribosomal peptide synthetase/alpha-aminoadipate reductase and related enzymes	Secondary metabolites biosynthesis, transport and catabolism	METABOLISM	168	14	362	no
60573	1.49036	1	585		Tetratricopeptide region ; Tetratricopeptide region					114787	1	1	OmZn-only
60578	N/A	1	175							114788	1	1	OmZn-only
60636	0.937659	1	219							11532	3	17	no
60761	0.959295	1	159		2OG-Fe(II) oxygenase	KOG0143	Iron/ascorbate family oxidoreductases	General function prediction only	POORLY CHARACTERIZED	113	13	433	no
60766	1.02204	1	359		Cyclin-like F-box					17298	1	7	no
60850	1.11253	1	309	pyrroline-5-carboxylate reductase activity ; proline biosynthetic process ; electron transport ; catalytic activity ; binding ; metabolic process	NADP oxidoreductase, coenzyme F420-dependent ; Delta 1-pyrroline-5-carboxylate reductase ; Delta 1-pyrroline-5-carboxylate reductase ; NAD(P)-binding	KOG3124	Pyrroline-5-carboxylate reductase	Amino acid transport and metabolism	METABOLISM	977	4	100	no
60877	1.35246	1	179		Protein of unknown function DUF302					14082	2	10	no
60893	1.9423	1	98							114806	1	1	OmZn-only
60944	1.22372	1	455							704	2	127	no
60947	0.160595	1	124							114808	1	1	OmZn-only
60986	1.81849	0.110627	185							15089	1	9	no
60988	1.03182	1	509	nucleotide binding	Putative DNA binding					77	39	578	no
61082	0.633748	1	359							30456	2	3	no
61087	1.05518	1	265	catalytic activity ; metabolic process ; dodecenoyl-CoA delta-isomerase activity	Crotonase, core	KOG0016	Enoyl-CoA hydratase/isomerase	Lipid transport and metabolism	METABOLISM	1405	4	77	no
61096	1.07846	1	517	monooxygenase activity ; iron ion binding ; electron transport ; heme binding ; unspecific monooxygenase activity	Cytochrome P450 ; Cytochrome P450, E-class, group I ; Cytochrome P450 ; Cytochrome P450 ; Cytochrome P450	KOG0157	Cytochrome P450 CYP4/CYP19/CYP26 subfamilies	Lipid transport and metabolism	METABOLISM	1183	4	86	no
61108	0.728619	1	236							13814	5	11	no
61149	0.658196	1	336	DNA binding ; nucleus ; transcription ; zinc ion binding	Fungal specific transcription factor					1779	6	69	no
61270	1.52562	1	455							12354	2	14	no
61273	2.8335	1	492	homogentisate 1,2-dioxygenase activity ; L-phenylalanine catabolic process ; tyrosine metabolic process	Homogentisate 1,2-dioxygenase ; Cupin, RmlC-type	KOG1417	Homogentisate 1,2-dioxygenase	Amino acid transport and metabolism	METABOLISM	911	3	104	no
61282	4.92861	1	158							114829	1	1	OmZn-only
61305	N/A	1	181							4038	9	43	no
61307	0	1	453	electron transport ; oxidoreductase activity ; amine oxidase activity	Flavin-containing amine oxidase ; Amine oxidase	KOG0029	Amine oxidase	Secondary metabolites biosynthesis, transport and catabolism	METABOLISM	4250	6	40	no
61376	0.547056	1	400	iron ion binding ; electron transport ; integral to membrane ; oxidoreductase activity ; FAD binding ; ferric-chelate reductase activity	Ferric reductase-like transmembrane component, N-terminal ; FAD-binding 8 ; Ferric reductase, NAD binding	KOG0039	Ferric reductase, NADH/NADPH oxidase and related proteins	Secondary metabolites biosynthesis, transport and catabolism	METABOLISM	3968	5	43	no
61456	1.70063	4.78613e-11	149							37410	1	2	no
61477	2.91583	1	381	carboxylesterase activity	Carboxylesterase, type B ; Carboxylesterase, type B	KOG4389	Acetylcholinesterase/Butyrylcholinesterase	Signal transduction mechanisms	CELLULAR PROCESSES AND SIGNALING	19	48	1115	no
61482	1.01439	1	277		Methyltransferase type 12					4609	5	37	no
61516	0	1	143	serine-type peptidase activity	Peptidase S53, propeptide ; Proteinase inhibitor, propeptide					56	34	666	no
61587	1.13627	1	196		WD40 repeat					24134	1	4	no
61596	N/A	1	79		Thioredoxin-like fold					3617	3	49	no
61625	1.33791	1	110	catalytic activity ; trehalose biosynthetic process	Glycosyl transferase, family 20	KOG1050	Trehalose-6-phosphate synthase component TPS1 and related subunits	Carbohydrate transport and metabolism	METABOLISM	326	5	211	no
61695	2.91583	1	171							12024	3	15	no
61698	N/A	1	460	subtilase activity ; proteolysis ; serine-type peptidase activity ; tripeptidyl-peptidase I activity	Peptidase S53, propeptide ; Peptidase S8 and S53, subtilisin, kexin, sedolisin ; Proteinase inhibitor, propeptide					56	34	666	no
61702	1.02161	1	549	serine carboxypeptidase activity ; proteolysis ; carboxypeptidase D activity	Peptidase S10, serine carboxypeptidase ; Peptidase S10, serine carboxypeptidase ; Peptidase S10, serine carboxypeptidase ; Peptidase S10, serine carboxypeptidase ; Peptidase S10, serine carboxypeptidase	KOG1282	Serine carboxypeptidases (lysosomal cathepsin A)	Posttranslational modification, protein turnover, chaperones	CELLULAR PROCESSES AND SIGNALING	497	6	157	no
61776	N/A	1	232	transporter activity ; binding ; transport	Lipocalin					114864	1	1	OmZn-only
61792	1.11195	1	212							46057	1	2	no
61830	0.758145	1	132							114869	1	1	OmZn-only
61833	0.3657	1	226							24130	1	4	no
61838	N/A	1	143							22018	1	5	no
61842	0.257692	0.952288	232			KOG1060	Vesicle coat complex AP-3, beta subunit	Intracellular trafficking, secretion, and vesicular transport	CELLULAR PROCESSES AND SIGNALING	36860	1	2	no
61858	0.926241	0.796095	468							16437	1	8	no
61872	2.0924	1	62							114872	1	1	OmZn-only
61893	0.946473	1	179							114880	1	1	OmZn-only
61894	1.21739	1	178							114881	1	1	OmZn-only
61895	2.57484	0.950401	145							22023	1	5	no
61897	1.38084	1	418							15017	3	9	no
61908	0.866231	1	357							30535	2	3	no
61911	1.50505	1	471							14260	1	10	no
61922	1.27004	1	317	subtilase activity ; proteolysis	Peptidase S8 and S53, subtilisin, kexin, sedolisin					17269	1	7	no
61926	0.713228	1	262							46024	2	2	OmZn-only
61927	0.421299	1	145							5558	4	33	no
61931	1.89619	1	337	hydrolase activity, hydrolyzing O-glycosyl compounds ; carbohydrate metabolic process ; chitinase activity ; endochitinase activity	Glycoside hydrolase, family 18, catalytic domain ; Glycoside hydrolase, catalytic core	KOG4701	Chitinase	Cell wall/membrane/envelope biogenesis	CELLULAR PROCESSES AND SIGNALING	410	13	183	no
61934	4.13693	1	501	exo-alpha-sialidase activity		KOG2992	Nucleolar GTPase/ATPase p130	Nuclear structure	CELLULAR PROCESSES AND SIGNALING	30772	1	3	no
62041	1.35278	1	270							24983	1	4	no
62045	1.50754	0.784499	254							114896	1	1	OmZn-only
62046	1.27815	1	605							114897	1	1	OmZn-only
62057	0.788445	1	214							9291	2	26	no
62062	1.48139	1	1044	amino acid metabolic process ; oxidoreductase activity ; catalytic activity ; binding ; metabolic process ; glutamate dehydrogenase activity	Glutamate/phenylalanine/leucine/valine dehydrogenase, C-terminal ; Glutamate dehydrogenase, NAD-dependent ; NAD(P)-binding	KOG2250	Glutamate/leucine/phenylalanine/valine dehydrogenases	Amino acid transport and metabolism	METABOLISM	1807	2	69	no
62110	0.784301	1	174		Heterokaryon incompatibility					46005	1	2	no
62181	N/A	1	525			KOG3803	Transcription factor containing C2HC type Zn finger	Transcription	INFORMATION STORAGE AND PROCESSING	10678	3	20	no
62204	0.902722	1	658							114908	1	1	OmZn-only
62205	0.810364	1	2626		Filamin/ABP280 repeat ; Filamin/ABP280 repeat ; Filamin/ABP280 repeat ; Immunoglobulin E-set	KOG0518	Actin-binding cytoskeleton protein, filamin	Cytoskeleton	CELLULAR PROCESSES AND SIGNALING	26791	1	4	no
62270	N/A	1	66							114913	1	1	OmZn-only
62276	0.709162	1	2498	cofactor binding ; metabolic process ; catalytic activity ; binding	Alcohol dehydrogenase, zinc-binding ; Beta-ketoacyl synthase, N-terminal ; Acyl transferase ; Beta-ketoacyl synthase, C-terminal ; Alcohol dehydrogenase GroES-like ; Methyltransferase type 12 ; Polyketide synthase, KR ; Phosphopantetheine-binding ; Acyl carrier protein-like ; GroES-like ; NAD(P)-binding ; Acyl transferase/acyl hydrolase/lysophospholipase ; Thiolase-like ; Malonyl-CoA ACP transacy…	KOG1202	Animal-type fatty acid synthase and related proteins	Lipid transport and metabolism	METABOLISM	37	57	821	no
62281	2.72855	1	318	catalytic activity ; cellular metabolic process ; coenzyme binding ; binding ; metabolic process ; dTDP-glucose 4,6-dehydratase activity	NAD-dependent epimerase/dehydratase ; NAD(P)-binding	KOG1429	dTDP-glucose 4-6-dehydratase/UDP-glucuronic acid decarboxylase	Carbohydrate transport and metabolism	METABOLISM	4401	1	39	no
62327	1.12445	1	248	response to stress ; integral to membrane	RTA1 like protein					225	23	282	no
62331	1.13678	1	119							14624	10	10	OmZn-only
62372	N/A	1	85	copper ion binding ; oxidoreductase activity	Multicopper oxidase, type 2 ; Multicopper oxidase, copper-binding site ; Multicopper oxidase, copper-binding site ; Cupredoxin	KOG1263	Multicopper oxidases	Secondary metabolites biosynthesis, transport and catabolism	METABOLISM	4036	3	43	no
62392	1.9846	1	290							30761	1	3	no
62410	1.33214	1	499	metabolic process ; oxidoreductase activity ; aldehyde dehydrogenase (NAD) activity	Aldehyde dehydrogenase ; Aldehyde dehydrogenase, conserved site ; Aldehyde/histidinol dehydrogenase	KOG2450	Aldehyde dehydrogenase	Energy production and conversion	METABOLISM	25	42	929	no
62464	12.5228	1	159							114927	1	1	OmZn-only
62468	0.238057	1	195	electron transport ; oxidoreductase activity	Molybdopterin oxidoreductase, prokaryotic, conserved site ; Di-copper centre-containing					22693	3	5	no
62469	1.53581	1	407			KOG3544	Collagens (type IV and type XIII), and related proteins	Extracellular structures	CELLULAR PROCESSES AND SIGNALING	46040	2	2	OmZn-only
62470	N/A	1	75			KOG3803	Transcription factor containing C2HC type Zn finger	Transcription	INFORMATION STORAGE AND PROCESSING	114928	1	1	OmZn-only
62476	1.12696	1	484		Endonuclease/exonuclease/phosphatase ; Endonuclease/exonuclease/phosphatase	KOG1075	FOG: Reverse transcriptase	General function prediction only	POORLY CHARACTERIZED	21786	1	5	no
62477	1.38026	1	190							31008	2	3	no
62487	0.793753	1	61							20094	5	6	no
62493	1.23394	1	163							114930	1	1	OmZn-only
62511	N/A	1	251							1381	5	78	no
62518	N/A	1	222							19566	3	6	no
62519	N/A	1	324							30352	1	3	no
62531	0.739664	1	76							20094	5	6	no
62539	1.11362	1	83							20094	5	6	no
62541	1.05381	1	110			KOG3599	Ca2+-modulated nonselective cation channel polycystin	Inorganic ion transport and metabolism	METABOLISM	113584	1	1	OmZn-only
62553	1.17834	1	99							114934	1	1	OmZn-only
62556	0.314403	0.993405	144							114935	1	1	OmZn-only
62557	1.30134	1	165							114936	1	1	OmZn-only
62558	1.72786	0.977078	249							40618	1	2	no
62573	0.973604	1	195		Di-copper centre-containing					22693	3	5	no
62762	0.741284	1	122	DNA binding	Myb, DNA-binding ; SANT, DNA-binding ; SANT, DNA-binding ; SANT, DNA-binding ; SANT, DNA-binding ; Homeodomain-like	KOG0049	Transcription factor, Myb superfamily	Transcription	INFORMATION STORAGE AND PROCESSING	6125	2	32	no
62873	0.586767	1	93							39	2	801	no
63348	1.30321	1	574	transcription factor activity ; nucleus ; regulation of transcription, DNA-dependent ; zinc ion binding ; DNA binding ; transcription	Fungal transcriptional regulatory protein, N-terminal ; Fungal transcriptional regulatory protein, N-terminal ; Fungal specific transcription factor ; Fungal transcriptional regulatory protein, N-terminal ; Fungal transcriptional regulatory protein, N-terminal ; Fungal transcriptional regulatory protein, N-terminal ; Fungal transcriptional regulatory protein, N-terminal					240	26	270	no
63700	2.29716	1	176							13285	2	12	no
63932	1.26752	1	486	DNA binding ; nucleus ; transcription ; zinc ion binding	Fungal specific transcription factor					1091	17	91	no
64101	0.509469	0.759591	85							1193	3	86	no
65103	0.746153	1	1685	catalytic activity ; metabolic process ; phosphopantetheine binding ; cofactor binding ; ligase activity ; L-aminoadipate-semialdehyde dehydrogenase activity ; aminoadipate-semialdehyde dehydrogenase complex	AMP-dependent synthetase and ligase ; AMP-dependent synthetase and ligase ; Phosphopantetheine-binding ; Condensation domain ; Amino acid adenylation ; Phosphopantetheine-binding ; Phosphopantetheine attachment site ; AMP-dependent synthetase and ligase ; Acyl carrier protein-like	KOG1178	Non-ribosomal peptide synthetase/alpha-aminoadipate reductase and related enzymes	Secondary metabolites biosynthesis, transport and catabolism	METABOLISM	168	14	362	no
65360	0.662591	1	151							5223	2	34	no
65754	1.02611	1	198							26237	2	4	no
66068	2.90799	0.182713	152	GTP binding ; small GTPase mediated signal transduction ; intracellular ; protein transport	Ras GTPase ; Ras ; Ras small GTPase, Ras type ; Ras small GTPase, Rho type ; Ras small GTPase, Rab type	KOG0395	Ras-related GTPase	General function prediction only	POORLY CHARACTERIZED	167	9	364	no
66119	0.655794	1	81		Heterokaryon incompatibility					4	131	1868	no
66969	1.12231	1	216							46014	2	2	OmZn-only
67108	N/A	1	71							16432	2	8	no
67910	1.7008	1	517	transporter activity ; transport ; integral to membrane	Major facilitator superfamily MFS-1 ; Major facilitator superfamily ; MFS general substrate transporter	KOG0254	Predicted transporter (major facilitator superfamily)	General function prediction only	POORLY CHARACTERIZED	50	50	715	no
68218	N/A	1	146							13285	2	12	no
68277	1.61715	1	320							4252	3	40	no
68328	1.83038	1	261	carbonate dehydratase activity ; one-carbon compound metabolic process ; zinc ion binding	Carbonic anhydrase, eukaryotic ; Carbonic anhydrase, eukaryotic ; Carbonic anhydrase, eukaryotic ; Carbonic anhydrase, eukaryotic ; Carbonic anhydrase, eukaryotic	KOG0382	Carbonic anhydrase	General function prediction only	POORLY CHARACTERIZED	4127	2	42	no
68761	1.18001	1	287	nucleic acid binding ; helicase activity ; ATP binding ; diacylglycerol pyrophosphate phosphatase activity ; thiamin-pyrophosphatase activity ; 8-oxo-7,8-dihydroguanine triphosphatase activity ; UDP-2,3-diacylglucosamine hydrolase activity ; bis(5'-nucleosyl)-tetraphosphatase activity ; dATP pyrophosphohydrolase activity ; pyrophosphatase activity ; dihydroneopterin monophosphate phosphatase acti…	DNA/RNA helicase, C-terminal ; DNA/RNA helicase, C-terminal ; Helicase, superfamily 1 and 2, ATP-binding ; DNA/RNA helicase, C-terminal	KOG0351	ATP-dependent DNA helicase	Replication, recombination and repair	INFORMATION STORAGE AND PROCESSING	936	1	102	no
69243	1.07537	1	492		Heterokaryon incompatibility					157	19	374	no
69659	0.954033	1	174		Heterokaryon incompatibility					33	45	840	no
69947	0.783124	1	85			KOG2367	Alpha-isopropylmalate synthase/homocitrate synthase	Amino acid transport and metabolism	METABOLISM	2315	2	64	no
70621	1.10187	1	321		Heterokaryon incompatibility					33	45	840	no
70755	0.399211	1	416	metabolic process ; hydrolase activity	Alpha/beta hydrolase fold-3 ; Lipase, GDXG, active site	KOG1515	Arylacetamide deacetylase	Defense mechanisms	CELLULAR PROCESSES AND SIGNALING	4622	2	37	no
70923	0.74055	0.6333	240							5173	4	35	no
71161	1.76341	1	276		Glycosyltransferase sugar-binding region containing DXD motif					1107	7	91	no
71844	1.32655	0.449075	150							9559	2	25	no
72315	1.02977	1	693							123	18	420	no
73037	1.74093	1	404	metabolic process ; oxidoreductase activity ; aldehyde dehydrogenase [NAD(P)+] activity	Aldehyde/histidinol dehydrogenase	KOG2456	Aldehyde dehydrogenase	Energy production and conversion	METABOLISM	10062	2	23	no
73630	1.13945	1	248		Heterokaryon incompatibility					33	45	840	no
73904	2.10321	1	146							38453	1	2	no
74174	0.329199	1	495	transporter activity ; transport ; integral to membrane	Major facilitator superfamily MFS-1 ; Major facilitator superfamily ; MFS general substrate transporter	KOG0255	Synaptic vesicle transporter SVOP and related transporters (major facilitator superfamily)	General function prediction only	POORLY CHARACTERIZED	78	42	576	no
76311	0.736141	0.768351	290		Heterokaryon incompatibility					7	84	1542	no
78270	1.43497	1	153	nucleotide binding ; nucleoside-triphosphatase activity ; ATP binding	AAA ATPase, core ; AAA+ ATPase, core ; AAA ATPase, conserved site	KOG0743	AAA+-type ATPase	Posttranslational modification, protein turnover, chaperones	CELLULAR PROCESSES AND SIGNALING	153	7	379	no
80714	0.964154	1	69		Heterokaryon incompatibility					3	188	2618	no
81744	0.884135	1	173							4	131	1868	no
83128	0.503642	0.820686	95							28630	1	3	no
84192	N/A	1	77		Ankyrin ; Ankyrin ; Ankyrin ; Ankyrin ; Ankyrin ; Ankyrin	KOG4177	Ankyrin	Cell wall/membrane/envelope biogenesis	CELLULAR PROCESSES AND SIGNALING	5	67	1846	no
86110	0.518682	1	148							13060	1	12	no
87799	0.670054	1	85							7117	2	30	no
88561	3.3341	1	244							4434	2	39	no
88749	3.01126	1	100	nucleic acid binding ; ribonuclease H activity	Ribonuclease H ; Polynucleotidyl transferase, Ribonuclease H fold					39	2	801	no
90913	0.881966	1	219	lipid metabolic process ; hydrolase activity, acting on ester bonds	Lipase, GDSL ; Esterase, SGNH hydrolase-type					901	5	105	no
91276	0.995185	1	81		Ankyrin ; Ankyrin ; Ankyrin ; Ankyrin ; Ankyrin ; Ankyrin	KOG0504	FOG: Ankyrin repeat	General function prediction only	POORLY CHARACTERIZED	3362	2	54	no
92321	1.07399	1	50	binding ; transport ; membrane	Mitochondrial substrate carrier ; Mitochondrial substrate carrier ; Mitochondrial substrate carrier	KOG0749	Mitochondrial ADP/ATP carrier proteins	Energy production and conversion	METABOLISM	1116	2	90	no
93744	0.654694	1	220		Glycoside hydrolase, catalytic core					12433	1	14	no
93898	N/A	1	91	protein dimerization activity	HAT dimerisation	KOG1121	Tam3-transposase (Ac family)	Replication, recombination and repair	INFORMATION STORAGE AND PROCESSING	215	2	292	no
94479	N/A	1	141	protein kinase activity ; ATP binding ; protein amino acid phosphorylation	Protein kinase, core ; Protein kinase, core ; Protein kinase-like	KOG0578	p21-activated serine/threonine protein kinase	Signal transduction mechanisms	CELLULAR PROCESSES AND SIGNALING	11445	3	17	no
94751	3.76685	1	145	GTP binding ; small GTPase mediated signal transduction ; intracellular ; protein transport	Ras GTPase ; Ras ; Ras small GTPase, Ras type ; Ras small GTPase, Rab type	KOG0395	Ras-related GTPase	General function prediction only	POORLY CHARACTERIZED	167	9	364	no
95303	0.997295	1	839	hydrolase activity, hydrolyzing O-glycosyl compounds ; carbohydrate metabolic process ; beta-mannosidase activity	Glycoside hydrolase family 2, immunoglobulin-like beta-sandwich ; Galactose-binding like ; Glycoside hydrolase, catalytic core	KOG2230	Predicted beta-mannosidase	Carbohydrate transport and metabolism	METABOLISM	752	6	122	no
95523	N/A	1	63							3582	2	50	no
96286	0.98611	1	471	oxidoreductase activity ; FAD binding ; catalytic activity	FAD linked oxidase, N-terminal ; Berberine/berberine-like ; FAD-binding, type 2	KOG1231	Proteins containing the FAD binding domain	Energy production and conversion	METABOLISM	369	3	195	no
97118	N/A	1	53	protein modification process	Ubiquitin ; Ubiquitin ; Ubiquitin	KOG0003	Ubiquitin/60s ribosomal protein L40 fusion	Translation, ribosomal structure and biogenesis	INFORMATION STORAGE AND PROCESSING	149	6	384	no
97146	0.916252	1	140		Heterokaryon incompatibility					3	188	2618	no
97168	0	1	125	transporter activity ; transport ; integral to membrane	General substrate transporter ; Major facilitator superfamily ; MFS general substrate transporter	KOG0252	Inorganic phosphate transporter	Inorganic ion transport and metabolism	METABOLISM	287	9	233	no
97638	1.22141	1	168	nucleic acid binding ; nucleus	CENP-B protein					1431	4	77	no
97648	0.99071	1	651	transcription factor activity ; nucleus ; regulation of transcription, DNA-dependent ; zinc ion binding ; DNA binding ; transcription	Fungal transcriptional regulatory protein, N-terminal ; Fungal specific transcription factor ; Fungal transcriptional regulatory protein, N-terminal ; Fungal transcriptional regulatory protein, N-terminal ; Fungal transcriptional regulatory protein, N-terminal ; Fungal transcriptional regulatory protein, N-terminal					1186	6	86	no
98203	1.55517	1	139	protein kinase activity ; ATP binding ; protein amino acid phosphorylation	Protein kinase, core ; Protein kinase, core ; Protein kinase-like	KOG0578	p21-activated serine/threonine protein kinase	Signal transduction mechanisms	CELLULAR PROCESSES AND SIGNALING	11445	3	17	no
98373	1.53124	1	134		Heterokaryon incompatibility					3	188	2618	no
98504	0.998484	1	106							19200	1	6	no
98915	1.13268	1	138							793	8	118	no
100062	0.597277	0.359337	448							62	5	643	no
100147	0.428894	0.973049	484	hydrolase activity ; hydrolase activity, acting on carbon-nitrogen (but not peptide) bonds ; guanine deaminase activity	Amidohydrolase 1 ; Metal-dependent hydrolase, composite	KOG3968	Atrazine chlorohydrolase/guanine deaminase	Nucleotide transport and metabolism	METABOLISM	7877	4	28	no
100155	0.909019	1	500							62	5	643	no
102929	1.17681	1	963	serine-type endopeptidase activity ; proteolysis ; protein binding ; catalytic activity ; subtilase activity ; pancreatic elastase activity ; plasminogen activator activity ; serine-type signal peptidase activity ; proprotein convertase activity	Peptidase S1C, HrtA/DegP2/Q/S ; Peptidase S1 and S6, chymotrypsin/Hap ; PDZ/DHR/GLGF ; PDZ/DHR/GLGF ; Peptidase, trypsin-like serine and cysteine	KOG1421	Predicted signaling-associated protein (contains a PDZ domain)	General function prediction only	POORLY CHARACTERIZED	5166	2	35	no
104476	1.2425	1	502	transporter activity ; transport ; integral to membrane	Major facilitator superfamily MFS-1 ; Major facilitator superfamily ; MFS general substrate transporter	KOG0254	Predicted transporter (major facilitator superfamily)	General function prediction only	POORLY CHARACTERIZED	243	6	263	no
105066	0.875175	1	1385	ATP binding ; ATPase activity ; nucleotide binding ; nucleoside-triphosphatase activity ; transport ; integral to membrane ; ATPase activity, coupled to transmembrane movement of substances	ABC transporter-like ; ABC transporter-like ; ABC-2 type transporter ; CDR ABC transporter ; AAA+ ATPase, core ; ABC transporter-like ; ABC transporter-like	KOG0065	Pleiotropic drug resistance proteins (PDR1-15), ABC superfamily	Secondary metabolites biosynthesis, transport and catabolism	METABOLISM	90	17	533	no
105110	0.462032	1	233	catalytic activity ; binding ; metabolic process	NAD(P)-binding	KOG1014	17 beta-hydroxysteroid dehydrogenase type 3, HSD17B3	Lipid transport and metabolism	METABOLISM	1113	11	91	no
105127	1.11624	1	1184	ATP binding ; ATPase activity, coupled to transmembrane movement of ions, phosphorylative mechanism ; proton transport ; membrane ; transport ; catalytic activity ; metabolic process ; metal ion transport ; metal ion binding ; copper-exporting ATPase activity ; metal ion transmembrane transporter activity ; integral to membrane ; hydrolase activity, acting on acid anhydrides, catalyzing transmemb…	ATPase, P-type, K/Mg/Cd/Cu/Zn/Na/Ca/Na/H-transporter ; H+ transporting ATPase, proton pump ; E1-E2 ATPase-associated region ; Haloacid dehalogenase-like hydrolase ; ATPase, P-type, K/Mg/Cd/Cu/Zn/Na/Ca/Na/H-transporter ; ATPase, P type cation/copper-transporter ; Heavy metal translocating P-type ATPase ; Heavy metal transport/detoxification protein ; ATPase, P-type, K/Mg/Cd/Cu/Zn/Na/Ca/Na/H-transp…	KOG0207	Cation transport ATPase	Inorganic ion transport and metabolism	METABOLISM	371	6	195	no
106152	1.17869	1	270		Phospholipase/carboxylesterase	KOG2112	Lysophospholipase	Lipid transport and metabolism	METABOLISM	3907	2	44	no
106320	2.6125	0.107059	514	oxidoreductase activity ; FAD binding ; catalytic activity	FAD linked oxidase, N-terminal ; FAD-binding, type 2	KOG1231	Proteins containing the FAD binding domain	Energy production and conversion	METABOLISM	104	17	465	no
106323	0.801043	0.458287	529	monooxygenase activity ; iron ion binding ; electron transport ; heme binding	Cytochrome P450, E-class, group IV ; Cytochrome P450 ; Cytochrome P450	KOG0684	Cytochrome P450	Secondary metabolites biosynthesis, transport and catabolism	METABOLISM	560	6	146	no
106330	1.16228	1	326	catalytic activity ; metabolic process	Amidohydrolase 2	KOG4245	Predicted metal-dependent hydrolase of the TIM-barrel fold	General function prediction only	POORLY CHARACTERIZED	792	8	118	no
106335	0.919324	1	255	metabolic process ; oxidoreductase activity ; catalytic activity ; binding ; 2-deoxy-D-gluconate 3-dehydrogenase activity	Short-chain dehydrogenase/reductase SDR ; Glucose/ribitol dehydrogenase ; Short-chain dehydrogenase/reductase SDR ; Short-chain dehydrogenase/reductase SDR ; NAD(P)-binding	KOG0725	Reductases with broad range of substrate specificities	General function prediction only	POORLY CHARACTERIZED	86	22	538	no
106676	0.562864	0.982058	1387	ATP binding ; transport ; integral to membrane ; ATPase activity, coupled to transmembrane movement of substances ; ATPase activity ; nucleotide binding ; nucleoside-triphosphatase activity ; amino acid metabolic process ; amino acid binding ; carboxyl- or carbamoyltransferase activity	ABC transporter-like ; ABC transporter-like ; ABC transporter, transmembrane region ; AAA+ ATPase, core ; ABC transporter-like ; ABC transporter, transmembrane region, type 1 ; Aspartate/ornithine carbamoyltransferase ; ABC transporter-like ; ABC transporter, transmembrane region, type 1	KOG0054	Multidrug resistance-associated protein/mitoxantrone resistance protein, ABC superfamily	Secondary metabolites biosynthesis, transport and catabolism	METABOLISM	22	27	1003	no
106749	0.741648	0.892928	710	DNA binding ; nucleus ; transcription ; zinc ion binding	Fungal specific transcription factor					4780	3	36	no
106869	0.924943	1	323	metabolic process ; oxidoreductase activity ; catalytic activity ; binding ; 15-hydroxyprostaglandin dehydrogenase (NAD+) activity	Glucose/ribitol dehydrogenase ; Short-chain dehydrogenase/reductase SDR ; Short-chain dehydrogenase/reductase SDR ; NAD(P)-binding	KOG0725	Reductases with broad range of substrate specificities	General function prediction only	POORLY CHARACTERIZED	905	2	104	no
106884	1.04145	1	545	monooxygenase activity ; iron ion binding ; electron transport ; heme binding ; steroid 17-alpha-monooxygenase activity	Cytochrome P450 ; Cytochrome P450, E-class, group I ; Cytochrome P450 ; Cytochrome P450	KOG0156	Cytochrome P450 CYP2 subfamily	Secondary metabolites biosynthesis, transport and catabolism	METABOLISM	2	14	2850	no
106910	1.00211	1	454		Protein of unknown function DUF1479					722	3	126	no
106945	2.44967	0.0856654	1482	ATP binding ; transport ; integral to membrane ; ATPase activity, coupled to transmembrane movement of substances ; ATPase activity ; nucleotide binding ; nucleoside-triphosphatase activity	ABC transporter-like ; ABC transporter-like ; ABC transporter, transmembrane region ; AAA+ ATPase, core ; ABC transporter-like ; ABC transporter, transmembrane region, type 1 ; ABC transporter-like ; ABC transporter, transmembrane region, type 1	KOG0054	Multidrug resistance-associated protein/mitoxantrone resistance protein, ABC superfamily	Secondary metabolites biosynthesis, transport and catabolism	METABOLISM	22	27	1003	no
107026	0.836779	0.85691	329	oxidoreductase activity ; pyridoxine 4-dehydrogenase activity	Aldo/keto reductase ; Aldo/keto reductase ; Aldo/keto reductase	KOG1575	Voltage-gated shaker-like K+ channel, subunit beta/KCNAB	Energy production and conversion	METABOLISM	146	16	391	no
107088	0.969191	1	507		Transferase					3633	6	49	no
107150	0.643839	1	77	oxidoreductase activity ; catalytic activity ; binding ; metabolic process	Oxidoreductase, N-terminal ; NAD(P)-binding	KOG2741	Dimeric dihydrodiol dehydrogenase	Carbohydrate transport and metabolism	METABOLISM	5544	2	33	no
107685	1.94203	1	192	catalytic activity ; binding ; metabolic process	NAD(P)-binding	KOG1208	Dehydrogenases with different specificities (related to short-chain alcohol dehydrogenases)	Secondary metabolites biosynthesis, transport and catabolism	METABOLISM	24	58	954	no
107716	1.04391	1	231							30385	2	3	no
107782	1.50732	1	511	catalytic activity ; ATP binding ; fructose 2,6-bisphosphate metabolic process ; 6-phosphofructo-2-kinase activity	Fructose-2,6-bisphosphatase ; Phosphoglycerate mutase ; 6-phosphofructo-2-kinase ; Bifunctional 6-phosphofructo-2-kinase/fructose-2, 6-bisphosphate 2-phosphatase	KOG0234	Fructose-6-phosphate 2-kinase/fructose-2,6-biphosphatase	Carbohydrate transport and metabolism	METABOLISM	494	4	158	no
107785	1.11052	1	256							12183	7	14	no
108106	1.55569	0.868445	138		Homeodomain-like					17892	1	7	no
108291	2.20276	1	210							3582	2	50	no
108363	1.33131	1	523	monooxygenase activity ; iron ion binding ; electron transport ; heme binding ; unspecific monooxygenase activity	Cytochrome P450 ; Cytochrome P450, E-class, group I ; Cytochrome P450 ; Cytochrome P450 ; Cytochrome P450	KOG0156	Cytochrome P450 CYP2 subfamily	Secondary metabolites biosynthesis, transport and catabolism	METABOLISM	121	19	421	no
108461	1.39858	1	90							11419	2	17	no
108517	0.493798	1	125							16094	1	8	no
108773	N/A	1	521							1154	2	88	no
108977	0.539051	1	135							10697	5	20	no
109094	0.726601	1	352							123	18	420	no
109243	1.5329	1	582	catalytic activity ; carbohydrate metabolic process ; cation binding ; alpha-glucosidase activity	Glycosyl hydrolase, family 13, catalytic region ; Glycosyl hydrolase, family 13, subfamily, catalytic region ; Glycoside hydrolase, catalytic core	KOG0471	Alpha-amylase	Carbohydrate transport and metabolism	METABOLISM	855	3	110	no
109725	1.10695	1	525	cholinesterase activity	Carboxylesterase, type B ; Carboxylesterase, type B	KOG4389	Acetylcholinesterase/Butyrylcholinesterase	Signal transduction mechanisms	CELLULAR PROCESSES AND SIGNALING	443	10	172	no
109913	0.860304	1	305							809	3	116	no
110192	0.912105	0.899626	418	lanosterol synthase activity	WD40 repeat ; WD40 repeat ; WD40 repeat ; WD40 repeat ; WD40 repeat ; WD40 repeat ; WD40 repeat ; WD40 repeat-like	KOG0266	WD40 repeat-containing protein	General function prediction only	POORLY CHARACTERIZED	1	47	4212	no
110587	2.549	1	458	catalytic activity ; metabolic process ; acetyl-CoA C-acyltransferase activity	Thiolase ; Thiolase ; Thiolase-like	KOG1406	Peroxisomal 3-ketoacyl-CoA-thiolase P-44/SCP2	Lipid transport and metabolism	METABOLISM	1634	2	72	no
110995	N/A	1	194							102	22	471	no
111018	N/A	1	107	monooxygenase activity ; iron ion binding ; electron transport ; heme binding	Cytochrome P450 ; Cytochrome P450					43	14	757	no
111681	1.3783	1	167	transcription factor activity ; nucleus ; regulation of transcription, DNA-dependent ; sequence-specific DNA binding ; protein dimerization activity	bZIP transcription factor, bZIP-1 ; Basic-leucine zipper (bZIP) transcription factor ; Basic-leucine zipper (bZIP) transcription factor ; Basic-leucine zipper (bZIP) transcription factor					10394	11	21	no
113810	0.544531	1	496	protein kinase activity ; ATP binding ; protein amino acid phosphorylation ; protein serine/threonine kinase activity	Protein kinase, core ; Serine/threonine protein kinase-related ; Serine/threonine protein kinase ; Protein kinase, core ; Protein kinase-like	KOG0594	Protein kinase PCTAIRE and related kinases	General function prediction only	POORLY CHARACTERIZED	631	8	136	no
114933	0.762753	0.625505	669			KOG1840	Kinesin light chain	Cytoskeleton	CELLULAR PROCESSES AND SIGNALING	4	131	1868	no
116211	0.943006	1	207	nucleic acid binding ; helicase activity ; ATP binding	DNA/RNA helicase, C-terminal ; DNA/RNA helicase, C-terminal ; DNA/RNA helicase, C-terminal	KOG0386	Chromatin remodeling complex SWI/SNF, component SWI2 and related ATPases (DNA/RNA helicase superfamily)	Transcription	INFORMATION STORAGE AND PROCESSING	40	14	792	no
116351	1.16317	1	125		Heterokaryon incompatibility					3	188	2618	no
116758	N/A	1	82							4	131	1868	no
117131	0.595822	1	428							19712	1	6	no
117162	2.01982	1	347	metabolic process ; oxidoreductase activity, acting on the CH-OH group of donors, NAD or NADP as acceptor ; NAD binding ; cofactor binding ; catalytic activity ; binding	D-isomer specific 2-hydroxyacid dehydrogenase, catalytic region ; D-isomer specific 2-hydroxyacid dehydrogenase, NAD-binding ; NAD(P)-binding	KOG0069	Glyoxylate/hydroxypyruvate reductase (D-isomer-specific 2-hydroxy acid dehydrogenase superfamily)	Energy production and conversion	METABOLISM	432	4	175	no
117349	1.58215	1	336	catalytic activity ; binding ; metabolic process ; NADPH:qui reductase activity	Alcohol dehydrogenase, zinc-binding ; Alcohol dehydrogenase GroES-like ; GroES-like ; NAD(P)-binding	KOG1198	Zinc-binding oxidoreductase	Energy production and conversion	METABOLISM	634	6	135	no
117507	0.671431	0.759591	2090	ATP binding	Heterokaryon incompatibility ; ATP-binding region, ATPase-like					1087	9	92	no
117737	1.01923	1	244	glutathione transferase activity	Glutathione S-transferase, C-terminal ; Glutathione S-transferase, N-terminal ; Glutathione S-transferase, C-terminal-like ; Thioredoxin-like fold	KOG0867	Glutathione S-transferase	Posttranslational modification, protein turnover, chaperones	CELLULAR PROCESSES AND SIGNALING	197	14	320	no
118330	0.764231	1	601	hydrolase activity, hydrolyzing O-glycosyl compounds ; carbohydrate metabolic process	Glycoside hydrolase, clan GH-D ; Glycoside hydrolase, catalytic core	KOG2366	Alpha-D-galactosidase (melibiase)	Carbohydrate transport and metabolism	METABOLISM	9895	5	23	no
118738	1.68844	1	384		Heterokaryon incompatibility					7	84	1542	no
119069	1.57644	1	325	metabolic process ; oxidoreductase activity ; catalytic activity ; binding ; C-3 sterol dehydrogenase (C-4 sterol decarboxylase) activity ; 3-keto sterol reductase activity ; aldo-keto reductase activity ; isocitrate dehydrogenase activity ; mevaldate reductase activity ; gluconate dehydrogenase activity ; steroid dehydrogenase activity ; epoxide dehydrogenase activity ; 5-exo-hydroxycamphor dehy…	Short-chain dehydrogenase/reductase SDR ; NAD(P)-binding	KOG1208	Dehydrogenases with different specificities (related to short-chain alcohol dehydrogenases)	Secondary metabolites biosynthesis, transport and catabolism	METABOLISM	24	58	954	no
119147	0.835974	1	422		Heterokaryon incompatibility					3	188	2618	no
119357	0.850126	1	361	phosphopantetheine binding	Phosphopantetheine attachment site					1343	4	80	no
119691	0	1	395	biosynthetic process ; 3-deoxy-7-phosphoheptulonate synthase activity ; aromatic amino acid family biosynthetic process	DAHP synthetase I/KDSA ; DHAP synthase, class 1 ; DHAP synthase, class 1					625	3	137	no
119824	0.400468	1	596	catalytic activity ; binding ; metabolic process ; cyclohexa monooxygenase activity	NAD(P)-binding	KOG1399	Flavin-containing monooxygenase	Secondary metabolites biosynthesis, transport and catabolism	METABOLISM	129	21	412	no
119868	1.04601	1	137		Heterokaryon incompatibility					3	188	2618	no
119877	0.859988	1	641	ATP binding ; ATPase activity ; nucleotide binding ; nucleoside-triphosphatase activity	ABC transporter-like ; ABC transporter-like ; ABC-2 type transporter ; AAA+ ATPase, core ; ABC transporter-like	KOG0061	Transporter, ABC superfamily (Breast cancer resistance protein)	Secondary metabolites biosynthesis, transport and catabolism	METABOLISM	90	17	533	no
120217	1.1645	1	269		Terpenoid synthase	KOG0777	Geranylgeranyl pyrophosphate synthase/Polyprenyl synthetase	Coenzyme transport and metabolism	METABOLISM	549	8	147	no
120288	1.34569	0.929345	495	monooxygenase activity ; iron ion binding ; electron transport ; heme binding ; unspecific monooxygenase activity	Cytochrome P450, E-class, group I ; Cytochrome P450 ; Cytochrome P450	KOG0156	Cytochrome P450 CYP2 subfamily	Secondary metabolites biosynthesis, transport and catabolism	METABOLISM	2	14	2850	no
120328	0.500672	0.110627	306		Methyltransferase type 12					42	37	777	no
120333	1.24983	1	429			KOG1399	Flavin-containing monooxygenase	Secondary metabolites biosynthesis, transport and catabolism	METABOLISM	900	11	105	no
124894	N/A	1	61		Heterokaryon incompatibility					3	188	2618	no
125293	0.729274	0.702467	236							1344	8	80	no
125531	0.901919	1	435	protein binding ; zinc ion binding	Zinc finger, C6HC-type ; Zinc finger, C6HC-type ; Zinc finger, RING-type	KOG1812	Predicted E3 ubiquitin ligase	Posttranslational modification, protein turnover, chaperones	CELLULAR PROCESSES AND SIGNALING	252	3	260	no
125754	1.08419	1	326	catalytic activity ; hydrolase activity	Alpha/beta hydrolase ; Epoxide hydrolase-like ; Alpha/beta hydrolase fold-1	KOG4178	Soluble epoxide hydrolase	Lipid transport and metabolism	METABOLISM	355	15	201	no
125871	0.407248	1	479	transporter activity ; transport ; integral to membrane	Major facilitator superfamily MFS-1 ; Major facilitator superfamily ; MFS general substrate transporter	KOG2533	Permease of the major facilitator superfamily	Carbohydrate transport and metabolism	METABOLISM	11	35	1337	no
126123	1.20086	1	287	catalytic activity ; metabolic process	Amidohydrolase 2					38567	1	2	no
126216	0.998066	1	131			KOG2029	Uncharacterized conserved protein	Function unknown	POORLY CHARACTERIZED	164	20	367	no
126310	2.98362	1	182							30482	3	3	OmZn-only
126328	N/A	1	104			KOG2230	Predicted beta-mannosidase	Carbohydrate transport and metabolism	METABOLISM	3205	6	57	no
126547	0.967112	1	316	regulation of nitrogen utilization ; transcription repressor activity ; catalytic activity ; binding ; metabolic process	NmrA-like ; NAD(P)-binding					5231	4	34	no
126706	0.558485	1	436		Esterase, SGNH hydrolase-type					13658	2	11	no
126949	0.987596	1	55							12101	2	15	no
127322	1.27545	1	448	transporter activity ; transport ; integral to membrane	Major facilitator superfamily MFS-1 ; Major facilitator superfamily ; MFS general substrate transporter	KOG2504	Monocarboxylate transporter	Carbohydrate transport and metabolism	METABOLISM	32	28	844	no
127501	0.3543	1	212	electron transport ; oxidoreductase activity	Nitroreductase					1902	9	68	no
127920	0.824938	1	76							2047	9	66	no
128280	1.05861	1	641	rhodopsin-like receptor activity ; G-protein coupled receptor protein signaling pathway ; integral to membrane ; L-arabinose metabolic process ; alpha-N-arabinofuranosidase activity	Carbohydrate-binding, CenC-like ; Alpha-L-arabinofuranosidase, C-terminal ; Alpha-L-arabinofuranosidase, C-terminal ; GPCR, rhodopsin-like ; Galactose-binding like ; Glycoside hydrolase, catalytic core					914	7	104	no
128397	1.32942	1	235							10479	4	21	no
128442	0.929936	1	69		Heterokaryon incompatibility					7	84	1542	no
128522	2.41488	0.915445	124	transcription factor activity ; nucleus ; regulation of transcription, DNA-dependent ; zinc ion binding	Fungal transcriptional regulatory protein, N-terminal ; Fungal transcriptional regulatory protein, N-terminal ; Fungal transcriptional regulatory protein, N-terminal ; Fungal transcriptional regulatory protein, N-terminal ; Fungal transcriptional regulatory protein, N-terminal					77	39	578	no
128770	2.85751	1	730		Pectin lyase fold/virulence factor					262	20	250	no
129597	0.846356	0.861206	475	transcription factor activity ; nucleus ; regulation of transcription, DNA-dependent ; zinc ion binding ; ubiquitin-dependent protein catabolic process	Fungal transcriptional regulatory protein, N-terminal ; Fungal transcriptional regulatory protein, N-terminal ; Fungal transcriptional regulatory protein, N-terminal ; Fungal transcriptional regulatory protein, N-terminal ; Fungal transcriptional regulatory protein, N-terminal ; SKP1 component, dimerisation					998	8	98	no
130237	1.15684	1	315		Heterokaryon incompatibility					4	131	1868	no
130596	0.410395	0.803816	148		Heterokaryon incompatibility					3	188	2618	no
130635	1.2381	1	516		Cyclin-like F-box					4438	7	39	no
130943	N/A	1	83							46008	2	2	OmZn-only
131121	0.571887	1	475	electron transport ; oxidoreductase activity	Fumarate reductase/succinate dehydrogenase flavoprotein, N-terminal					1900	5	68	no
131139	0.901363	1	172		Heterokaryon incompatibility					3	188	2618	no
131254	0.60792	1	191							12392	2	14	no
131380	0.654256	1	201	electron transport ; oxidoreductase activity	Nitroreductase ; Nitroreductase					1902	9	68	no
131423	1.26131	1	125	N-acetyltransferase activity ; metabolic process	GCN5-related N-acetyltransferase ; Acyl-CoA N-acyltransferase					9220	3	26	no
131498	0.241117	0.983578	412	catalytic activity ; O-methyltransferase activity ; quercetin 3-O-methyltransferase activity	O-methyltransferase, family 2 ; O-methyltransferase, COMT, eukaryota ; Orn/DAP/Arg decarboxylase 2	KOG3178	Hydroxyindole-O-methyltransferase and related SAM-dependent methyltransferases	General function prediction only	POORLY CHARACTERIZED	338	17	207	no
131616	0.833702	1	347	transcription factor activity ; nucleus ; regulation of transcription, DNA-dependent ; zinc ion binding	Fungal transcriptional regulatory protein, N-terminal ; Fungal transcriptional regulatory protein, N-terminal ; Fungal transcriptional regulatory protein, N-terminal					13637	2	11	no
131713	0.455721	1	478	metabolic process ; sulfuric ester hydrolase activity ; N-sulfoglucosamine sulfohydrolase activity	Sulphatase ; Alkaline-phosphatase-like, core domain	KOG3867	Sulfatase	General function prediction only	POORLY CHARACTERIZED	13699	3	11	no
131774	0	1	561	transporter activity ; transport ; integral to membrane	Major facilitator superfamily MFS-1 ; Major facilitator superfamily ; MFS general substrate transporter	KOG0254	Predicted transporter (major facilitator superfamily)	General function prediction only	POORLY CHARACTERIZED	50	50	715	no
131789	1.74957	1	311	metabolic process ; oxidoreductase activity ; catalytic activity ; binding ; 2,4-dienoyl-CoA reductase (NADPH) activity	Glucose/ribitol dehydrogenase ; Short-chain dehydrogenase/reductase SDR ; NAD(P)-binding	KOG0725	Reductases with broad range of substrate specificities	General function prediction only	POORLY CHARACTERIZED	1601	6	72	no
131963	0.959084	1	680	nucleotide binding ; nucleoside-triphosphatase activity ; ATP binding	AAA ATPase, core ; AAA+ ATPase, core	KOG0742	AAA+-type ATPase	Posttranslational modification, protein turnover, chaperones	CELLULAR PROCESSES AND SIGNALING	102	22	471	no
132009	4.69886	1	506	structural constituent of ribosome ; intracellular ; ribosome ; translation	Ribosomal protein L22/L17					9555	4	25	no
132371	0.230815	0.939743	312		Ketosamine-3-kinase ; Protein kinase-like	KOG3021	Predicted kinase	General function prediction only	POORLY CHARACTERIZED	1110	5	91	no
133156	0.800837	1	317							4	131	1868	no
133301	2.50104	0.834197	333	metabolic process ; oxidoreductase activity ; catalytic activity ; binding ; glucose dehydrogenase activity ; pinocarveol dehydrogenase activity ; chloral hydrate dehydrogenase activity ; hydroxymethylmethylsilanediol oxidase activity ; 1-phenylethanol dehydrogenase activity ; myrtenol dehydrogenase activity ; versicolorin reductase activity ; ketoreductase activity	Glucose/ribitol dehydrogenase ; Short-chain dehydrogenase/reductase SDR ; NAD(P)-binding	KOG1208	Dehydrogenases with different specificities (related to short-chain alcohol dehydrogenases)	Secondary metabolites biosynthesis, transport and catabolism	METABOLISM	180	21	338	no
133314	0.111925	1	347							22147	1	5	no
133387	N/A	1	227							110	33	438	no
133410	1.28227	1	486	electron transport ; oxidoreductase activity ; heme binding ; transition metal ion binding ; L-lactate dehydrogenase (cytochrome) activity	Cytochrome b5 ; Cytochrome b5 ; Cytochrome b5 ; FMN-dependent alpha-hydroxy acid dehydrogenase ; Cytochrome b5 ; Cytochrome b5 ; Cytochrome b5	KOG0538	Glycolate oxidase	Energy production and conversion	METABOLISM	100	17	474	no
133464	1.55267	1	438		Major facilitator superfamily MFS-1 ; MFS general substrate transporter	KOG2504	Monocarboxylate transporter	Carbohydrate transport and metabolism	METABOLISM	1901	5	68	no
133527	3.96504	1	262	metabolic process ; oxidoreductase activity ; catalytic activity ; binding ; 3-oxoacyl-[acyl-carrier-protein] reductase activity	Short-chain dehydrogenase/reductase SDR ; Glucose/ribitol dehydrogenase ; Short-chain dehydrogenase/reductase SDR ; Short-chain dehydrogenase/reductase SDR ; NAD(P)-binding	KOG1200	Mitochondrial/plastidial beta-ketoacyl-ACP reductase	Lipid transport and metabolism	METABOLISM	174	18	349	no
133565	N/A	1	679	cholinesterase activity ; carboxylesterase activity	Cholinesterase ; Carboxylesterase, type B ; Carboxylesterase, type B	KOG1516	Carboxylesterase and related proteins	General function prediction only	POORLY CHARACTERIZED	1040	6	95	no
133618	1.10816	1	247							782	2	118	no
133628	0.965683	1	258							110	33	438	no
133653	N/A	1	160		Carboxylesterase, type B	KOG1516	Carboxylesterase and related proteins	General function prediction only	POORLY CHARACTERIZED	19	48	1115	no
133747	0.78998	1	405	beta-lactamase activity ; beta-lactam antibiotic catabolic process ; response to antibiotic	Beta-lactamase ; Beta-lactamase-type transpeptidase fold					337	19	208	no
133782	0.7335	0.740265	129		Ankyrin ; Ankyrin ; Ankyrin ; Ankyrin ; Ankyrin ; Ankyrin	KOG0504	FOG: Ankyrin repeat	General function prediction only	POORLY CHARACTERIZED	5	67	1846	no
133813	2.44867	1	364							14073	1	10	no
133847	1.60368	1	285							110	33	438	no
133874	0.658397	1	287							147	15	390	no
134199	0.807376	0.971541	169	lipid metabolic process ; metabolic process	Patatin ; Acyl transferase/acyl hydrolase/lysophospholipase	KOG4231	Intracellular membrane-bound Ca2+-independent phospholipase A2	Lipid transport and metabolism	METABOLISM	170	12	360	no
134297	0.988087	1	405	lipid metabolic process ; metabolic process	Patatin ; Acyl transferase/acyl hydrolase/lysophospholipase	KOG4231	Intracellular membrane-bound Ca2+-independent phospholipase A2	Lipid transport and metabolism	METABOLISM	170	12	360	no
134394	1.04801	1	331		Heterokaryon incompatibility					7	84	1542	no
134465	0.116051	0.807557	132	microtubule motor activity ; kinesin complex	Kinesin light chain ; Tetratricopeptide TPR-1 ; Tetratricopeptide region ; Tetratricopeptide region	KOG1840	Kinesin light chain	Cytoskeleton	CELLULAR PROCESSES AND SIGNALING	4	131	1868	no
134549	1.43911	0.938453	281							4213	3	41	no
134656	1.52338	1	444		Esterase, SGNH hydrolase-type					21093	1	5	no
134785	0.663818	0.8917	250							12701	3	13	no
134927	0.934692	1	135							4443	5	39	no
135028	0.698712	1	747		Pectin lyase fold/virulence factor					262	20	250	no
135229	1.0832	1	510	transcription factor activity ; nucleus ; regulation of transcription, DNA-dependent ; zinc ion binding	Fungal transcriptional regulatory protein, N-terminal ; Fungal transcriptional regulatory protein, N-terminal					77	39	578	no
135418	1.21833	1	496	sugar binding ; pepsin A activity ; proteolysis ; aspartic-type endopeptidase activity ; aspartic-type signal peptidase activity ; signal peptide peptidase activity ; aspartic endopeptidase activity, intramembrane cleaving	Peptidase A1 ; Peptidase A1 ; Peptidase aspartic, active site ; Legume lectin, beta domain ; Peptidase aspartic, catalytic	KOG1339	Aspartyl protease	Posttranslational modification, protein turnover, chaperones	CELLULAR PROCESSES AND SIGNALING	395	10	188	no
135488	6.0711	0.870946	239	polysaccharide catabolic process ; cellulase activity	Glycoside hydrolase, family 12 ; Concanavalin A-like lectin/glucanase					844	6	111	no
135654	1.76474	1	141		Heterokaryon incompatibility					3	188	2618	no
135714	1.02848	1	675		Heterokaryon incompatibility					3	188	2618	no
135743	0.727687	1	582	alpha-L-fucosidase activity ; carbohydrate metabolic process	Glycoside hydrolase, family 29 (alpha-L-fucosidase) ; Glycoside hydrolase, family 29 (alpha-L-fucosidase) ; Alpha-L-fucosidase ; Glycoside hydrolase, family 29 (alpha-L-fucosidase) ; Glycoside hydrolase, catalytic core	KOG3340	Alpha-L-fucosidase	Carbohydrate transport and metabolism	METABOLISM	2542	5	63	no
135861	1.0205	1	694	DNA binding ; nucleus ; transcription ; zinc ion binding	Fungal specific transcription factor					1058	12	93	no
135871	N/A	1	58							46037	2	2	OmZn-only
136073	0.687039	0.44109	1161		Ankyrin ; Ankyrin ; Ankyrin					755	6	121	no
136160	0	1	141	Rho GDP-dissociation inhibitor activity ; cytoplasm	RHO protein GDP dissociation inhibitor ; Immunoglobulin E-set	KOG3205	Rho GDP-dissociation inhibitor	Signal transduction mechanisms	CELLULAR PROCESSES AND SIGNALING	2603	1	62	no
136328	0.883985	1	537	heme binding ; transition metal ion binding ; oxidoreductase activity ; lipid metabolic process ; membrane ; oxidoreductase activity, acting on paired donors, with oxidation of a pair of donors resulting in the reduction of molecular oxygen to two molecules of water ; iron ion binding ; fatty acid biosynthetic process ; linoleoyl-CoA desaturase activity	Cytochrome b5 ; Fatty acid desaturase, type 1, N-terminal ; Cytochrome b5 ; Fatty acid desaturase, type 1 ; Fatty acid/sphingolipid desaturase ; Cytochrome b5 ; Cytochrome b5	KOG4232	Delta 6-fatty acid desaturase/delta-8 sphingolipid desaturase	Lipid transport and metabolism	METABOLISM	1158	4	88	no
136354	0.943271	0.996608	338	lipid metabolic process ; metabolic process	Patatin ; Acyl transferase/acyl hydrolase/lysophospholipase	KOG4231	Intracellular membrane-bound Ca2+-independent phospholipase A2	Lipid transport and metabolism	METABOLISM	170	12	360	no
136469	1.95158	1	230							10098	2	22	no
136526	1.33962	1	550	sugar:hydrogen symporter activity ; carbohydrate transport ; membrane ; transporter activity ; transport ; integral to membrane ; L-arabinose isomerase activity	General substrate transporter ; Sugar transporter ; Major facilitator superfamily ; Sugar transporter, conserved site ; MFS general substrate transporter	KOG0254	Predicted transporter (major facilitator superfamily)	General function prediction only	POORLY CHARACTERIZED	109	43	451	no
136641	N/A	1	67							25133	1	4	no
136671	0.260404	1	563	transcription factor activity ; nucleus ; regulation of transcription, DNA-dependent ; zinc ion binding ; DNA binding ; transcription	Fungal transcriptional regulatory protein, N-terminal ; Fungal transcriptional regulatory protein, N-terminal ; Fungal specific transcription factor ; Fungal transcriptional regulatory protein, N-terminal ; Fungal transcriptional regulatory protein, N-terminal ; Fungal transcriptional regulatory protein, N-terminal ; Fungal transcriptional regulatory protein, N-terminal					1050	5	94	no
136870	0	1	227	catalytic activity ; binding ; metabolic process	TonB box, conserved site ; NAD(P)-binding	KOG0725	Reductases with broad range of substrate specificities	General function prediction only	POORLY CHARACTERIZED	1113	11	91	no
136946	N/A	1	282	beta-galactosidase activity ; carbohydrate metabolic process ; beta-galactosidase complex ; catalytic activity ; carbohydrate binding	Glycoside hydrolase, family 42, domain 5 ; Glycoside hydrolase-type carbohydrate-binding					3880	8	45	no
136962	0.846159	1	516	monooxygenase activity ; iron ion binding ; electron transport ; heme binding	Cytochrome P450 ; Cytochrome P450, E-class, group I ; Cytochrome P450 ; Cytochrome P450	KOG0156	Cytochrome P450 CYP2 subfamily	Secondary metabolites biosynthesis, transport and catabolism	METABOLISM	1204	4	85	no
137110	3.04207	1	178	mitochondrial electron transport, NADH to ubiqui ; NADH dehydrogenase (ubiqui) activity	NADH ubiqui oxidoreductase, 20 kDa subunit ; NADH dehydrogenase (ubiqui), 20 kDa subunit ; NADH dehydrogenase (ubiqui), 20 kDa subunit	KOG1687	NADH-ubiquinone oxidoreductase, NUFS7/PSST/20 kDa subunit	Energy production and conversion	METABOLISM	1492	3	75	no
137115	4.41062	0.840778	579	transporter activity ; transport ; integral to membrane	Major facilitator superfamily MFS-1 ; Major facilitator superfamily ; MFS general substrate transporter	KOG0255	Synaptic vesicle transporter SVOP and related transporters (major facilitator superfamily)	General function prediction only	POORLY CHARACTERIZED	9	68	1483	no
137146	1.57241	1	545	transporter activity ; transport ; integral to membrane	Major facilitator superfamily MFS-1 ; Major facilitator superfamily ; MFS general substrate transporter	KOG0255	Synaptic vesicle transporter SVOP and related transporters (major facilitator superfamily)	General function prediction only	POORLY CHARACTERIZED	78	42	576	no
137272	1.41705	1	599		FAD-dependent pyridine nucleotide-disulphide oxidoreductase ; FAD-dependent pyridine nucleotide-disulphide oxidoreductase	KOG1399	Flavin-containing monooxygenase	Secondary metabolites biosynthesis, transport and catabolism	METABOLISM	900	11	105	no
137329	0.607546	1	485	transporter activity ; transport ; integral to membrane	Major facilitator superfamily MFS-1 ; Major facilitator superfamily ; Tachykinin/Neurokinin like, conserved site ; MFS general substrate transporter	KOG0253	Synaptic vesicle transporter SV2 (major facilitator superfamily)	General function prediction only	POORLY CHARACTERIZED	254	5	257	no
137590	0.58474	1	80							684	9	130	no
137595	2.87956	1	438	transporter activity ; transport ; integral to membrane	Major facilitator superfamily MFS-1 ; Major facilitator superfamily ; MFS general substrate transporter	KOG2504	Monocarboxylate transporter	Carbohydrate transport and metabolism	METABOLISM	32	28	844	no
137724	0	1	154	metal ion transport ; metal ion binding	Heavy metal transport/detoxification protein					15208	1	9	no
137726	1.39758	1	288	response to stress ; integral to membrane	RTA1 like protein					225	23	282	no
137782	0.851369	1	523	transporter activity ; transport ; integral to membrane	Major facilitator superfamily MFS-1 ; Major facilitator superfamily ; MFS general substrate transporter	KOG0254	Predicted transporter (major facilitator superfamily)	General function prediction only	POORLY CHARACTERIZED	205	17	302	no
137803	0.981214	1	277	metabolic process ; oxidoreductase activity ; catalytic activity ; binding ; carbonyl reductase (NADPH) activity	Short-chain dehydrogenase/reductase SDR ; Glucose/ribitol dehydrogenase ; Short-chain dehydrogenase/reductase SDR ; Short-chain dehydrogenase/reductase SDR ; NAD(P)-binding	KOG0725	Reductases with broad range of substrate specificities	General function prediction only	POORLY CHARACTERIZED	115	10	428	no
137836	4.08802	1	450	electron transport ; oxidoreductase activity ; FAD binding ; catalytic activity	FAD linked oxidase, N-terminal ; Oxygen oxidoreductase covalent FAD-binding site ; FAD-binding, type 2					369	3	195	no
137861	1.39788	1	413		Protein of unknown function DUF1486					1430	4	77	no
137872	2.35427	0.382854	348	protein kinase activity ; ATP binding ; protein amino acid phosphorylation ; protein-tyrosine kinase activity ; protein serine/threonine kinase activity ; MAP kinase activity	Protein kinase, core ; Serine/threonine protein kinase-related ; Tyrosine protein kinase ; Serine/threonine protein kinase ; Protein kinase, core ; Protein kinase ATP binding, conserved site ; Serine/threonine protein kinase, active site ; MAP kinase, conserved site ; Protein kinase-like	KOG0660	Mitogen-activated protein kinase	Signal transduction mechanisms	CELLULAR PROCESSES AND SIGNALING	161	7	369	no
137892	1.03203	1	547	transcription factor activity ; nucleus ; regulation of transcription, DNA-dependent ; zinc ion binding	Fungal transcriptional regulatory protein, N-terminal ; Fungal transcriptional regulatory protein, N-terminal ; Fungal transcriptional regulatory protein, N-terminal ; Fungal transcriptional regulatory protein, N-terminal ; Fungal transcriptional regulatory protein, N-terminal					20558	2	5	no
137896	0.896317	1	467		Major facilitator superfamily MFS-1 ; MFS general substrate transporter	KOG2533	Permease of the major facilitator superfamily	Carbohydrate transport and metabolism	METABOLISM	67	38	615	no
137997	N/A	1	65							114859	1	1	OmZn-only
138098	1.40819	1	259	metabolic process ; oxidoreductase activity ; catalytic activity ; binding ; carbonyl reductase (NADPH) activity	Short-chain dehydrogenase/reductase SDR ; Glucose/ribitol dehydrogenase ; Short-chain dehydrogenase/reductase SDR ; Short-chain dehydrogenase/reductase SDR ; NAD(P)-binding	KOG0725	Reductases with broad range of substrate specificities	General function prediction only	POORLY CHARACTERIZED	1642	4	71	no
138254	0.957763	1	253							9228	2	26	no
138285	0.703904	1	377		Cyclin-like F-box ; Cyclin-like F-box					15232	5	9	no
138367	2.43825	1	423							4396	5	39	no
138373	N/A	1	171							1307	2	81	no
138380	0	1	254							10329	4	21	no
138383	N/A	1	412	integral to membrane	Sodium/calcium exchanger membrane region	KOG1397	Ca2+/H+ antiporter VCX1 and related proteins	Inorganic ion transport and metabolism	METABOLISM	171	6	355	no
138409	0.487641	0.972826	419	iron ion binding ; electron transport ; integral to membrane ; oxidoreductase activity ; FAD binding	Ferric reductase-like transmembrane component, N-terminal ; FAD-binding 8	KOG0039	Ferric reductase, NADH/NADPH oxidase and related proteins	Secondary metabolites biosynthesis, transport and catabolism	METABOLISM	3968	5	43	no
138454	N/A	1	76							102	22	471	no
138660	0.562815	0.908566	305		Methyltransferase type 12					42	37	777	no
138671	N/A	1	442	electron transport ; oxidoreductase activity, acting on the CH-CH group of donors ; acyl-CoA dehydrogenase activity ; metabolic process ; isovaleryl-CoA dehydrogenase activity	Acyl-CoA oxidase/dehydrogenase, type 1 ; Acyl-CoA dehydrogenase/oxidase, central region ; Acyl-CoA dehydrogenase/oxidase C-terminal ; Acyl-CoA dehydrogenase/oxidase, middle and N-terminal	KOG0139	Short-chain acyl-CoA dehydrogenase	Lipid transport and metabolism	METABOLISM	235	12	275	no
138861	7.96809	0.921476	337	iron ion binding ; oxidoreductase activity ; oxalate oxidase activity	Isopenicillin N synthase ; 2OG-Fe(II) oxygenase	KOG0143	Iron/ascorbate family oxidoreductases	General function prediction only	POORLY CHARACTERIZED	113	13	433	no
138895	1.74079	1	520	carboxylesterase activity	Carboxylesterase, type B ; Carboxylesterase, type B	KOG4389	Acetylcholinesterase/Butyrylcholinesterase	Signal transduction mechanisms	CELLULAR PROCESSES AND SIGNALING	19	48	1115	no
138917	5.04007	1	321	gibberellin-44 dioxygenase activity	2OG-Fe(II) oxygenase	KOG0143	Iron/ascorbate family oxidoreductases	General function prediction only	POORLY CHARACTERIZED	113	13	433	no
139218	1.22024	1	428	metabolic process ; oxidoreductase activity ; electron transport ; salicylate 1-monooxygenase activity	Aromatic-ring hydroxylase ; Fumarate reductase/succinate dehydrogenase flavoprotein, N-terminal	KOG2614	Kynurenine 3-monooxygenase and related flavoprotein monooxygenases	Energy production and conversion	METABOLISM	73	27	597	no
139250	N/A	1	50							114920	1	1	OmZn-only
139307	N/A	1	189	carbohydrate biosynthetic process ; transferase activity, transferring hexosyl groups	Glycosyl transferase, family 8	KOG1950	Glycosyl transferase, family 8 - glycogenin	Carbohydrate transport and metabolism	METABOLISM	6394	4	31	no
139317	N/A	1	339	catalytic activity	Alpha/beta hydrolase fold-1 ; Lipase, active site					8491	5	28	no
139350	2.16472	0.0152589	570	transcription factor activity ; nucleus ; regulation of transcription, DNA-dependent ; zinc ion binding ; DNA binding ; transcription	Fungal transcriptional regulatory protein, N-terminal ; Fungal specific transcription factor ; Fungal transcriptional regulatory protein, N-terminal ; Fungal transcriptional regulatory protein, N-terminal ; Fungal transcriptional regulatory protein, N-terminal					7160	2	29	no
139501	1.27361	1	120		Ankyrin ; Ankyrin ; Ankyrin ; Ankyrin ; Ankyrin ; Ankyrin	KOG0504	FOG: Ankyrin repeat	General function prediction only	POORLY CHARACTERIZED	5	67	1846	no
139533	2.39935	0.952288	99	metabolic process ; oxidoreductase activity ; catalytic activity ; binding	Short-chain dehydrogenase/reductase SDR ; NAD(P)-binding	KOG1208	Dehydrogenases with different specificities (related to short-chain alcohol dehydrogenases)	Secondary metabolites biosynthesis, transport and catabolism	METABOLISM	24	58	954	no
139560	1.35332	1	129			KOG0351	ATP-dependent DNA helicase	Replication, recombination and repair	INFORMATION STORAGE AND PROCESSING	24500	2	4	no
139601	2.47914	1	129			KOG0351	ATP-dependent DNA helicase	Replication, recombination and repair	INFORMATION STORAGE AND PROCESSING	24500	2	4	no
139712	0.846668	0.401203	1351			KOG2992	Nucleolar GTPase/ATPase p130	Nuclear structure	CELLULAR PROCESSES AND SIGNALING	5	67	1846	no
139742	0.965833	1	629							19723	1	6	no
139763	1.12891	1	532		Protein of unknown function DUF1399					824	1	114	no
139835	4.34403	1	381							13834	5	11	no
139836	0.482317	0.490325	855							12744	1	13	no
140746	1.17486	1	555		FAD-dependent pyridine nucleotide-disulphide oxidoreductase	KOG1399	Flavin-containing monooxygenase	Secondary metabolites biosynthesis, transport and catabolism	METABOLISM	900	11	105	no
141052	0.703553	0.62077	970							13211	3	12	no
141113	0.920503	1	499							10422	2	21	no
141229	0.650573	0.514545	254							28621	1	3	no
143129	1.54434	0.362907	718			KOG1721	FOG: Zn-finger	General function prediction only	POORLY CHARACTERIZED	11281	3	17	no
143177	1.13766	1	57							114062	1	1	OmZn-only
144011	1.36501	1	320							33	45	840	no
144075	0.999629	1	927	protein kinase activity ; ATP binding ; protein amino acid phosphorylation ; protein-tyrosine kinase activity ; protein serine/threonine kinase activity ; transmembrane receptor protein serine/threonine kinase activity ; 3-phosphoinositide-dependent protein kinase activity ; DNA-dependent protein kinase activity ; AMP-activated protein kinase activity ; casein kinase activity ; casein kinase I ac…	Protein kinase, core ; Serine/threonine protein kinase-related ; Tyrosine protein kinase ; Serine/threonine protein kinase ; Protein kinase, core ; Protein kinase-like	KOG0582	Ste20-like serine/threonine protein kinase	Signal transduction mechanisms	CELLULAR PROCESSES AND SIGNALING	10745	1	19	no
144110	1.48843	0.927422	286							4213	3	41	no
145247	1.54042	1	269	nucleic acid binding ; helicase activity ; ATP binding	DNA/RNA helicase, C-terminal ; DNA/RNA helicase, C-terminal ; DNA/RNA helicase, C-terminal	KOG0386	Chromatin remodeling complex SWI/SNF, component SWI2 and related ATPases (DNA/RNA helicase superfamily)	Transcription	INFORMATION STORAGE AND PROCESSING	19490	1	6	no
145461	0.942787	0.823201	232	DNA binding ; chromatin silencing complex ; chromatin silencing ; regulation of transcription, DNA-dependent ; protein amino acid deacetylation ; zinc ion binding ; NAD-dependent histone deacetylase activity ; NAD binding	NAD-dependent histone deacetylase, silent ormation regulator Sir2	KOG2684	Sirtuin 5 and related class III sirtuins (SIR2 family)	Chromatin structure and dynamics	INFORMATION STORAGE AND PROCESSING	18466	1	6	no
145484	0.970825	0.971541	469	pepsin A activity ; proteolysis ; aspartic-type endopeptidase activity ; saccharopepsin activity	Peptidase A1 ; Peptidase A1 ; Peptidase aspartic, catalytic	KOG1339	Aspartyl protease	Posttranslational modification, protein turnover, chaperones	CELLULAR PROCESSES AND SIGNALING	16773	3	7	no
145612	1.0554	1	140							113597	1	1	OmZn-only
146109	3.38396	0.000983599	154							10475	2	21	no
146390	1.74735	1	232							14057	1	10	no
146483	1.15159	1	545							11723	4	16	no
146491	2.87618	0.0323092	135							114376	1	1	OmZn-only
146799	1.03972	1	251							3	188	2618	no
146853	0.696046	0.994583	115							30565	2	3	no
146894	0.594708	1	192	antioxidant activity ; oxidoreductase activity	Alkyl hydroperoxide reductase/ Thiol specific antioxidant/ Mal allergen ; Thioredoxin-like fold					19565	1	6	no
147066	0.786454	1	575							1121	20	90	no
147707	1.27126	1	325		Ankyrin ; Ankyrin ; Ankyrin ; Ankyrin ; Ankyrin	KOG4177	Ankyrin	Cell wall/membrane/envelope biogenesis	CELLULAR PROCESSES AND SIGNALING	37247	2	2	OmZn-only
147749	1.20824	1	545							114530	1	1	OmZn-only
148006	5.40803	0.000580393	363	catalytic activity ; binding ; metabolic process ; NADPH:qui reductase activity	Alcohol dehydrogenase GroES-like ; GroES-like ; NAD(P)-binding	KOG1198	Zinc-binding oxidoreductase	Energy production and conversion	METABOLISM	3345	7	54	no
148063	0.728199	1	175							10029	2	23	no
148112	0.717806	0.828977	697	transcription factor activity ; nucleus ; regulation of transcription, DNA-dependent ; zinc ion binding	Fungal transcriptional regulatory protein, N-terminal ; Fungal transcriptional regulatory protein, N-terminal					1237	9	84	no
148367	1.43655	1	74							114638	1	1	OmZn-only
148393	0.933379	1	464			KOG0946	ER-Golgi vesicle-tethering protein p115	Intracellular trafficking, secretion, and vesicular transport	CELLULAR PROCESSES AND SIGNALING	113561	1	1	OmZn-only
148413	0.973777	1	481							24403	1	4	no
148751	0.862656	1	397	transcription factor activity ; nucleus ; regulation of transcription, DNA-dependent ; zinc ion binding	Aflatoxin biosynthesis regulatory protein ; Fungal transcriptional regulatory protein, N-terminal ; Fungal transcriptional regulatory protein, N-terminal ; Fungal transcriptional regulatory protein, N-terminal ; Fungal transcriptional regulatory protein, N-terminal ; Fungal transcriptional regulatory protein, N-terminal					24491	1	4	no
148811	0.954704	1	760	transcription factor activity ; nucleus ; regulation of transcription, DNA-dependent ; zinc ion binding ; nucleic acid binding ; intracellular	Zinc finger, C2H2-type ; Zinc finger, C2H2-type ; Fungal transcriptional regulatory protein, N-terminal ; Fungal transcriptional regulatory protein, N-terminal ; Zinc finger, C2H2-like ; Fungal transcriptional regulatory protein, N-terminal ; Zinc finger, C2H2-type ; Zinc finger, C2H2-type ; Fungal transcriptional regulatory protein, N-terminal ; Fungal transcriptional regulatory protein, N-termi…	KOG1721	FOG: Zn-finger	General function prediction only	POORLY CHARACTERIZED	3794	1	46	no
148820	1.1686	1	138							25539	2	4	no
148926	1.01228	1	636							29367	1	3	no
148963	0.797871	0.562206	373			KOG0382	Carbonic anhydrase	General function prediction only	POORLY CHARACTERIZED	45876	1	2	no
149501	1.04483	1	430	transporter activity ; transport ; membrane	Major intrinsic protein					16252	1	8	no
149627	1.11086	1	547							3	188	2618	no
149640	1.37539	1	175		Mannose-binding lectin					114831	1	1	OmZn-only
149683	1.65565	1	563		Cyclin-like F-box ; Cyclin-like F-box					30657	1	3	no
149705	0.980977	1	309	subtilase activity ; proteolysis	Peptidase S8 and S53, subtilisin, kexin, sedolisin					56	34	666	no
149723	0.998215	1	123							464	11	168	no
149728	1.12413	1	515	monooxygenase activity ; iron ion binding ; electron transport ; heme binding ; unspecific monooxygenase activity	Cytochrome P450 ; Cytochrome P450, E-class, group I ; Cytochrome P450 ; Cytochrome P450	KOG0158	Cytochrome P450 CYP3/CYP5/CYP6/CYP9 subfamilies	Secondary metabolites biosynthesis, transport and catabolism	METABOLISM	45	36	751	no
149790	0.872897	0.840275	398	transcription factor activity ; nucleus ; regulation of transcription, DNA-dependent ; zinc ion binding	Fungal transcriptional regulatory protein, N-terminal					13102	3	12	no
149815	1.69352	0.993405	654			KOG4597	Serine proteinase inhibitor (KU family) with thrombospondin repeats	Posttranslational modification, protein turnover, chaperones	CELLULAR PROCESSES AND SIGNALING	25362	2	4	no
149816	1.38021	1	1049							40025	1	2	no
149817	2.78056	0.553726	162							114878	1	1	OmZn-only
149819	0.74641	0.756054	591							13742	1	11	no
149820	0.940785	1	290							114879	1	1	OmZn-only
149871	1.33361	0.437157	234	nucleic acid binding ; zinc ion binding	Zinc finger, CCHC-type ; Zinc finger, CCHC-type ; Zinc finger, CCHC-type ; Zinc finger, CCHC-type	KOG4400	E3 ubiquitin ligase interacting with arginine methyltransferase	Posttranslational modification, protein turnover, chaperones	CELLULAR PROCESSES AND SIGNALING	14796	5	9	no
149909	0.931532	1	123			KOG1516	Carboxylesterase and related proteins	General function prediction only	POORLY CHARACTERIZED	113576	1	1	OmZn-only
150092	N/A	1	245	metabolic process ; oxidoreductase activity ; catalytic activity ; binding	Short-chain dehydrogenase/reductase SDR ; Glucose/ribitol dehydrogenase ; Short-chain dehydrogenase/reductase SDR ; NAD(P)-binding	KOG1208	Dehydrogenases with different specificities (related to short-chain alcohol dehydrogenases)	Secondary metabolites biosynthesis, transport and catabolism	METABOLISM	490	12	158	no
150188	2.88589	1	463		Heterokaryon incompatibility					7	84	1542	no
150338	0.787056	0.874082	506		Heterokaryon incompatibility					7	84	1542	no
153438	0.992866	1	695	small GTPase regulator activity ; transporter activity ; transport ; membrane	Citron-like ; Citron-like ; Pleckstrin-like ; Pleckstrin-like ; Sugar transporter, conserved site	KOG4305	RhoGEF GTPase	Signal transduction mechanisms	CELLULAR PROCESSES AND SIGNALING	314	4	220	no
153522	1.12611	1	487	monooxygenase activity ; iron ion binding ; electron transport ; heme binding ; unspecific monooxygenase activity	Cytochrome P450 ; Cytochrome P450, E-class, group IV ; Cytochrome P450 ; Cytochrome P450	KOG0158	Cytochrome P450 CYP3/CYP5/CYP6/CYP9 subfamilies	Secondary metabolites biosynthesis, transport and catabolism	METABOLISM	45	36	751	no
158095	1.59273	0.487929	382		Choline/ethanolamine kinase ; Protein kinase-like	KOG2686	Choline kinase	Cell wall/membrane/envelope biogenesis	CELLULAR PROCESSES AND SIGNALING	20523	2	5	no
160684	3.70403	0.0303076	210	hydrolase activity, hydrolyzing O-glycosyl compounds ; carbohydrate metabolic process	Glycoside hydrolase, family 11 ; Glycoside hydrolase, family 11 ; Glycoside hydrolase, family 11 ; Concanavalin A-like lectin/glucanase					448	8	171	no
160809	0.609494	1	358	gibberellin 2-beta-dioxygenase activity	2OG-Fe(II) oxygenase	KOG0143	Iron/ascorbate family oxidoreductases	General function prediction only	POORLY CHARACTERIZED	703	4	127	no
160832	0.503549	0.627731	323							12002	1	15	no
160854	0.938828	1	417		Chondroitin AC/alginate lyase					3194	4	57	no
165397	0.960411	1	610							113758	1	1	OmZn-only
165669	1.14899	1	323	aminopeptidase activity ; proteolysis ; cytoplasm ; prolyl aminopeptidase activity	Peptidase S33, prolyl aminopeptidase ; Alpha/beta hydrolase fold-1 ; Peptidase S33, proline iminopeptidase 1 ; Peptidase S33, proline iminopeptidase 1					3449	2	52	no
166002	0.569843	0.939259	519	transporter activity ; transport ; integral to membrane	Major facilitator superfamily MFS-1 ; Major facilitator superfamily ; MFS general substrate transporter	KOG0255	Synaptic vesicle transporter SVOP and related transporters (major facilitator superfamily)	General function prediction only	POORLY CHARACTERIZED	10753	4	19	no
167037	1.17287	1	255							19124	1	6	no
167044	0.507669	1	470	oxidoreductase activity ; FAD binding ; electron transport ; cytoplasm ; cell redox homeostasis ; glutathione-disulfide reductase activity ; glutathione metabolic process ; NADP binding	Pyridine nucleotide-disulphide oxidoreductase, NAD-binding region ; FAD-dependent pyridine nucleotide-disulphide oxidoreductase ; Pyridine nucleotide-disulphide oxidoreductase, class I ; Mercuric reductase ; Pyridine nucleotide-disulphide oxidoreductase, NAD-binding region ; Pyridine nucleotide-disulphide oxidoreductase, dimerisation ; FAD-dependent pyridine nucleotide-disulphide oxidoreductase ;…	KOG0405	Pyridine nucleotide-disulphide oxidoreductase	Secondary metabolites biosynthesis, transport and catabolism	METABOLISM	1453	3	76	no
167049	1.83048	1	532	monooxygenase activity ; iron ion binding ; electron transport ; heme binding ; unspecific monooxygenase activity	Cytochrome P450 ; Cytochrome P450, E-class, group I ; Cytochrome P450 ; Cytochrome P450 ; Cytochrome P450	KOG0156	Cytochrome P450 CYP2 subfamily	Secondary metabolites biosynthesis, transport and catabolism	METABOLISM	2	14	2850	no
167198	1.64759	0.942977	218							12535	1	13	no
167310	4.86875	1	153							13283	2	12	no
167435	0.996465	1	315		Ankyrin ; Ankyrin ; Ankyrin ; Ankyrin ; Ankyrin ; Ankyrin	KOG0504	FOG: Ankyrin repeat	General function prediction only	POORLY CHARACTERIZED	5	67	1846	no
167440	1.53309	0.655273	573	electron transport ; oxidoreductase activity ; monooxygenase activity ; aromatic compound metabolic process ; metabolic process ; phenol 2-monooxygenase activity	FAD-dependent pyridine nucleotide-disulphide oxidoreductase ; Pyridine nucleotide-disulphide oxidoreductase, class I ; Aromatic-ring hydroxylase ; Monooxygenase, FAD-binding	KOG3855	Monooxygenase involved in coenzyme Q (ubiquinone) biosynthesis	Coenzyme transport and metabolism	METABOLISM	1015	12	97	no
167496	0.746	1	418		FG-GAP ; Esterase, SGNH hydrolase-type					901	5	105	no
167516	1.05658	1	169		Cupin 2, conserved barrel ; Cupin, RmlC-type					489	16	159	no
169501	1.298	1	613	oxidoreductase activity, acting on CH-OH group of donors ; FAD binding ; alcohol metabolic process ; choline dehydrogenase activity	Glucose-methanol-choline oxidoreductase, N-terminal ; Glucose-methanol-choline oxidoreductase, C-terminal ; Glucose-methanol-choline oxidoreductase ; Glucose-methanol-choline oxidoreductase, N-terminal	KOG1238	Glucose dehydrogenase/choline dehydrogenase/mandelonitrile lyase (GMC oxidoreductase family)	General function prediction only	POORLY CHARACTERIZED	14	22	1250	no
169714	0.562453	0.943886	378		Cyclin-like F-box ; Cyclin-like F-box					13074	2	12	no
171122	0.788173	1	400	O-methyltransferase activity	O-methyltransferase, family 2 ; O-methyltransferase, COMT, eukaryota	KOG3178	Hydroxyindole-O-methyltransferase and related SAM-dependent methyltransferases	General function prediction only	POORLY CHARACTERIZED	533	10	149	no
171141	0.586303	1	304	electron transport ; oxidoreductase activity	FAD-dependent pyridine nucleotide-disulphide oxidoreductase ; Pyridine nucleotide-disulphide oxidoreductase, class-II ; FAD-dependent pyridine nucleotide-disulphide oxidoreductase					8528	4	27	no
171156	1.09116	1	863		Ankyrin ; Ankyrin ; Heterokaryon incompatibility ; Ankyrin ; Ankyrin ; Ankyrin ; Ankyrin	KOG0504	FOG: Ankyrin repeat	General function prediction only	POORLY CHARACTERIZED	3	188	2618	no
171163	0.981706	1	658	protein binding	Heterokaryon incompatibility ; WW/Rsp5/WWP					3	188	2618	no
171597	0.859501	1	913		Tetratricopeptide TPR-1 ; Tetratricopeptide region ; Tetratricopeptide region	KOG1840	Kinesin light chain	Cytoskeleton	CELLULAR PROCESSES AND SIGNALING	4	131	1868	no
171633	1.56312	0.984103	326							8491	5	28	no
172352	1.1872	1	457		Heterokaryon incompatibility					7	84	1542	no
172497	1.18678	1	371	electron transport ; oxidoreductase activity ; FMN binding ; (S)-2-hydroxy-acid oxidase activity ; glycolate oxidase activity ; glycolate oxidase complex	FMN-dependent alpha-hydroxy acid dehydrogenase ; Alpha-hydroxy acid dehydrogenase, FMN-dependent ; FMN-dependent alpha-hydroxy acid dehydrogenase, active site	KOG0538	Glycolate oxidase	Energy production and conversion	METABOLISM	100	17	474	no
172605	7.52716	0.0131658	630	hydrolase activity, acting on ester bonds	Phosphoesterase ; Actin-crosslinking proteins					6259	3	32	no
172946	1.19536	1	1119	catalytic activity ; metabolic process ; cofactor binding	AMP-dependent synthetase and ligase ; AMP-dependent synthetase and ligase ; Phosphopantetheine-binding ; Condensation domain ; Phosphopantetheine-binding ; AMP-dependent synthetase and ligase ; Acyl carrier protein-like	KOG1177	Long chain fatty acid acyl-CoA ligase	Lipid transport and metabolism	METABOLISM	9340	2	25	no
172955	2.53007	0.572041	559	tetracycline:hydrogen antiporter activity ; tetracycline transport ; integral to membrane ; response to antibiotic ; transporter activity ; transport	Tetracycline resistance protein, TetB ; Major facilitator superfamily MFS-1 ; Major facilitator superfamily ; MFS general substrate transporter	KOG0254	Predicted transporter (major facilitator superfamily)	General function prediction only	POORLY CHARACTERIZED	75	15	592	no
173140	0.974479	1	319	catalytic activity ; metabolic process ; enoyl-CoA hydratase activity	Crotonase, core	KOG1680	Enoyl-CoA hydratase	Lipid transport and metabolism	METABOLISM	3034	3	59	no
173244	1.44291	1	442	lipid biosynthetic process ; cyclopropane-fatty-acyl-phospholipid synthase activity	Cyclopropane-fatty-acyl-phospholipid synthase ; Cyclopropane-fatty-acyl-phospholipid synthase	KOG1269	SAM-dependent methyltransferases	Lipid transport and metabolism	METABOLISM	606	2	139	no
173323	1.19114	1	500	transporter activity ; transport ; integral to membrane	Major facilitator superfamily MFS-1 ; Major facilitator superfamily ; MFS general substrate transporter	KOG0255	Synaptic vesicle transporter SVOP and related transporters (major facilitator superfamily)	General function prediction only	POORLY CHARACTERIZED	9	68	1483	no
173330	0.999268	1	421		Protein kinase-like					11289	1	17	no
173626	1.61299	1	541	transcription factor activity ; nucleus ; regulation of transcription, DNA-dependent ; zinc ion binding ; DNA binding ; transcription	Fungal transcriptional regulatory protein, N-terminal ; Fungal transcriptional regulatory protein, N-terminal ; Fungal specific transcription factor ; Fungal transcriptional regulatory protein, N-terminal ; Fungal transcriptional regulatory protein, N-terminal ; Fungal transcriptional regulatory protein, N-terminal ; Fungal transcriptional regulatory protein, N-terminal					1053	9	94	no
174086	0.893619	1	196	asparaginase activity ; glycoprotein catabolic process	Peptidase T2, asparaginase 2	KOG1592	Asparaginase	Amino acid transport and metabolism	METABOLISM	9098	2	26	no
174476	2.11626	0.000127729	145							113792	1	1	OmZn-only
174600	0.469081	0.80789	124							307	1	224	no
175164	1.32942	1	386	transcription factor activity ; nucleus ; regulation of transcription, DNA-dependent ; sequence-specific DNA binding ; protein dimerization activity	Basic-leucine zipper (bZIP) transcription factor					8929	8	27	no
175394	1.07353	1	464	catalytic activity ; binding ; metabolic process	Polyketide synthase, KR ; NAD(P)-binding	KOG1202	Animal-type fatty acid synthase and related proteins	Lipid transport and metabolism	METABOLISM	37	57	821	no
175561	1.07753	1	183							10669	5	20	no
177030	0.83833	0.910241	1290							14796	5	9	no
177292	0.983902	0.993405	257							26793	4	4	OmZn-only
177432	5.43268	1	259							4438	7	39	no
177513	0.846145	1	573	bidentate ribonuclease III activity	Ankyrin ; Ankyrin ; Ankyrin ; Ankyrin ; Ankyrin ; Ankyrin	KOG0504	FOG: Ankyrin repeat	General function prediction only	POORLY CHARACTERIZED	10853	3	19	no
177558	1.80218	1	577		FAD-dependent pyridine nucleotide-disulphide oxidoreductase	KOG1399	Flavin-containing monooxygenase	Secondary metabolites biosynthesis, transport and catabolism	METABOLISM	900	11	105	no
177644	1.43441	1	74							2979	5	60	no
178444	0.980119	1	294	metabolic process ; oxidoreductase activity ; catalytic activity ; binding	Short-chain dehydrogenase/reductase SDR ; NAD(P)-binding	KOG1208	Dehydrogenases with different specificities (related to short-chain alcohol dehydrogenases)	Secondary metabolites biosynthesis, transport and catabolism	METABOLISM	24	58	954	no
178660	1.00853	1	50							113802	1	1	OmZn-only
178760	1.32502	1	139			KOG1051	Chaperone HSP104 and related ATP-dependent Clp proteases	Posttranslational modification, protein turnover, chaperones	CELLULAR PROCESSES AND SIGNALING	113560	1	1	OmZn-only
178838	1.76576	1	105							113703	1	1	OmZn-only
178853	1.36586	0.995855	298							113695	1	1	OmZn-only
178883	5.82389	0.639594	158	metabolic process ; oxidoreductase activity ; catalytic activity ; binding	Glucose/ribitol dehydrogenase ; Short-chain dehydrogenase/reductase SDR ; NAD(P)-binding	KOG0725	Reductases with broad range of substrate specificities	General function prediction only	POORLY CHARACTERIZED	10999	1	18	no
178886	1.48868	0.834197	330	metabolic process ; oxidoreductase activity ; catalytic activity ; binding ; C-3 sterol dehydrogenase (C-4 sterol decarboxylase) activity ; 3-keto sterol reductase activity ; aldo-keto reductase activity ; isocitrate dehydrogenase activity ; mevaldate reductase activity ; gluconate dehydrogenase activity ; steroid dehydrogenase activity ; epoxide dehydrogenase activity ; 5-exo-hydroxycamphor dehy…	Glucose/ribitol dehydrogenase ; Short-chain dehydrogenase/reductase SDR ; NAD(P)-binding	KOG1208	Dehydrogenases with different specificities (related to short-chain alcohol dehydrogenases)	Secondary metabolites biosynthesis, transport and catabolism	METABOLISM	180	21	338	no
178897	0.257209	1	305							16165	2	8	no
181155	1.0177	1	505	transcription factor activity ; nucleus ; regulation of transcription, DNA-dependent ; zinc ion binding	Fungal transcriptional regulatory protein, N-terminal ; Fungal transcriptional regulatory protein, N-terminal ; Fungal transcriptional regulatory protein, N-terminal ; Fungal transcriptional regulatory protein, N-terminal ; Fungal transcriptional regulatory protein, N-terminal					17217	1	7	no
181257	1.0727	1	372	cation transport ; cation transmembrane transporter activity ; membrane	Cation efflux protein ; Cation efflux protein	KOG1483	Zn2+ transporter ZNT1 and related Cd2+/Zn2+ transporters (cation diffusion facilitator superfamily)	Inorganic ion transport and metabolism	METABOLISM	760	2	121	no
181273	1.09557	1	520	transcription factor activity ; nucleus ; regulation of transcription, DNA-dependent ; zinc ion binding	Fungal transcriptional regulatory protein, N-terminal ; Fungal transcriptional regulatory protein, N-terminal ; Fungal transcriptional regulatory protein, N-terminal ; Fungal transcriptional regulatory protein, N-terminal					16041	4	8	no
181654	1.31575	1	225							9972	2	23	no
181770	0.633641	0.783733	360							136	18	403	no
181784	1.19007	1	197							14210	4	10	no
181831	0.911416	0.865233	342							851	6	110	no
181832	0.904171	0.221259	390	iron ion binding ; electron transport ; electron carrier activity ; heme binding	Cytochrome c, monohaem					3393	7	54	no
181883	1.14443	1	594		Heterokaryon incompatibility					3	188	2618	no
181955	1.37912	0.754707	238							21477	1	5	no
182582	0.535132	0.389952	729		Ankyrin ; Ankyrin ; Ankyrin ; Ankyrin ; Ankyrin ; Ankyrin	KOG4177	Ankyrin	Cell wall/membrane/envelope biogenesis	CELLULAR PROCESSES AND SIGNALING	4646	3	37	no
182944	0.953711	1	183							36592	2	2	OmZn-only
182999	1.00084	1	1077							13651	1	11	no
183339	1.18053	1	488							24321	1	4	no
183557	0.783678	0.39448	285							946	4	102	no
183559	0.867094	0.751229	332							114670	1	1	OmZn-only
183589	0.881575	1	732	transporter activity ; transport ; membrane ; integral to membrane	Major facilitator superfamily MFS-1 ; Major facilitator superfamily ; Sugar transporter, conserved site ; MFS general substrate transporter	KOG0252	Inorganic phosphate transporter	Inorganic ion transport and metabolism	METABOLISM	287	9	233	no
183758	1.05944	1	836		Heterokaryon incompatibility					3	188	2618	no
183895	1.65018	0.702501	499							25403	1	4	no
183933	1.34797	1	487							19670	1	6	no
183947	0.842378	1	157							44646	1	2	no
183949	0.685084	0.884452	627		Heterokaryon incompatibility					3	188	2618	no
184298	0.868901	1	620							16009	1	8	no
184446	0.546271	0.993405	154							114795	1	1	OmZn-only
184461	0.83595	0.165273	108							1431	4	77	no
184509	1.05156	1	410							36600	1	2	no
184511	1.23736	1	309							6665	5	31	no
184538	0.800188	1	198							114809	1	1	OmZn-only
184556	0.487077	1	187	oxidoreductase activity	Redoxin ; Thioredoxin-like fold	KOG0855	Alkyl hydroperoxide reductase, thiol specific antioxidant and related enzymes	Posttranslational modification, protein turnover, chaperones	CELLULAR PROCESSES AND SIGNALING	14050	1	10	no
184583	0.983858	1	706	transcription factor activity ; nucleus ; regulation of transcription, DNA-dependent ; zinc ion binding ; DNA binding ; transcription	Fungal transcriptional regulatory protein, N-terminal ; Fungal specific transcription factor ; Fungal transcriptional regulatory protein, N-terminal ; Fungal transcriptional regulatory protein, N-terminal ; Fungal transcriptional regulatory protein, N-terminal ; Fungal transcriptional regulatory protein, N-terminal					240	26	270	no
184757	0.559705	0.80789	719	biosynthetic process ; ammonia ligase activity ; cytoplasm ; L-phenylalanine catabolic process ; ammonia-lyase activity ; catalytic activity ; phenylalanine ammonia-lyase activity	Phenylalanine/histidine ammonia-lyase ; Phenylalanine ammonia-lyase ; Phenylalanine/histidine ammonia-lyase ; L-Aspartase-like	KOG0222	Phenylalanine and histidine ammonia-lyase	Secondary metabolites biosynthesis, transport and catabolism	METABOLISM	883	3	107	no
184763	0.807488	0.892822	516							22505	1	5	no
184806	1.13666	1	144							114866	1	1	OmZn-only
184820	2.61911	0.669827	80							11730	3	16	no
184827	1.30113	1	227			KOG3021	Predicted kinase	General function prediction only	POORLY CHARACTERIZED	1110	5	91	no
184828	1.21397	1	1532		WD40 repeat ; WD40 repeat ; WD40 repeat-like	KOG2029	Uncharacterized conserved protein	Function unknown	POORLY CHARACTERIZED	500	12	156	no
184840	1.23737	1	133							114875	1	1	OmZn-only
184853	3.18396	1	354	protein kinase activity ; ATP binding ; protein amino acid phosphorylation ; protein serine/threonine kinase activity	Protein kinase, core ; Serine/threonine protein kinase ; Protein kinase, core ; Protein kinase-like	KOG1152	Signal transduction serine/threonine kinase with PAS/PAC sensor domain	Signal transduction mechanisms	CELLULAR PROCESSES AND SIGNALING	6270	3	32	no
184944	0.992378	0.920852	301	catalytic activity ; metabolic process ; 5-carboxymethyl-2-hydroxymuconate delta-isomerase activity	Fumarylacetoacetase, C-terminal-like ; Fumarylacetoacetase, C-terminal-related	KOG1535	Predicted fumarylacetoacetate hydralase	General function prediction only	POORLY CHARACTERIZED	276	24	242	no
184949	0.969071	1	253	oxidoreductase activity	Aldo/keto reductase ; Aldo/keto reductase ; Aldo/keto reductase	KOG1575	Voltage-gated shaker-like K+ channel, subunit beta/KCNAB	Energy production and conversion	METABOLISM	146	16	391	no
184951	0.775177	1	517	monooxygenase activity ; iron ion binding ; electron transport ; heme binding ; unspecific monooxygenase activity	Cytochrome P450 ; Cytochrome P450, E-class, group I ; Cytochrome P450 ; Cytochrome P450 ; Cytochrome P450	KOG0158	Cytochrome P450 CYP3/CYP5/CYP6/CYP9 subfamilies	Secondary metabolites biosynthesis, transport and catabolism	METABOLISM	45	36	751	no
184958	0.837954	1	432	transcription factor activity ; nucleus ; regulation of transcription, DNA-dependent ; zinc ion binding	Fungal transcriptional regulatory protein, N-terminal ; Fungal transcriptional regulatory protein, N-terminal ; Fungal transcriptional regulatory protein, N-terminal					19129	2	6	no
184977	0.777506	1	227			KOG3599	Ca2+-modulated nonselective cation channel polycystin	Inorganic ion transport and metabolism	METABOLISM	9514	4	25	no
185028	0.909473	0.997081	1161	two-component response regulator activity ; two-component signal transduction system (phosphorelay) ; regulation of transcription, DNA-dependent ; ATP binding ; two-component sensor activity ; signal transduction ; membrane ; phosphorylation ; transferase activity, transferring phosphorus-containing groups ; protein histidine kinase activity ; peptidyl-histidine phosphorylation ; signal transduce…	Signal transduction response regulator, receiver region ; Signal transduction histidine kinase-related protein, C-terminal ; Signal transduction response regulator, receiver region ; Signal transduction histidine kinase, subgroup 1, dimerisation and phosphoacceptor region ; GAF ; ATP-binding region, ATPase-like ; GAF ; ATP-binding region, ATPase-like ; Signal transduction histidine kinase, subgro…	KOG0519	Sensory transduction histidine kinase	Signal transduction mechanisms	CELLULAR PROCESSES AND SIGNALING	830	6	113	no
185081	1.87055	1	598	oxidoreductase activity ; FAD binding ; electron transport	Pyridine nucleotide-disulphide oxidoreductase, NAD-binding region ; Amine oxidase	KOG1399	Flavin-containing monooxygenase	Secondary metabolites biosynthesis, transport and catabolism	METABOLISM	210	8	296	no
185117	1.07056	1	167							114929	1	1	OmZn-only
185118	1.04547	1	472							19172	4	6	no
185131	1.61874	0.00938999	269							46040	2	2	OmZn-only
185435	1.10644	1	723	metalloendopeptidase activity ; proteolysis ; metallopeptidase activity ; zinc ion binding ; saccharolysin activity	Peptidase M3A and M3B, thimet/oligopeptidase F ; Peptidase M, neutral zinc metallopeptidases, zinc-binding site	KOG2089	Metalloendopeptidase family - saccharolysin & thimet oligopeptidase	Posttranslational modification, protein turnover, chaperones	CELLULAR PROCESSES AND SIGNALING	742	4	124	no
195646	1.61241	1	343	amino acid metabolic process ; lyase activity ; threonine aldolase activity	Aromatic amino acid beta-eliminating lyase/threonine aldolase ; Pyridoxal phosphate-dependent transferase, major region	KOG1368	Threonine aldolase	Amino acid transport and metabolism	METABOLISM	20525	3	5	no
195808	1.2187	1	138							3748	1	47	no
195844	0.67976	1	624	oxidoreductase activity ; copper ion binding ; laccase activity	Multicopper oxidase, type 1 ; Multicopper oxidase, type 2 ; Multicopper oxidase, type 3 ; Cupredoxin	KOG1263	Multicopper oxidases	Secondary metabolites biosynthesis, transport and catabolism	METABOLISM	41	24	781	no
200936	1.19947	1	317							123	18	420	no
202404	0.845778	0.0286228	602	beta-lactamase activity ; beta-lactam antibiotic catabolic process ; response to antibiotic	Beta-lactamase ; Beta-lactamase-type transpeptidase fold	KOG1235	Predicted unusual protein kinase	General function prediction only	POORLY CHARACTERIZED	4633	1	37	no
203967	0.770169	0.842424	149		Heterokaryon incompatibility					3	188	2618	no
206020	0.923767	1	414	biosynthetic process ; 1-aminocyclopropane-1-carboxylate synthase activity ; transferase activity, transferring nitrogenous groups ; pyridoxal phosphate binding	1-aminocyclopropane-1-carboxylate synthase ; Aminotransferase, class I and II ; Pyridoxal phosphate-dependent transferase, major region	KOG0256	1-aminocyclopropane-1-carboxylate synthase, and related proteins	Signal transduction mechanisms	CELLULAR PROCESSES AND SIGNALING	1870	2	68	no
206064	0.606842	1	318	electron transport ; oxidoreductase activity	FAD-dependent pyridine nucleotide-disulphide oxidoreductase ; Pyridine nucleotide-disulphide oxidoreductase, class-II ; FAD-dependent pyridine nucleotide-disulphide oxidoreductase					8528	4	27	no
206545	1.2376	1	173		Protein of unknown function DUF1857					4946	4	36	no
207227	0.960738	1	424	electron transport ; oxidoreductase activity ; FMN binding ; L-lactate dehydrogenase (cytochrome) activity	FMN-dependent alpha-hydroxy acid dehydrogenase ; Alpha-hydroxy acid dehydrogenase, FMN-dependent	KOG0538	Glycolate oxidase	Energy production and conversion	METABOLISM	100	17	474	no
207547	1.08736	1	312			KOG2029	Uncharacterized conserved protein	Function unknown	POORLY CHARACTERIZED	164	20	367	no
207741	1.04117	1	800	microtubule motor activity ; kinesin complex	Kinesin light chain ; Tetratricopeptide TPR-1 ; Tetratricopeptide TPR-4 ; Tetratricopeptide region ; Tetratricopeptide region	KOG1840	Kinesin light chain	Cytoskeleton	CELLULAR PROCESSES AND SIGNALING	4	131	1868	no
208805	0.815906	1	307		Quinoprotein amine dehydrogenase, beta chain-like					114924	1	1	OmZn-only
