# Supplementary material for: Comparative genomics reveals substantial divergence in metal sensitive and metal tolerant isolates of the ericoid mycorrhizal fungus Oidiodendron maius
Source: Mycorrhiza. 2025 Mar 21;35(2):24. doi: 10.1007/s00572-025-01191-x (PMC11928401; doi:10.1007/s00572-025-01191-x)
Supplement: Supplementary file 17 — Supplementary file11 (XLSX 328 KB) [file 572_2025_1191_MOESM11_ESM.xlsx]

## Sheet: Foglio6
Article Title	Comparative genomics reveals substantial divergence in metal sensitive and metal tolerant isolates of the ericoid mycorrhizal fungus Oidiodendron maius
Journal Name	Mycorrhiza
Author Names	Stefania Daghino, Claude Murat, Stéphane De Mita, Elena Martino, Silvia Perotto
Affiliation and e-mail address of the corresponding author	Department of Life Science and Systems Biology, University of Torino, V. le Mattioli 25, 10125, Torino, Italy; elena.martino@unito.it

## Sheet: Table4S_caption
Table 4S. Gene Ontology categories enriched within different groups of selected genes: (sheet1) genes not covered by any reads from all the strains except OmZn, OmCd and OmCd505; (sheet2) genes not covered by any reads from all the sensitive strains; (sheet3) genes not covered by any reads from the tolerant strains except OmZn, OmCd and OmCd505: (sheet4) 4817 genes with Fst>0.5.

## Sheet: S1-ClueGOResults-930missing
GOID	Ontology Source	GOTerm	GOLevels	GOGroups	Nr. Genes	% Associated Genes	Term PValue	Term PValue Corrected with Bonferroni step down	Group PValue	Group PValue Corrected with Bonferroni step down	Associated Genes Found	All Associated Genes
GO:0016491	GO_BiologicalProcess-Custom-GOA_25.11.2019_00h00	oxidoreductase activity	[3]	[Group0]	130	7.7380953	7.545108409727107E-12	6.33789106417077E-10	{Group0=7.545108409727107E-12}	{Group0=3.018043363890843E-11}	[100489, 105877, 106825, 106870, 106928, 107082, 107109, 107207, 107737, 108095, 108402, 109253, 110031, 111123, 111559, 118017, 119338, 119733, 126189, 126529, 128762, 131236, 132823, 133532, 133596, 133644, 133729, 133801, 135336, 135397, 135453, 135637, 135808, 136378, 136491, 136635, 136906, 136940, 136976, 137013, 137472, 137859, 138698, 139021, 139043, 139312, 139359, 139366, 139391, 139495…	[100059, 100199, 100266, 100335, 100357, 100445, 100452, 100478, 100483, 100489, 100506, 100640, 100820, 100883, 100911, 100924, 100994, 101028, 101041, 101057, 101069, 101101, 101240, 101349, 101600, 101786, 101912, 101951, 101971, 101989, 101996, 102001, 102006, 102047, 102052, 102054, 102060, 102090, 102114, 102276, 102286, 102294, 102581, 102614, 102684, 102792, 102819, 102827, 102837, 102855…
GO:0016614	GO_BiologicalProcess-Custom-GOA_25.11.2019_00h00	oxidoreductase activity, acting on CH-OH group of donors	[4]	[Group1]	37	8.390022	1.3827202099776981E-4	0.011200033700819356	{Group1=1.3827202099776981E-4}	{Group1=2.7654404199553963E-4}	[107082, 107207, 107737, 109253, 118017, 126529, 128762, 133532, 133596, 135397, 139043, 139312, 139366, 139391, 139674, 143085, 169847, 173892, 181275, 185086, 185179, 21062, 23313, 23737, 27513, 29732, 42903, 44030, 44356, 44457, 45619, 45623, 46313, 46758, 51307, 53028, 61777]	[100483, 100911, 101101, 101240, 101349, 101912, 102001, 102006, 102060, 102294, 102581, 102792, 102837, 103308, 103350, 103441, 103489, 103628, 103986, 104129, 104486, 104659, 104681, 104709, 104809, 105160, 105259, 105605, 105668, 105711, 105979, 105982, 105991, 106257, 106335, 106439, 106727, 106771, 106866, 106869, 107026, 107082, 107101, 107207, 107282, 107460, 107737, 107881, 107989, 108186…
GO:0046914	GO_MolecularFunction-Custom-GOA_25.11.2019_00h00	transition metal ion binding	[5]	[Group2]	90	6.1643834	5.209317493142715E-4	0.04115360819582745	{Group2=5.209317493142715E-4}	{Group2=5.209317493142715E-4}	[100432, 100489, 105166, 105877, 106891, 107109, 107207, 108403, 109168, 110650, 111123, 119338, 119905, 126021, 132823, 135336, 135397, 135453, 135808, 136378, 137013, 137263, 137456, 137459, 138166, 138698, 138888, 139359, 139366, 139648, 143085, 144180, 149715, 149907, 150272, 167528, 169528, 171217, 171240, 172762, 173124, 173193, 178741, 181709, 182893, 185063, 207378, 208471, 208700, 208750…	[100059, 100073, 100199, 100216, 100357, 100402, 100406, 100429, 100432, 100460, 100478, 100483, 100489, 100854, 100924, 100937, 101421, 101561, 101996, 102000, 102052, 102125, 102286, 102290, 102454, 102549, 102614, 102675, 102684, 102728, 102782, 102795, 102827, 102868, 102935, 102997, 103194, 103201, 103664, 103771, 103924, 103992, 104207, 104528, 104717, 105053, 105083, 105092, 105094, 105103…
GO:0004497	GO_BiologicalProcess-Custom-GOA_25.11.2019_00h00	monooxygenase activity	[4]	[Group3]	32	9.552238	3.473474687340649E-5	0.002848249243619332	{Group3=3.752781704997178E-5}	{Group3=1.1258345114991535E-4}	[105877, 106870, 107109, 111123, 119338, 132823, 133644, 135336, 135808, 136378, 137859, 138698, 139359, 149907, 150275, 171217, 172762, 23736, 35074, 35173, 35739, 36363, 37986, 39531, 45885, 46617, 46634, 57132, 60959, 62368, 95520, 95615]	[100059, 100199, 100357, 100445, 100478, 100883, 101057, 101996, 102276, 102855, 103270, 103426, 104717, 105115, 105153, 105608, 105666, 105871, 105877, 105892, 106153, 106323, 106437, 106733, 106870, 106884, 106943, 107109, 108363, 110045, 110104, 110397, 110449, 110892, 111018, 111044, 111123, 111391, 111554, 111602, 114745, 115066, 116208, 116374, 116677, 117721, 118140, 118609, 118889, 119338…
GO:0005506	GO_MolecularFunction-Custom-GOA_25.11.2019_00h00	iron ion binding	[6]	[Group3]	26	9.701492	1.4823516792064823E-4	0.011858813433651859	{Group3=3.752781704997178E-5}	{Group3=1.1258345114991535E-4}	[100489, 105877, 107109, 111123, 119338, 132823, 135336, 135808, 136378, 138698, 139359, 149907, 171217, 172762, 207378, 208471, 35074, 35173, 35727, 36363, 37986, 46617, 57132, 62368, 95520, 95615]	[100059, 100199, 100357, 100478, 100489, 101996, 102286, 102614, 104717, 105103, 105115, 105153, 105473, 105877, 105892, 106153, 106323, 106733, 106884, 107109, 108363, 110045, 110397, 110755, 110892, 111018, 111044, 111123, 111554, 111602, 112842, 114745, 114905, 115946, 116374, 117721, 118140, 118672, 119338, 119597, 119755, 119918, 120288, 120387, 123604, 123953, 123965, 126006, 126176, 126781…
GO:0020037	GO_MolecularFunction-Custom-GOA_25.11.2019_00h00	heme binding	[3, 4]	[Group3]	27	10.546875	2.5837775264778152E-5	0.0021445353469765867	{Group3=3.752781704997178E-5}	{Group3=1.1258345114991535E-4}	[105877, 107109, 111123, 119338, 132823, 135336, 135397, 135808, 136378, 137013, 138698, 139359, 149907, 171217, 172762, 35074, 35173, 36363, 37986, 45111, 45745, 45855, 46617, 57132, 62368, 95520, 95615]	[100059, 100199, 100357, 100478, 101951, 101996, 102052, 102286, 102614, 104207, 104717, 105115, 105153, 105473, 105877, 105892, 106153, 106323, 106733, 106884, 107109, 107881, 108363, 108415, 108429, 110045, 110397, 110892, 111018, 111044, 111123, 111554, 111602, 112131, 114745, 116374, 116807, 117721, 118140, 119338, 119597, 119755, 119918, 120288, 120387, 123547, 123604, 124654, 126006, 126176…
GO:0003674	GO_MolecularFunction-Custom-GOA_25.11.2019_00h00	molecular_function	[0]	[Group Enrichment-47573530]	365	4.5596504	NaN	1.0	{}	{}	[100432, 100488, 100489, 101942, 104721, 105166, 105877, 106443, 106825, 106870, 106891, 106911, 106928, 107082, 107109, 107207, 107737, 107833, 108095, 108130, 108333, 108402, 108403, 108428, 108499, 108566, 108678, 109168, 109253, 110031, 110392, 110650, 111123, 111559, 115103, 116480, 116917, 118017, 118895, 119124, 119338, 119733, 119905, 119950, 120007, 122224, 124220, 124456, 124664, 125578…	[100007, 100020, 100036, 100040, 100047, 100058, 100059, 100073, 100083, 100106, 100107, 100109, 100111, 100136, 100147, 100153, 100157, 100171, 100175, 100177, 100199, 100216, 100252, 100266, 100268, 100294, 100297, 100333, 100335, 100357, 100370, 100374, 100402, 100406, 100424, 100429, 100432, 100444, 100445, 100452, 100460, 100467, 100474, 100477, 100478, 100483, 100488, 100489, 100500, 100504…
GO:0003824	GO_MolecularFunction-Custom-GOA_25.11.2019_00h00	catalytic activity	[1]	[Group Enrichment-47573530]	280	5.0314465	NaN	1.0	{}	{}	[100488, 100489, 101942, 105877, 106443, 106825, 106870, 106911, 106928, 107082, 107109, 107207, 107737, 107833, 108095, 108130, 108333, 108402, 108403, 108428, 108499, 108566, 108678, 109253, 110031, 111123, 111559, 115103, 116480, 116917, 118017, 118895, 119338, 119733, 119950, 120007, 122224, 124456, 126189, 126388, 126529, 126687, 128593, 128762, 131080, 131236, 132823, 133417, 133532, 133558…	[100020, 100036, 100040, 100047, 100058, 100059, 100073, 100083, 100109, 100111, 100136, 100147, 100157, 100171, 100175, 100177, 100199, 100252, 100266, 100294, 100297, 100333, 100335, 100357, 100370, 100374, 100444, 100445, 100452, 100460, 100467, 100474, 100477, 100478, 100483, 100488, 100489, 100500, 100506, 100509, 100516, 100553, 100558, 100560, 100567, 100584, 100593, 100602, 100620, 100640…
GO:0005488	GO_MolecularFunction-Custom-GOA_25.11.2019_00h00	binding	[1]	[Group Enrichment-47573530]	210	4.7565117	NaN	1.0	{}	{}	[100432, 100489, 104721, 105166, 105877, 106443, 106891, 106911, 106928, 107082, 107109, 107207, 107737, 107833, 108095, 108403, 109168, 110392, 110650, 111123, 111559, 118017, 119338, 119733, 119905, 119950, 120007, 122224, 124220, 124664, 126021, 126189, 126529, 126687, 128762, 131080, 132823, 133596, 133695, 133728, 133729, 135336, 135397, 135453, 135808, 136378, 136456, 136491, 136591, 136635…	[100059, 100073, 100109, 100177, 100199, 100216, 100252, 100357, 100402, 100406, 100429, 100432, 100452, 100460, 100477, 100478, 100483, 100489, 100553, 100560, 100567, 100584, 100620, 100650, 100721, 100774, 100820, 100854, 100924, 100926, 100937, 100941, 100960, 100990, 101013, 101056, 101069, 101101, 101124, 101134, 101142, 101165, 101215, 101240, 101258, 101289, 101290, 101295, 101338, 101349…
GO:0043167	GO_MolecularFunction-Custom-GOA_25.11.2019_00h00	ion binding	[2]	[Group Enrichment-47573530]	131	4.8698883	NaN	1.0	{}	{}	[100432, 100489, 105166, 105877, 106443, 106891, 106928, 107109, 107207, 107833, 108403, 109168, 110650, 111123, 119338, 119905, 120007, 122224, 126021, 126687, 132823, 133695, 135336, 135397, 135453, 135808, 136378, 136765, 136940, 137013, 137263, 137456, 137459, 137636, 138166, 138698, 138728, 138888, 139043, 139255, 139312, 139359, 139366, 139383, 139391, 139648, 139760, 143085, 144180, 147736…	[100059, 100073, 100177, 100199, 100216, 100357, 100402, 100406, 100429, 100432, 100460, 100477, 100478, 100483, 100489, 100560, 100567, 100620, 100650, 100820, 100854, 100924, 100937, 101013, 101056, 101124, 101290, 101338, 101373, 101374, 101394, 101421, 101436, 101446, 101502, 101561, 101580, 101631, 101656, 101741, 101786, 101801, 101902, 101968, 101993, 101996, 102000, 102052, 102060, 102062…
GO:0043169	GO_MolecularFunction-Custom-GOA_25.11.2019_00h00	cation binding	[3]	[Group Enrichment-47573530]	95	5.7997556	NaN	1.0	{}	{}	[100432, 100489, 105166, 105877, 106891, 107109, 107207, 107833, 108403, 109168, 110650, 111123, 119338, 119905, 122224, 126021, 132823, 135336, 135397, 135453, 135808, 136378, 137013, 137263, 137456, 137459, 138166, 138698, 138888, 139043, 139359, 139366, 139648, 143085, 144180, 149715, 149907, 150272, 167528, 169528, 171217, 171240, 172762, 173124, 173193, 178741, 181709, 182893, 185063, 207378…	[100059, 100073, 100199, 100216, 100357, 100402, 100406, 100429, 100432, 100460, 100478, 100483, 100489, 100620, 100854, 100924, 100937, 101056, 101373, 101421, 101561, 101631, 101741, 101996, 102000, 102052, 102090, 102125, 102286, 102290, 102454, 102483, 102549, 102614, 102675, 102684, 102728, 102782, 102795, 102827, 102838, 102867, 102868, 102935, 102997, 103194, 103200, 103201, 103447, 103494…
GO:0046872	GO_MolecularFunction-Custom-GOA_25.11.2019_00h00	metal ion binding	[4]	[Group Enrichment-47573530]	95	5.8210783	NaN	1.0	{}	{}	[100432, 100489, 105166, 105877, 106891, 107109, 107207, 107833, 108403, 109168, 110650, 111123, 119338, 119905, 122224, 126021, 132823, 135336, 135397, 135453, 135808, 136378, 137013, 137263, 137456, 137459, 138166, 138698, 138888, 139043, 139359, 139366, 139648, 143085, 144180, 149715, 149907, 150272, 167528, 169528, 171217, 171240, 172762, 173124, 173193, 178741, 181709, 182893, 185063, 207378…	[100059, 100073, 100199, 100216, 100357, 100402, 100406, 100429, 100432, 100460, 100478, 100483, 100489, 100620, 100854, 100924, 100937, 101056, 101373, 101421, 101561, 101631, 101741, 101996, 102000, 102052, 102125, 102286, 102290, 102454, 102483, 102549, 102614, 102675, 102684, 102728, 102782, 102795, 102827, 102838, 102867, 102868, 102935, 102997, 103194, 103200, 103201, 103447, 103494, 103664…
GO:0048037	GO_MolecularFunction-Custom-GOA_25.11.2019_00h00	cofactor binding	[2]	[Group Enrichment-47573530]	54	6.923077	NaN	1.0	{}	{}	[105877, 106928, 107109, 111123, 119338, 120007, 126687, 132823, 133596, 133695, 135336, 135397, 135453, 135808, 136378, 136765, 136940, 137013, 138698, 139312, 139359, 139383, 139760, 143085, 149907, 169847, 171217, 172762, 173223, 185179, 207378, 35074, 35173, 35739, 36363, 36595, 37986, 40851, 42903, 45111, 45745, 45855, 45954, 46617, 46634, 55692, 55924, 57132, 59766, 61418, 62368, 67262, 955…	[100059, 100109, 100199, 100357, 100477, 100478, 100567, 100774, 100820, 101786, 101912, 101951, 101993, 101996, 102052, 102060, 102090, 102286, 102357, 102614, 102684, 102819, 102837, 102855, 103628, 103986, 104207, 104459, 104659, 104674, 104717, 104809, 105089, 105103, 105115, 105120, 105153, 105160, 105259, 105473, 105604, 105608, 105657, 105711, 105877, 105892, 106059, 106153, 106173, 106257…

## Sheet: S2-ClueGOResults-357missing-
GOID	Ontology Source	GOTerm	GOLevels	GOGroups	Nr. Genes	% Associated Genes	Term PValue	Term PValue Corrected with Bonferroni step down	Group PValue	Group PValue Corrected with Bonferroni step down	Associated Genes Found	All Associated Genes
GO:0052689	GO_MolecularFunction-Custom-GOA_25.11.2019_00h00	carboxylic ester hydrolase activity	[4]	[Group0]	8	7.6190476	0.0015083098208456209	0.015083098208456209	{Group0=0.0015083098208456209}	{Group0=0.0015083098208456209}	[107419, 124621, 136443, 136544, 138125, 150365, 174005, 42920]	[100136, 100715, 102239, 103834, 105792, 106098, 106211, 107419, 108004, 109087, 109725, 111036, 111231, 113338, 114786, 116137, 119023, 119098, 120055, 121128, 121788, 124621, 125885, 126388, 130129, 130866, 131674, 131913, 133565, 135088, 135437, 135755, 136443, 136544, 137227, 138125, 139372, 139735, 139801, 141058, 144112, 147937, 148030, 149629, 150365, 150385, 154754, 155251, 155691, 156140…
GO:0003674	GO_MolecularFunction-Custom-GOA_25.11.2019_00h00	molecular_function	[0]	[Group Enrichment96611896]	172	2.148657	NaN	1.0	{}	{}	[102868, 104105, 104479, 105596, 106257, 106277, 107419, 107689, 108125, 108444, 110911, 111485, 111517, 120325, 124291, 124308, 124621, 125766, 126522, 126607, 127588, 128170, 130297, 130322, 131289, 132862, 132997, 133354, 133365, 133431, 133737, 133809, 135550, 136384, 136443, 136544, 136749, 136842, 137005, 137180, 137211, 137246, 137331, 137357, 137549, 137577, 137611, 137713, 137730, 137786…	[100007, 100020, 100036, 100040, 100047, 100058, 100059, 100073, 100083, 100106, 100107, 100109, 100111, 100136, 100147, 100153, 100157, 100171, 100175, 100177, 100199, 100216, 100252, 100266, 100268, 100294, 100297, 100333, 100335, 100357, 100370, 100374, 100402, 100406, 100424, 100429, 100432, 100444, 100445, 100452, 100460, 100467, 100474, 100477, 100478, 100483, 100488, 100489, 100500, 100504…
GO:0003824	GO_MolecularFunction-Custom-GOA_25.11.2019_00h00	catalytic activity	[1]	[Group Enrichment96611896]	127	2.2821205	NaN	1.0	{}	{}	[102868, 104105, 105596, 106257, 106277, 107419, 107689, 108125, 108444, 110911, 111485, 111517, 120325, 124291, 124308, 124621, 125766, 126522, 126607, 128170, 131289, 133354, 133365, 133431, 133737, 133809, 135550, 136384, 136443, 136544, 136749, 136842, 137005, 137180, 137246, 137331, 137357, 137549, 137577, 137730, 137786, 138050, 138125, 140891, 144216, 148412, 148983, 149355, 149711, 149743…	[100020, 100036, 100040, 100047, 100058, 100059, 100073, 100083, 100109, 100111, 100136, 100147, 100157, 100171, 100175, 100177, 100199, 100252, 100266, 100294, 100297, 100333, 100335, 100357, 100370, 100374, 100444, 100445, 100452, 100460, 100467, 100474, 100477, 100478, 100483, 100488, 100489, 100500, 100506, 100509, 100516, 100553, 100558, 100560, 100567, 100584, 100593, 100602, 100620, 100640…
GO:0016787	GO_MolecularFunction-Custom-GOA_25.11.2019_00h00	hydrolase activity	[2]	[Group Enrichment96611896]	33	1.8415178	NaN	1.0	{}	{}	[107419, 111485, 124621, 126522, 128170, 133431, 136443, 136544, 136842, 137357, 137549, 138125, 140891, 144216, 148412, 150365, 158062, 160847, 174005, 27690, 29849, 30408, 37985, 42920, 43388, 43463, 46297, 51125, 57061, 60569, 61223, 61235, 62366]	[100020, 100073, 100083, 100136, 100147, 100157, 100177, 100294, 100297, 100460, 100467, 100474, 100488, 100500, 100509, 100553, 100560, 100584, 100602, 100650, 100715, 100781, 100879, 100924, 100959, 101066, 101087, 101179, 101295, 101394, 101438, 101561, 101656, 101741, 101777, 101801, 101814, 101825, 101849, 101874, 101895, 101938, 101942, 101994, 102024, 102029, 102062, 102141, 102149, 102152…
GO:0016788	GO_MolecularFunction-Custom-GOA_25.11.2019_00h00	hydrolase activity, acting on ester bonds	[3]	[Group Enrichment96611896]	9	2.393617	NaN	1.0	{}	{}	[107419, 124621, 136443, 136544, 138125, 150365, 174005, 30408, 42920]	[100020, 100083, 100136, 100294, 100297, 100460, 100509, 100553, 100560, 100602, 100715, 100879, 100959, 102239, 102318, 102528, 102783, 102967, 103370, 103716, 103834, 104487, 104854, 105625, 105792, 106098, 106211, 106774, 107419, 107512, 108004, 108122, 108346, 108960, 109087, 109725, 109792, 110574, 110971, 111036, 111074, 111231, 111491, 111578, 113338, 114786, 115171, 116137, 116600, 117471…

## Sheet: S3-ClueGOResults-912missing
GOID	Ontology Source	GOTerm	GOLevels	GOGroups	Nr. Genes	% Associated Genes	Term PValue	Term PValue Corrected with Bonferroni step down	Group PValue	Group PValue Corrected with Bonferroni step down	Associated Genes Found	All Associated Genes
GO:0016491	GO_BiologicalProcess-Custom-GOA_25.11.2019_00h00	oxidoreductase activity	[3]	[Group0]	108	6.428571	6.727453637247123E-7	3.700099500485918E-5	{Group0=6.727453637247123E-7}	{Group0=1.3454907274494247E-6}	[106320, 106323, 106335, 106869, 106884, 107026, 107150, 108363, 111018, 117162, 117349, 119069, 119824, 120288, 127501, 131121, 131380, 131789, 133301, 133410, 133527, 136328, 136962, 137110, 137803, 137836, 138098, 138409, 138671, 138861, 138917, 139218, 139533, 146894, 148006, 149728, 150092, 153522, 160809, 167044, 167049, 167440, 169501, 171141, 172497, 178444, 178883, 178886, 181832, 184556…	[100059, 100199, 100266, 100335, 100357, 100445, 100452, 100478, 100483, 100489, 100506, 100640, 100820, 100883, 100911, 100924, 100994, 101028, 101041, 101057, 101069, 101101, 101240, 101349, 101600, 101786, 101912, 101951, 101971, 101989, 101996, 102001, 102006, 102047, 102052, 102054, 102060, 102090, 102114, 102276, 102286, 102294, 102581, 102614, 102684, 102792, 102819, 102827, 102837, 102855…
GO:0004497	GO_BiologicalProcess-Custom-GOA_25.11.2019_00h00	monooxygenase activity	[4]	[Group1]	30	8.955224	6.098826762271711E-5	0.003232378184004007	{Group1=4.17056787140733E-5}	{Group1=4.17056787140733E-5}	[106323, 106884, 108363, 111018, 119824, 120288, 136962, 139218, 149728, 153522, 167049, 167440, 184951, 21852, 31153, 32887, 35767, 37949, 44383, 44455, 46223, 46607, 51158, 51532, 53043, 58227, 58546, 59515, 60477, 61096]	[100059, 100199, 100357, 100445, 100478, 100883, 101057, 101996, 102276, 102855, 103270, 103426, 104717, 105115, 105153, 105608, 105666, 105871, 105877, 105892, 106153, 106323, 106437, 106733, 106870, 106884, 106943, 107109, 108363, 110045, 110104, 110397, 110449, 110892, 111018, 111044, 111123, 111391, 111554, 111602, 114745, 115066, 116208, 116374, 116677, 117721, 118140, 118609, 118889, 119338…
GO:0005506	GO_MolecularFunction-Custom-GOA_25.11.2019_00h00	iron ion binding	[6]	[Group1]	28	10.447762	6.4548301259421915E-6	3.4856082680087834E-4	{Group1=4.17056787140733E-5}	{Group1=4.17056787140733E-5}	[106323, 106884, 108363, 111018, 120288, 136328, 136962, 138409, 138861, 149728, 153522, 167049, 181832, 184951, 21852, 31153, 32737, 35767, 37949, 39815, 44455, 46223, 46607, 51158, 53043, 59515, 61096, 61376]	[100059, 100199, 100357, 100478, 100489, 101996, 102286, 102614, 104717, 105103, 105115, 105153, 105473, 105877, 105892, 106153, 106323, 106733, 106884, 107109, 108363, 110045, 110397, 110755, 110892, 111018, 111044, 111123, 111554, 111602, 112842, 114745, 114905, 115946, 116374, 117721, 118140, 118672, 119338, 119597, 119755, 119918, 120288, 120387, 123604, 123953, 123965, 126006, 126176, 126781…
GO:0020037	GO_MolecularFunction-Custom-GOA_25.11.2019_00h00	heme binding	[3, 4]	[Group1]	25	9.765625	6.347846452123325E-5	0.003300880155104129	{Group1=4.17056787140733E-5}	{Group1=4.17056787140733E-5}	[106323, 106884, 108363, 111018, 120288, 133410, 136328, 136962, 149728, 153522, 167049, 181832, 184951, 21852, 31153, 35767, 37949, 44455, 45903, 46223, 46607, 51158, 53043, 59515, 61096]	[100059, 100199, 100357, 100478, 101951, 101996, 102052, 102286, 102614, 104207, 104717, 105115, 105153, 105473, 105877, 105892, 106153, 106323, 106733, 106884, 107109, 107881, 108363, 108415, 108429, 110045, 110397, 110892, 111018, 111044, 111123, 111554, 111602, 112131, 114745, 116374, 116807, 117721, 118140, 119338, 119597, 119755, 119918, 120288, 120387, 123547, 123604, 124654, 126006, 126176…
GO:0003674	GO_MolecularFunction-Custom-GOA_25.11.2019_00h00	molecular_function	[0]	[Group Enrichment126282035]	340	4.2473454	NaN	1.0	{}	{}	[100147, 102929, 104476, 105066, 105110, 105127, 106320, 106323, 106330, 106335, 106676, 106749, 106869, 106884, 106945, 107026, 107150, 107685, 107782, 108363, 109243, 109725, 110192, 110587, 111018, 111681, 113810, 116211, 117162, 117349, 117507, 117737, 118330, 119069, 119357, 119691, 119824, 119877, 120288, 125531, 125754, 125871, 126123, 126547, 127322, 127501, 128280, 128522, 129597, 131121…	[100007, 100020, 100036, 100040, 100047, 100058, 100059, 100073, 100083, 100106, 100107, 100109, 100111, 100136, 100147, 100153, 100157, 100171, 100175, 100177, 100199, 100216, 100252, 100266, 100268, 100294, 100297, 100333, 100335, 100357, 100370, 100374, 100402, 100406, 100424, 100429, 100432, 100444, 100445, 100452, 100460, 100467, 100474, 100477, 100478, 100483, 100488, 100489, 100500, 100504…
GO:0003824	GO_MolecularFunction-Custom-GOA_25.11.2019_00h00	catalytic activity	[1]	[Group Enrichment126282035]	241	4.330638	NaN	1.0	{}	{}	[100147, 102929, 105066, 105110, 105127, 106320, 106323, 106330, 106335, 106676, 106869, 106884, 106945, 107026, 107150, 107685, 107782, 108363, 109243, 109725, 110192, 110587, 111018, 113810, 116211, 117162, 117349, 117737, 118330, 119069, 119691, 119824, 119877, 120288, 125754, 126123, 126547, 127501, 128280, 131121, 131380, 131423, 131498, 131713, 131789, 131963, 133301, 133410, 133527, 133565…	[100020, 100036, 100040, 100047, 100058, 100059, 100073, 100083, 100109, 100111, 100136, 100147, 100157, 100171, 100175, 100177, 100199, 100252, 100266, 100294, 100297, 100333, 100335, 100357, 100370, 100374, 100444, 100445, 100452, 100460, 100467, 100474, 100477, 100478, 100483, 100488, 100489, 100500, 100506, 100509, 100516, 100553, 100558, 100560, 100567, 100584, 100593, 100602, 100620, 100640…
GO:0005488	GO_MolecularFunction-Custom-GOA_25.11.2019_00h00	binding	[1]	[Group Enrichment126282035]	187	4.2355604	NaN	1.0	{}	{}	[102929, 105066, 105110, 105127, 106320, 106323, 106335, 106676, 106749, 106869, 106884, 106945, 107150, 107685, 107782, 108363, 109243, 111018, 111681, 113810, 116211, 117162, 117349, 117507, 119069, 119357, 119824, 119877, 120288, 125531, 126547, 128522, 129597, 131616, 131789, 131963, 133301, 133410, 133527, 135229, 135861, 136160, 136328, 136671, 136870, 136946, 136962, 137724, 137803, 137836…	[100059, 100073, 100109, 100177, 100199, 100216, 100252, 100357, 100402, 100406, 100429, 100432, 100452, 100460, 100477, 100478, 100483, 100489, 100553, 100560, 100567, 100584, 100620, 100650, 100721, 100774, 100820, 100854, 100924, 100926, 100937, 100941, 100960, 100990, 101013, 101056, 101069, 101101, 101124, 101134, 101142, 101165, 101215, 101240, 101258, 101289, 101290, 101295, 101338, 101349…
GO:0043167	GO_MolecularFunction-Custom-GOA_25.11.2019_00h00	ion binding	[2]	[Group Enrichment126282035]	122	4.535316	NaN	1.0	{}	{}	[105066, 105127, 106320, 106323, 106676, 106749, 106884, 106945, 107782, 108363, 109243, 111018, 113810, 116211, 117507, 119357, 119877, 120288, 125531, 128522, 129597, 131616, 131963, 133410, 135229, 135861, 136160, 136328, 136671, 136962, 137724, 137836, 137872, 137892, 138409, 138861, 139350, 144075, 145247, 145461, 148112, 148751, 148811, 149728, 149790, 149871, 153522, 167044, 167049, 169501…	[100059, 100073, 100177, 100199, 100216, 100357, 100402, 100406, 100429, 100432, 100460, 100477, 100478, 100483, 100489, 100560, 100567, 100620, 100650, 100820, 100854, 100924, 100937, 101013, 101056, 101124, 101290, 101338, 101373, 101374, 101394, 101421, 101436, 101446, 101502, 101561, 101580, 101631, 101656, 101741, 101786, 101801, 101902, 101968, 101993, 101996, 102000, 102052, 102060, 102062…
GO:0043169	GO_MolecularFunction-Custom-GOA_25.11.2019_00h00	cation binding	[3]	[Group Enrichment126282035]	81	4.945055	NaN	1.0	{}	{}	[105127, 106323, 106749, 106884, 108363, 109243, 111018, 120288, 125531, 128522, 129597, 131616, 133410, 135229, 135861, 136328, 136671, 136962, 137724, 137892, 138409, 138861, 139350, 145461, 148112, 148751, 148811, 149728, 149790, 149871, 153522, 167049, 173626, 181155, 181273, 181832, 184583, 184951, 184958, 185435, 195844, 21852, 25908, 31153, 31199, 32591, 32737, 35767, 36038, 36232, 36425, …	[100059, 100073, 100199, 100216, 100357, 100402, 100406, 100429, 100432, 100460, 100478, 100483, 100489, 100620, 100854, 100924, 100937, 101056, 101373, 101421, 101561, 101631, 101741, 101996, 102000, 102052, 102090, 102125, 102286, 102290, 102454, 102483, 102549, 102614, 102675, 102684, 102728, 102782, 102795, 102827, 102838, 102867, 102868, 102935, 102997, 103194, 103200, 103201, 103447, 103494…
GO:0046872	GO_MolecularFunction-Custom-GOA_25.11.2019_00h00	metal ion binding	[4]	[Group Enrichment126282035]	80	4.901961	NaN	1.0	{}	{}	[105127, 106323, 106749, 106884, 108363, 111018, 120288, 125531, 128522, 129597, 131616, 133410, 135229, 135861, 136328, 136671, 136962, 137724, 137892, 138409, 138861, 139350, 145461, 148112, 148751, 148811, 149728, 149790, 149871, 153522, 167049, 173626, 181155, 181273, 181832, 184583, 184951, 184958, 185435, 195844, 21852, 25908, 31153, 31199, 32591, 32737, 35767, 36038, 36232, 36425, 36553, 3…	[100059, 100073, 100199, 100216, 100357, 100402, 100406, 100429, 100432, 100460, 100478, 100483, 100489, 100620, 100854, 100924, 100937, 101056, 101373, 101421, 101561, 101631, 101741, 101996, 102000, 102052, 102125, 102286, 102290, 102454, 102483, 102549, 102614, 102675, 102684, 102728, 102782, 102795, 102827, 102838, 102867, 102868, 102935, 102997, 103194, 103200, 103201, 103447, 103494, 103664…
GO:0046914	GO_MolecularFunction-Custom-GOA_25.11.2019_00h00	transition metal ion binding	[5]	[Group Enrichment126282035]	76	5.2054796	NaN	1.0	{}	{}	[106323, 106749, 106884, 108363, 111018, 120288, 125531, 128522, 129597, 131616, 133410, 135229, 135861, 136328, 136671, 136962, 137892, 138409, 138861, 139350, 145461, 148112, 148751, 148811, 149728, 149790, 149871, 153522, 167049, 173626, 181155, 181273, 181832, 184583, 184951, 184958, 185435, 195844, 21852, 25908, 31153, 31199, 32591, 32737, 35767, 36038, 36232, 36425, 36553, 37949, 39815, 426…	[100059, 100073, 100199, 100216, 100357, 100402, 100406, 100429, 100432, 100460, 100478, 100483, 100489, 100854, 100924, 100937, 101421, 101561, 101996, 102000, 102052, 102125, 102286, 102290, 102454, 102549, 102614, 102675, 102684, 102728, 102782, 102795, 102827, 102868, 102935, 102997, 103194, 103201, 103664, 103771, 103924, 103992, 104207, 104528, 104717, 105053, 105083, 105092, 105094, 105103…
GO:0048037	GO_MolecularFunction-Custom-GOA_25.11.2019_00h00	cofactor binding	[2]	[Group Enrichment126282035]	50	6.4102564	NaN	1.0	{}	{}	[106320, 106323, 106884, 108363, 111018, 117162, 119357, 120288, 133410, 136328, 136962, 137836, 138409, 145461, 149728, 153522, 167044, 167049, 169501, 172497, 172946, 181832, 184951, 185081, 206020, 207227, 21852, 31153, 32737, 35190, 35767, 37949, 38009, 44455, 45903, 46223, 46607, 51158, 53043, 58227, 59515, 60307, 60475, 60571, 61096, 61376, 62276, 62281, 65103, 96286]	[100059, 100109, 100199, 100357, 100477, 100478, 100567, 100774, 100820, 101786, 101912, 101951, 101993, 101996, 102052, 102060, 102090, 102286, 102357, 102614, 102684, 102819, 102837, 102855, 103628, 103986, 104207, 104459, 104659, 104674, 104717, 104809, 105089, 105103, 105115, 105120, 105153, 105160, 105259, 105473, 105604, 105608, 105657, 105711, 105877, 105892, 106059, 106153, 106173, 106257…

## Sheet: S4-ClueGOResults-4817-Fst
GOID	Ontology Source	GOTerm	GOLevels	GOGroups	Nr, Genes	% Associated Genes	Term PValue	Term PValue Corrected with Bonferroni step down	Group PValue	Group PValue Corrected with Bonferroni step down	Associated Genes Found	All Associated Genes
GO:0003723	GO_MolecularFunction-Custom-GOA_25,11,2019_00h00	RNA binding	[4]	[Group00]	67	52.7559	1.89734e-05	0.00889851	{Group00=1,897336342653537E-5}	{Group00=5,692009027960611E-5}	[100553, 100560, 101289, 102675, 103874, 108960, 109909, 110659, 110971, 113039, 114658, 116891, 117471, 123620, 125572, 126840, 134890, 139968, 143727, 151544, 153956, 154379, 155325, 156413, 156477, 159369, 162500, 162521, 162761, 164402, 165460, 166376, 166656, 16965, 17127, 171734, 174802, 17500, 177235, 178506, 179056, 179202, 183235, 186017, 18769, 190245, 190678, 192583, 193873, 198225, 19…	[100553, 100560, 101289, 102675, 103874, 106239, 108960, 109792, 109909, 110659, 110971, 112082, 113039, 114658, 116891, 117471, 123146, 123620, 125572, 126840, 129711, 134890, 136594, 138531, 139968, 143727, 143860, 150732, 151544, 153956, 154379, 155325, 155691, 156413, 156477, 157288, 159369, 159616, 161450, 16250, 162500, 162521, 16266, 16275, 162761, 164305, 164402, 164834, 165460, 166376, 1…
GO:0016779	GO_MolecularFunction-Custom-GOA_25,11,2019_00h00	nucleotidyltransferase activity	[4]	[Group01]	55	56.1224	1.00073e-05	0.00475345	{Group01=1,000726948827571E-5}	{Group01=4,002907795310284E-5}	[100040, 101491, 101862, 102528, 104825, 105227, 107688, 107753, 108509, 109648, 112007, 114301, 119505, 122969, 123127, 124648, 125253, 129801, 134793, 142848, 144735, 145224, 145855, 156819, 158434, 159648, 162502, 162761, 163537, 163981, 164402, 171696, 17376, 18034, 180489, 186779, 191486, 191683, 192583, 194438, 198420, 20334, 20390, 205131, 22253, 26403, 26995, 28277, 38254, 38839, 43109, 4…	[100040, 101491, 101862, 101922, 102528, 104825, 105227, 107688, 107753, 108509, 109648, 112007, 113383, 114301, 115103, 118219, 119505, 122969, 123127, 124648, 125253, 126614, 128842, 129801, 132996, 133258, 134793, 136594, 142137, 142848, 143826, 144735, 145224, 145855, 151444, 156819, 157597, 158434, 159249, 159648, 161588, 161624, 162502, 162761, 163537, 163981, 16435, 164402, 16714, 168945, …
GO:0006259	GO_BiologicalProcess-Custom-GOA_25,11,2019_00h00	DNA metabolic process	[4, 5, 6]	[Group02]	104	54.4503	1.17764e-08	6.08839e-06	{Group02=1,1776374853411988E-8}	{Group02=1,4131649824094387E-7}	[101832, 101862, 104060, 104584, 105318, 107508, 107688, 107753, 107841, 108122, 108346, 108509, 108778, 108960, 109648, 111578, 111844, 114301, 114415, 119023, 122519, 122969, 123127, 123678, 124648, 129166, 129838, 135132, 140068, 140991, 142171, 142576, 143608, 143926, 144735, 145224, 145365, 145586, 147472, 151656, 153683, 155874, 156008, 156819, 157173, 158902, 159648, 160358, 161212, 162502…	[100460, 100650, 101832, 101862, 101922, 102269, 103716, 104060, 104333, 104487, 104584, 105318, 105604, 107331, 107508, 107688, 107753, 107841, 108122, 108346, 108509, 108778, 108960, 109648, 111578, 111844, 114301, 114415, 115171, 116593, 118219, 119023, 122519, 122969, 123127, 123678, 124648, 124742, 124800, 129166, 129838, 134164, 134337, 134826, 135132, 136594, 138531, 139002, 139128, 140068…
GO:0042578	GO_MolecularFunction-Custom-GOA_25,11,2019_00h00	phosphoric ester hydrolase activity	[4]	[Group03]	63	52.0661	5.62841e-05	0.0252716	{Group03=5,628413528233544E-5}	{Group03=1,1256827056467088E-4}	[100083, 100509, 100959, 102318, 102528, 111491, 111578, 116600, 120329, 120969, 121962, 124919, 128149, 128942, 130734, 135132, 143703, 145365, 145767, 151633, 152691, 153499, 154356, 158476, 160181, 160358, 163068, 164189, 164868, 175126, 176157, 180259, 180634, 187792, 187922, 189989, 190622, 190764, 191205, 194263, 196429, 196868, 200007, 200587, 206271, 206995, 29150, 33011, 34389, 36935, 37…	[100020, 100083, 100294, 100509, 100959, 102318, 102528, 102967, 103370, 104487, 110574, 111491, 111578, 116600, 118086, 120329, 120809, 120969, 121962, 124919, 125307, 127084, 127386, 128149, 128942, 130734, 131892, 134325, 134826, 135132, 139002, 140963, 141044, 143703, 145023, 145365, 145767, 147484, 149772, 151633, 151638, 152691, 153499, 154356, 157125, 158109, 158476, 160181, 160358, 161444…
GO:1905368	GO_CellularComponent-Custom-GOA_25,11,2019_00h00	peptidase complex	[3]	[Group04]	14	82.3529	7.49199e-05	0.0333393	{Group04=7,491987245063152E-5}	{Group04=7,491987245063152E-5}	[102500, 141988, 156702, 157237, 16886, 170609, 18070, 181029, 19129, 193977, 202724, 40081, 48242, 91390]	[102327, 102500, 141988, 156702, 157080, 157237, 16886, 170609, 18070, 181029, 19129, 193977, 202724, 30035, 40081, 48242, 91390]
GO:0016071	GO_BiologicalProcess-Custom-GOA_25,11,2019_00h00	mRNA metabolic process	[6, 7]	[Group05]	32	66.6667	5.85866e-06	0.00280044	{Group05=5,858664229881884E-6}	{Group05=2,929332114940942E-5}	[101832, 107966, 111844, 120969, 123078, 128893, 143727, 145365, 145408, 159035, 159097, 163525, 16881, 175039, 177235, 186045, 191683, 193728, 193867, 194003, 198858, 20205, 23294, 29134, 30660, 38990, 39262, 40982, 41726, 49999, 50563, 62708]	[101832, 107966, 111844, 112324, 116593, 120969, 123078, 128893, 138531, 143727, 145365, 145408, 153010, 159035, 159097, 163525, 164149, 16881, 175039, 177116, 177235, 17820, 186045, 18677, 191683, 193728, 193867, 194003, 194642, 198858, 198985, 20205, 20611, 23294, 29134, 30660, 38990, 39262, 39968, 40982, 41726, 42320, 49999, 50563, 52208, 54942, 62708, 99921]
GO:0016192	GO_BiologicalProcess-Custom-GOA_25,11,2019_00h00	vesicle-mediated transport	[4]	[Group06]	41	67.2131	2.03644e-07	0.000102026	{Group06=2,0364380293046761E-7}	{Group06=1,4255066205132732E-6}	[104114, 112219, 112314, 112366, 117447, 123506, 128883, 147472, 150643, 154773, 157158, 161428, 16656, 167811, 168726, 16978, 171666, 175012, 176651, 179693, 179699, 180704, 188095, 193431, 19401, 200539, 206944, 206989, 21232, 37198, 38317, 38523, 41582, 42014, 47989, 51759, 54660, 55088, 58166, 99507, 99689]	[104114, 104583, 112219, 112314, 112366, 117447, 123506, 128883, 137267, 140261, 145212, 145682, 147472, 148507, 150643, 151584, 154773, 157158, 159086, 161428, 164537, 16656, 167811, 168726, 16978, 171666, 175012, 17588, 176619, 176651, 178567, 179693, 179699, 180557, 180704, 182150, 186137, 188095, 189875, 193431, 19401, 198311, 200539, 200815, 206944, 206989, 207997, 208307, 21232, 37198, 3831…
GO:0030117	GO_CellularComponent-Custom-GOA_25,11,2019_00h00	membrane coat	[3, 4]	[Group06]	20	80	4.36085e-06	0.00210629	{Group06=2,0364380293046761E-7}	{Group06=1,4255066205132732E-6}	[104114, 112314, 150643, 154773, 161428, 16656, 168726, 16978, 175012, 176651, 179693, 179699, 180704, 193431, 200539, 38317, 41582, 51759, 55088, 99689]	[104114, 112314, 145212, 150643, 154773, 159086, 161428, 16656, 168726, 16978, 175012, 17588, 176651, 178567, 179693, 179699, 180704, 189875, 193431, 200539, 38317, 41582, 51759, 55088, 99689]
GO:0019637	GO_BiologicalProcess-Custom-GOA_25,11,2019_00h00	organophosphate metabolic process	[3, 4]	[Group07, Group14, Group18]	103	53.6458	3.89244e-08	1.98514e-05	{Group07=4,383587665037024E-8, Group14=3,653570703126404E-24, Group18=2,891330259313511E-13}	{Group07=3,9452288985333213E-7, Group14=7,307141406252808E-23, Group18=5,204394466764319E-12}	[100047, 100297, 100959, 101446, 101476, 102090, 102114, 102675, 103447, 103748, 104898, 105379, 105409, 107512, 109285, 111709, 113969, 114061, 115606, 116378, 118485, 118640, 120329, 120951, 121391, 121788, 124539, 127461, 128994, 137101, 139027, 143105, 143894, 147654, 152691, 154079, 155075, 155726, 156151, 157083, 157176, 157379, 157466, 157474, 158434, 159498, 160118, 161363, 16138, 161620,…	[100047, 100111, 100297, 100500, 100959, 101446, 101476, 101825, 102090, 102114, 102672, 102675, 103447, 103748, 104104, 104898, 105120, 105379, 105409, 105863, 107381, 107512, 107782, 109285, 111709, 113522, 113554, 113969, 114061, 115606, 115666, 116378, 118485, 118640, 120329, 120827, 120951, 121110, 121391, 121788, 124454, 124539, 124864, 127399, 127461, 127817, 128994, 134684, 135232, 136610…
GO:0006644	GO_BiologicalProcess-Custom-GOA_25,11,2019_00h00	phospholipid metabolic process	[4, 5]	[Group07, Group18]	40	59.7015	2.30706e-05	0.0107048	{Group07=4,383587665037024E-8, Group18=2,891330259313511E-13}	{Group07=3,9452288985333213E-7, Group18=5,204394466764319E-12}	[100297, 101476, 102114, 103748, 105379, 105409, 107512, 109285, 113969, 114061, 118640, 121391, 121788, 124539, 147654, 152691, 154079, 155726, 157083, 158434, 161620, 161750, 163772, 164705, 185802, 186352, 193501, 197015, 197149, 197229, 198759, 26403, 26829, 31812, 38510, 40190, 49538, 53544, 53977, 54416]	[100297, 101476, 102114, 103748, 105379, 105409, 107512, 109285, 113554, 113969, 114061, 118640, 121391, 121788, 124539, 134684, 135232, 139735, 142137, 145102, 147654, 151662, 151980, 152691, 153679, 154079, 155726, 157083, 158434, 161018, 161620, 161750, 163772, 164705, 167067, 176878, 181782, 184438, 185802, 186352, 191142, 193501, 197015, 197149, 197229, 197915, 198759, 200236, 200686, 20579,…
GO:0044255	GO_BiologicalProcess-Custom-GOA_25,11,2019_00h00	cellular lipid metabolic process	[3, 4]	[Group07]	78	50.3226	3.75048e-05	0.0172147	{Group07=4,383587665037024E-8}	{Group07=3,9452288985333213E-7}	[100297, 100660, 101476, 102114, 102172, 102721, 103632, 103748, 105379, 105409, 107512, 108948, 109285, 111269, 113969, 114061, 118640, 120554, 121391, 121788, 124539, 126852, 128994, 132548, 142155, 145094, 145608, 147654, 151994, 152691, 154079, 154829, 155726, 157083, 157362, 158434, 158634, 161620, 161750, 162510, 163772, 164705, 16529, 165411, 165702, 167932, 168578, 174704, 179703, 185802,…	[100157, 100297, 100660, 101476, 102114, 102172, 102721, 103632, 103748, 105379, 105409, 105749, 107512, 108948, 109285, 111269, 113554, 113969, 114061, 118305, 118640, 120554, 120705, 121391, 121788, 124539, 126476, 126852, 127431, 128994, 132548, 133633, 134684, 135232, 136328, 136877, 136998, 138681, 138935, 139735, 142137, 142155, 145094, 145102, 145608, 146612, 147654, 148710, 148711, 151237…
GO:1901566	GO_BiologicalProcess-Custom-GOA_25,11,2019_00h00	organonitrogen compound biosynthetic process	[4]	[Group08]	254	45.1155	7.14832e-08	3.6242e-05	{Group08=3,9092272715110296E-8}	{Group08=3,9092272715110295E-7}	[100058, 100109, 100911, 101124, 101148, 101208, 101374, 101431, 101436, 101476, 101502, 101580, 102114, 102154, 102238, 102353, 102574, 103141, 103308, 103874, 103986, 104066, 104442, 104898, 105379, 106340, 106539, 108665, 110553, 110945, 111112, 111549, 111709, 113054, 113116, 113324, 114056, 114061, 114335, 114658, 115038, 115389, 116137, 116600, 117061, 117197, 118458, 118478, 119217, 120783…	[100058, 100109, 100111, 100177, 100477, 100558, 100911, 101124, 101148, 101208, 101338, 101374, 101431, 101436, 101476, 101502, 101580, 101968, 102114, 102154, 102238, 102353, 102529, 102574, 102672, 102985, 103141, 103308, 103532, 103540, 103659, 103874, 103933, 103986, 104066, 104091, 104223, 104442, 104479, 104511, 104564, 104681, 104898, 105014, 105120, 105379, 105416, 105562, 105863, 106340…
GO:0006518	GO_BiologicalProcess-Custom-GOA_25,11,2019_00h00	peptide metabolic process	[4, 5]	[Group08]	146	45625	2.33769e-05	0.0108235	{Group08=3,9092272715110296E-8}	{Group08=3,9092272715110295E-7}	[101124, 101148, 101436, 101580, 102154, 102238, 102353, 102574, 103141, 103874, 104066, 104442, 110553, 111112, 113054, 113324, 114658, 115038, 115389, 116137, 117061, 118458, 118478, 121173, 122533, 122690, 122837, 123306, 123551, 123756, 125319, 126017, 128994, 130553, 130615, 134699, 134864, 135237, 141320, 141789, 143929, 145274, 145427, 145803, 145807, 147714, 151544, 152896, 152973, 153791…	[100177, 101124, 101148, 101436, 101580, 101968, 102154, 102238, 102353, 102574, 103141, 103532, 103659, 103874, 104066, 104442, 104479, 104564, 105014, 105416, 105562, 106439, 106636, 106727, 107352, 107580, 108639, 108866, 109261, 109290, 110553, 110628, 111112, 111716, 111959, 112082, 113054, 113324, 114658, 115038, 115389, 116137, 116656, 117061, 118376, 118458, 118478, 121173, 122533, 122690…
GO:0043043	GO_BiologicalProcess-Custom-GOA_25,11,2019_00h00	peptide biosynthetic process	[5, 6]	[Group08]	142	45.3674	4.26209e-05	0.0193925	{Group08=3,9092272715110296E-8}	{Group08=3,9092272715110295E-7}	[101124, 101148, 101436, 101580, 102154, 102238, 102353, 102574, 103141, 103874, 104066, 104442, 110553, 111112, 113054, 113324, 114658, 115038, 115389, 116137, 117061, 118458, 118478, 121173, 122533, 122690, 122837, 123306, 123551, 123756, 125319, 126017, 128994, 130553, 130615, 134699, 134864, 135237, 141320, 141789, 143929, 145274, 145427, 145803, 145807, 147714, 151544, 152896, 152973, 153791…	[100177, 101124, 101148, 101436, 101580, 101968, 102154, 102238, 102353, 102574, 103141, 103532, 103659, 103874, 104066, 104442, 104479, 104564, 105014, 105416, 105562, 106439, 106636, 106727, 107352, 107580, 108639, 108866, 109261, 109290, 110553, 110628, 111112, 111716, 111959, 112082, 113054, 113324, 114658, 115038, 115389, 116137, 116656, 117061, 118376, 118458, 118478, 121173, 122533, 122690…
GO:0043604	GO_BiologicalProcess-Custom-GOA_25,11,2019_00h00	amide biosynthetic process	[5]	[Group08]	149	44.7447	6.52979e-05	0.0291882	{Group08=3,9092272715110296E-8}	{Group08=3,9092272715110295E-7}	[100058, 101124, 101148, 101436, 101502, 101580, 102154, 102238, 102353, 102574, 103141, 103874, 104066, 104442, 106340, 110553, 111112, 111549, 113054, 113324, 114658, 115038, 115389, 116137, 117061, 118458, 118478, 121173, 122533, 122690, 122837, 123306, 123551, 123756, 125319, 126017, 128994, 130553, 130615, 134699, 134864, 135237, 141320, 141789, 143929, 145274, 145427, 145803, 145807, 147714…	[100058, 100177, 101124, 101148, 101338, 101436, 101502, 101580, 101968, 102154, 102238, 102353, 102574, 103141, 103532, 103659, 103874, 104066, 104442, 104479, 104564, 105014, 105416, 105562, 106340, 106439, 106636, 106727, 107352, 107580, 108177, 108639, 108866, 109261, 109290, 109417, 110553, 110628, 111112, 111549, 111716, 111959, 112082, 113054, 113324, 114658, 115038, 115389, 116137, 116656…
GO:0031090	GO_CellularComponent-Custom-GOA_25,11,2019_00h00	organelle membrane	[3, 4]	[Group09]	51	62.1951	2.98195e-07	0.000148501	{Group09=4,4503456297428765E-9}	{Group09=5,785449318665739E-8}	[101476, 105196, 107512, 107884, 123178, 129084, 132809, 142413, 145661, 150643, 151550, 152420, 152741, 153174, 157667, 159844, 161428, 163335, 163951, 168726, 16898, 16978, 170052, 174913, 176193, 179699, 181029, 18559, 18810, 18987, 19552, 196053, 196340, 19667, 199072, 202724, 206183, 206989, 20798, 20879, 22228, 24973, 38782, 40277, 41582, 41659, 42014, 45405, 53619, 54500, 91390]	[101476, 104126, 105196, 105608, 106173, 107512, 107884, 108259, 113065, 115587, 116227, 116586, 121993, 123178, 129084, 130340, 132666, 132809, 142413, 145661, 150643, 151463, 151550, 152420, 152741, 153174, 153679, 155471, 157434, 157667, 159086, 159844, 161428, 161670, 163335, 163429, 163945, 163951, 168726, 16898, 16978, 170052, 17119, 174913, 175359, 176193, 179699, 181029, 181782, 18559, 18…
GO:0031967	GO_CellularComponent-Custom-GOA_25,11,2019_00h00	organelle envelope	[3, 4]	[Group09]	41	64.0625	1.41886e-06	0.00069666	{Group09=4,4503456297428765E-9}	{Group09=5,785449318665739E-8}	[103748, 105196, 105473, 107884, 113458, 118232, 132809, 142413, 145661, 151550, 152286, 152741, 157667, 159844, 163772, 163951, 164432, 166402, 16898, 170052, 176617, 184114, 18559, 187227, 18987, 19552, 196053, 196340, 19667, 204920, 206183, 20798, 20879, 22228, 24973, 38782, 40277, 48099, 53571, 53619, 54500]	[102489, 103748, 105196, 105473, 107884, 108259, 113065, 113458, 115625, 116227, 116586, 118232, 121993, 132666, 132809, 134670, 142413, 145661, 151463, 151550, 152286, 152741, 156855, 157667, 159669, 159844, 16145, 16268, 163429, 163772, 163945, 163951, 164432, 166402, 16898, 170052, 175359, 176617, 17980, 184114, 18559, 187227, 18987, 19552, 196053, 196340, 19667, 203083, 204920, 206183, 20759,…
GO:0031966	GO_CellularComponent-Custom-GOA_25,11,2019_00h00	mitochondrial membrane	[4, 5, 6, 7]	[Group09]	27	67.5	2.24452e-05	0.0104595	{Group09=4,4503456297428765E-9}	{Group09=5,785449318665739E-8}	[105196, 107884, 132809, 142413, 145661, 151550, 152741, 157667, 159844, 163951, 16898, 170052, 18559, 18987, 19552, 196053, 196340, 19667, 206183, 20798, 20879, 22228, 24973, 38782, 40277, 53619, 54500]	[105196, 107884, 108259, 113065, 116227, 116586, 121993, 132666, 132809, 142413, 145661, 151463, 151550, 152741, 157667, 159844, 163429, 163945, 163951, 16898, 170052, 175359, 18559, 18987, 19552, 196053, 196340, 19667, 206183, 20759, 20798, 20879, 22228, 24973, 38782, 40277, 41608, 45119, 53619, 54500]
GO:0005743	GO_CellularComponent-Custom-GOA_25,11,2019_00h00	mitochondrial inner membrane	[5, 6, 7, 8]	[Group09]	23	69.697	4.19579e-05	0.0191328	{Group09=4,4503456297428765E-9}	{Group09=5,785449318665739E-8}	[105196, 107884, 132809, 142413, 145661, 151550, 152741, 157667, 159844, 163951, 16898, 170052, 18987, 196053, 196340, 19667, 20798, 22228, 24973, 38782, 40277, 53619, 54500]	[105196, 107884, 108259, 113065, 116227, 116586, 132809, 142413, 145661, 151463, 151550, 152741, 157667, 159844, 163429, 163945, 163951, 16898, 170052, 175359, 18987, 196053, 196340, 19667, 20798, 22228, 24973, 38782, 40277, 41608, 45119, 53619, 54500]
GO:0005739	GO_CellularComponent-Custom-GOA_25,11,2019_00h00	mitochondrion	[3, 4, 5]	[Group09]	41	57.7465	5.45717e-05	0.0245573	{Group09=4,4503456297428765E-9}	{Group09=5,785449318665739E-8}	[101862, 103291, 105196, 105473, 107884, 118002, 118232, 132809, 142413, 145661, 151550, 152741, 157667, 159534, 159844, 163951, 164197, 16898, 170052, 17052, 17072, 181377, 18559, 189390, 18987, 19552, 196053, 196340, 19667, 19880, 206183, 20798, 20879, 22228, 24973, 38782, 40277, 50674, 52347, 53619, 54500]	[101862, 102295, 103291, 103382, 105196, 105473, 107352, 107884, 108259, 112529, 113065, 116227, 116586, 118002, 118232, 119749, 121993, 132666, 132809, 134670, 138462, 142413, 145661, 151463, 151550, 152741, 156855, 157667, 159534, 159669, 159844, 16145, 162262, 16268, 163100, 163429, 163945, 163951, 164197, 16898, 170052, 17039, 17052, 17072, 175359, 17980, 181377, 18559, 187465, 189390, 18987,…
GO:0051276	GO_BiologicalProcess-Custom-GOA_25,11,2019_00h00	chromosome organization	[4]	[Group10]	88	56.051	2.58592e-08	1.32399e-05	{Group10=2,7308279665073086E-8}	{Group10=3,0039107631580394E-7}	[100774, 102549, 103194, 103603, 104584, 105938, 106558, 108778, 110284, 110553, 110951, 111955, 113786, 114415, 116731, 116781, 117650, 118458, 119023, 123368, 123662, 129136, 133008, 135047, 140068, 143464, 152663, 152665, 154617, 154915, 154975, 157006, 157173, 158328, 158848, 159108, 159387, 160475, 164463, 165701, 166633, 168005, 169889, 174267, 175008, 176282, 176302, 178553, 179153, 179950…	[100774, 101394, 101656, 102229, 102269, 102549, 103194, 103603, 103925, 104584, 105938, 106558, 106911, 108778, 109180, 109522, 110086, 110284, 110553, 110951, 111688, 111955, 113786, 114415, 116731, 116781, 117650, 118458, 119023, 120719, 120765, 123368, 123652, 123662, 124800, 129136, 131294, 133008, 134164, 135047, 140068, 140495, 143464, 145461, 150511, 152663, 152665, 154026, 154617, 154733…
GO:0006996	GO_BiologicalProcess-Custom-GOA_25,11,2019_00h00	organelle organization	[3]	[Group10]	102	51.5152	6.21899e-07	0.000308462	{Group10=2,7308279665073086E-8}	{Group10=3,0039107631580394E-7}	[100774, 102549, 103194, 103603, 104584, 105938, 106098, 106558, 108778, 110284, 110553, 110951, 111955, 113786, 114415, 116731, 116781, 117650, 118458, 119023, 123178, 123368, 123662, 129136, 133008, 135047, 140068, 143464, 152663, 152665, 154617, 154915, 154975, 157006, 157173, 158328, 158848, 159108, 159387, 160475, 164463, 165701, 165776, 166633, 168005, 168241, 169889, 174267, 175008, 175351…	[100157, 100774, 101394, 101656, 102229, 102269, 102549, 103194, 103382, 103603, 103925, 104126, 104584, 105938, 106098, 106239, 106558, 106911, 108778, 109180, 109522, 110086, 110284, 110553, 110951, 111688, 111955, 112948, 113786, 114415, 116731, 116781, 117650, 118305, 118458, 119023, 120719, 120765, 122949, 123178, 123368, 123652, 123662, 124800, 129136, 131294, 133008, 134164, 134670, 135047…
GO:0018205	GO_BiologicalProcess-Custom-GOA_25,11,2019_00h00	peptidyl-lysine modification	[7, 8]	[Group10]	29	69.0476	5.55354e-06	0.0026657	{Group10=2,7308279665073086E-8}	{Group10=3,0039107631580394E-7}	[100774, 101832, 111844, 111955, 154617, 159108, 163525, 166638, 169889, 179153, 180421, 190803, 191643, 193728, 194003, 197840, 198053, 198163, 198858, 22865, 23294, 24063, 27981, 29134, 40982, 42264, 49239, 49999, 99080]	[100774, 101832, 102229, 111844, 111955, 116593, 138531, 154617, 159108, 159986, 163525, 164149, 166638, 169889, 178560, 179153, 180421, 190803, 191643, 193728, 194003, 197840, 198053, 198163, 198858, 198985, 22865, 23294, 24063, 25593, 27981, 29134, 40346, 40982, 42264, 43866, 47362, 49239, 49692, 49999, 99080, 99921]
GO:0016570	GO_BiologicalProcess-Custom-GOA_25,11,2019_00h00	histone modification	[5, 6, 7]	[Group10]	35	63.6364	1.04133e-05	0.00493592	{Group10=2,7308279665073086E-8}	{Group10=3,0039107631580394E-7}	[100774, 111955, 113786, 116731, 117650, 118458, 133008, 154617, 154915, 158328, 159108, 159387, 160475, 168005, 169889, 176302, 179153, 179950, 180421, 18810, 190803, 191643, 197840, 198053, 198163, 22865, 24063, 27981, 42264, 49097, 49239, 77062, 82186, 84415, 99080]	[100774, 102229, 106911, 111955, 113786, 116731, 117650, 118458, 123652, 133008, 145461, 154617, 154915, 155471, 158328, 159108, 159387, 159986, 160475, 163689, 165156, 168005, 169889, 176302, 177547, 178560, 179153, 179950, 180421, 182583, 185028, 18810, 190803, 191643, 197840, 198053, 198163, 22865, 24063, 25593, 27981, 32848, 40346, 41286, 42264, 43866, 43997, 47362, 49097, 49239, 49692, 77062…
GO:0006325	GO_BiologicalProcess-Custom-GOA_25,11,2019_00h00	chromatin organization	[3, 5]	[Group10]	49	57.6471	1.12253e-05	0.00529834	{Group10=2,7308279665073086E-8}	{Group10=3,0039107631580394E-7}	[100774, 103194, 106558, 110951, 111955, 113786, 116731, 117650, 118458, 123368, 129136, 133008, 152663, 154617, 154915, 158328, 159108, 159387, 160475, 166633, 168005, 169889, 175008, 176282, 176302, 179153, 179950, 180421, 180715, 18091, 18810, 190803, 191643, 197840, 198053, 198163, 20434, 22865, 24063, 27981, 28056, 42264, 49097, 49239, 77062, 82186, 84415, 84590, 99080]	[100774, 101394, 102229, 103194, 106558, 106911, 110951, 111688, 111955, 113786, 116731, 117650, 118458, 123368, 123652, 129136, 131294, 133008, 145461, 150511, 152663, 154617, 154915, 155471, 158328, 159108, 159387, 159912, 159986, 160475, 161103, 163689, 165156, 166633, 168005, 169889, 175008, 175673, 176282, 176302, 177547, 178560, 179153, 179950, 180421, 180715, 18091, 181007, 182583, 185028,…
GO:0035639	GO_MolecularFunction-Custom-GOA_25,11,2019_00h00	purine ribonucleoside triphosphate binding	[4]	[Group11]	373	47.275	1.15076e-14	6.19108e-12	{Group11=1,0414852649362603E-7}	{Group11=8,331882119490082E-7}	[100560, 101013, 101124, 101290, 101436, 101446, 101502, 101580, 101801, 102114, 102149, 102152, 102259, 102353, 102391, 102549, 102574, 103141, 103325, 103479, 103591, 103623, 103870, 103874, 104060, 104143, 104152, 104442, 104584, 104747, 106084, 106560, 106654, 107508, 107841, 108346, 108515, 108659, 108778, 109093, 109190, 109483, 109991, 110221, 110284, 110354, 110553, 113211, 113786, 113877…	[100177, 100560, 100650, 101013, 101124, 101290, 101338, 101394, 101436, 101446, 101502, 101580, 101656, 101741, 101801, 101902, 101968, 102062, 102114, 102149, 102152, 102259, 102269, 102353, 102357, 102391, 102549, 102574, 102683, 103141, 103325, 103431, 103479, 103532, 103591, 103623, 103659, 103870, 103874, 103925, 103993, 104060, 104143, 104152, 104207, 104228, 104442, 104584, 104681, 104747…
GO:0032555	GO_MolecularFunction-Custom-GOA_25,11,2019_00h00	purine ribonucleotide binding	[4, 5, 6]	[Group11]	374	47.044	2.61826e-14	1.40339e-11	{Group11=1,0414852649362603E-7}	{Group11=8,331882119490082E-7}	[100560, 101013, 101124, 101290, 101436, 101446, 101502, 101580, 101801, 102114, 102149, 102152, 102259, 102353, 102391, 102549, 102574, 103141, 103325, 103479, 103591, 103623, 103870, 103874, 104060, 104143, 104152, 104442, 104584, 104747, 106084, 106560, 106654, 107508, 107841, 108346, 108515, 108659, 108778, 109093, 109190, 109483, 109991, 110221, 110284, 110354, 110553, 110734, 113211, 113786…	[100177, 100560, 100650, 101013, 101124, 101290, 101338, 101394, 101436, 101446, 101502, 101580, 101656, 101741, 101801, 101902, 101968, 102062, 102114, 102149, 102152, 102259, 102269, 102353, 102357, 102391, 102549, 102574, 102683, 103141, 103325, 103431, 103479, 103532, 103591, 103623, 103659, 103870, 103874, 103925, 103993, 104060, 104143, 104152, 104207, 104228, 104442, 104584, 104681, 104747…
GO:0032553	GO_MolecularFunction-Custom-GOA_25,11,2019_00h00	ribonucleotide binding	[3, 4, 5]	[Group11]	387	46.6265	4.59377e-14	2.45767e-11	{Group11=1,0414852649362603E-7}	{Group11=8,331882119490082E-7}	[100560, 101013, 101124, 101290, 101436, 101446, 101502, 101580, 101801, 102114, 102149, 102152, 102259, 102353, 102391, 102549, 102574, 103141, 103325, 103479, 103591, 103623, 103870, 103874, 104060, 104143, 104152, 104442, 104584, 104747, 106084, 106560, 106654, 107508, 107841, 108346, 108515, 108659, 108778, 109093, 109190, 109483, 109991, 110221, 110284, 110354, 110453, 110553, 110734, 113211…	[100177, 100560, 100650, 101013, 101124, 101290, 101338, 101394, 101436, 101446, 101502, 101580, 101656, 101741, 101801, 101902, 101968, 102062, 102114, 102149, 102152, 102259, 102269, 102353, 102357, 102391, 102549, 102574, 102683, 103141, 103325, 103431, 103479, 103532, 103591, 103623, 103659, 103870, 103874, 103925, 103993, 104060, 104143, 104152, 104207, 104228, 104442, 104584, 104681, 104747…
GO:0032559	GO_MolecularFunction-Custom-GOA_25,11,2019_00h00	adenyl ribonucleotide binding	[5, 6, 7]	[Group11]	324	46.7532	4.83133e-12	2.55094e-09	{Group11=1,0414852649362603E-7}	{Group11=8,331882119490082E-7}	[100560, 101013, 101124, 101290, 101436, 101446, 101502, 101580, 101801, 102114, 102149, 102152, 102259, 102353, 102391, 102549, 103141, 103325, 103479, 103591, 103623, 103870, 104060, 104143, 104152, 104442, 104584, 104747, 106084, 106560, 106654, 107508, 107841, 108346, 108515, 108659, 108778, 109093, 109190, 109483, 110284, 110553, 110734, 113786, 113877, 114266, 114415, 115038, 115606, 116128…	[100560, 100650, 101013, 101124, 101290, 101338, 101394, 101436, 101446, 101502, 101580, 101656, 101741, 101801, 101902, 101968, 102062, 102114, 102149, 102152, 102259, 102269, 102353, 102357, 102391, 102549, 102683, 103141, 103325, 103431, 103479, 103532, 103591, 103623, 103659, 103870, 103925, 103993, 104060, 104143, 104152, 104207, 104228, 104442, 104584, 104681, 104747, 104920, 105014, 105066…
GO:0000166	GO_MolecularFunction-Custom-GOA_25,11,2019_00h00	nucleotide binding	[3, 4]	[Group11]	458	43.0047	9.47051e-10	4.94361e-07	{Group11=1,0414852649362603E-7}	{Group11=8,331882119490082E-7}	[100073, 100560, 101013, 101124, 101290, 101436, 101446, 101502, 101580, 101801, 102114, 102149, 102152, 102259, 102353, 102391, 102549, 102574, 103141, 103325, 103479, 103591, 103623, 103628, 103870, 103874, 103986, 104060, 104143, 104152, 104442, 104584, 104747, 104898, 105259, 105657, 106084, 106560, 106654, 107508, 107841, 108346, 108515, 108659, 108778, 109093, 109190, 109483, 109991, 110221…	[100073, 100177, 100560, 100650, 100820, 101013, 101124, 101290, 101338, 101394, 101436, 101446, 101502, 101580, 101656, 101741, 101786, 101801, 101902, 101912, 101922, 101968, 102060, 102062, 102114, 102149, 102152, 102259, 102269, 102353, 102357, 102391, 102549, 102574, 102614, 102683, 102819, 102837, 102855, 103141, 103325, 103431, 103479, 103532, 103591, 103623, 103628, 103659, 103870, 103874…
GO:0043168	GO_MolecularFunction-Custom-GOA_25,11,2019_00h00	anion binding	[3]	[Group11]	478	40.9247	9.41764e-07	0.000465231	{Group11=1,0414852649362603E-7}	{Group11=8,331882119490082E-7}	[100560, 100567, 101013, 101124, 101290, 101373, 101374, 101436, 101446, 101502, 101580, 101801, 102090, 102114, 102149, 102152, 102259, 102353, 102391, 102549, 102574, 103141, 103325, 103479, 103591, 103623, 103870, 103874, 103986, 104060, 104143, 104152, 104442, 104584, 104674, 104747, 105259, 105260, 105657, 106084, 106539, 106560, 106654, 107060, 107508, 107841, 108346, 108515, 108659, 108778…	[100177, 100477, 100560, 100567, 100650, 100820, 101013, 101124, 101290, 101338, 101373, 101374, 101394, 101436, 101446, 101502, 101580, 101656, 101741, 101786, 101801, 101902, 101968, 101993, 102060, 102062, 102090, 102114, 102149, 102152, 102259, 102269, 102353, 102357, 102391, 102549, 102574, 102614, 102683, 102819, 102837, 102855, 102977, 103141, 103325, 103431, 103479, 103532, 103591, 103623…
GO:0015031	GO_BiologicalProcess-Custom-GOA_25,11,2019_00h00	protein transport	[4, 5, 6, 7]	[Group12]	79	62.6984	9.66479e-11	5.07402e-08	{Group12=3,4799461734370824E-7}	{Group12=2,087967704062249E-6}	[103748, 103992, 104114, 107512, 110354, 112314, 113211, 113458, 121257, 123931, 125572, 134740, 135219, 150643, 152126, 152420, 154773, 156498, 159336, 161428, 163772, 164432, 16656, 168241, 168726, 170012, 171666, 17176, 171820, 171993, 175012, 176114, 176651, 176830, 179693, 179699, 180068, 18021, 180704, 181335, 183235, 18342, 18371, 184114, 187227, 18772, 188880, 18987, 191156, 193431, 19436…	[103748, 103992, 104114, 105789, 107512, 110354, 111461, 112314, 113036, 113211, 113458, 115625, 121257, 123931, 125572, 129670, 134670, 134740, 135219, 140211, 145212, 150643, 152126, 152420, 154047, 154773, 156498, 156560, 159086, 159336, 161428, 16145, 163429, 163596, 163772, 164432, 16656, 168241, 168726, 170012, 171666, 17176, 171820, 171993, 175012, 17588, 176114, 176651, 176830, 17798, 178…
GO:0008104	GO_BiologicalProcess-Custom-GOA_25,11,2019_00h00	protein localization	[3]	[Group12]	81	61.8321	1.53532e-10	8.04506e-08	{Group12=3,4799461734370824E-7}	{Group12=2,087967704062249E-6}	[103748, 103992, 104114, 104874, 105295, 107512, 110354, 112314, 113211, 113458, 121257, 123931, 125572, 134740, 135219, 150643, 152126, 152420, 154773, 156498, 159336, 161428, 163772, 164432, 16656, 168241, 168726, 170012, 171666, 17176, 171820, 171993, 175012, 176114, 176651, 176830, 179693, 179699, 180068, 18021, 180704, 181335, 183235, 18342, 18371, 184114, 187227, 18772, 188880, 18987, 19115…	[103748, 103992, 104114, 104874, 105295, 105789, 107512, 110354, 111461, 112314, 113036, 113211, 113458, 115625, 121257, 123931, 125572, 129670, 134670, 134740, 135219, 140211, 145212, 150643, 152126, 152420, 154047, 154773, 156498, 156560, 159086, 159336, 161428, 16145, 163429, 163596, 163772, 164432, 16656, 168241, 168726, 170012, 171430, 171666, 17176, 171820, 171993, 175012, 17588, 176114, 17…
GO:0046907	GO_BiologicalProcess-Custom-GOA_25,11,2019_00h00	intracellular transport	[3, 4]	[Group12]	62	62	1.89034e-08	9.69746e-06	{Group12=3,4799461734370824E-7}	{Group12=2,087967704062249E-6}	[101777, 103748, 103992, 104114, 107512, 112314, 113458, 121257, 125572, 128883, 134740, 150643, 152126, 152286, 154773, 156498, 159336, 161428, 163772, 164432, 16656, 168241, 168726, 17176, 175012, 176114, 176617, 176651, 179693, 179699, 180704, 181335, 183235, 18342, 18371, 184114, 187227, 18772, 188154, 193431, 194588, 19552, 196340, 19863, 198678, 199072, 19959, 200539, 20384, 20879, 21232, 2…	[101777, 102489, 103748, 103992, 104114, 104583, 107512, 111461, 112314, 113036, 113458, 115625, 121257, 125572, 128883, 129670, 134670, 134740, 145212, 150643, 152126, 152286, 154773, 156498, 156560, 159086, 159336, 161428, 16145, 163772, 164432, 16656, 168241, 168726, 17176, 175012, 17588, 176114, 176617, 176619, 176651, 17798, 178567, 179693, 179699, 17980, 180165, 180704, 180785, 181335, 1817…
GO:0034613	GO_BiologicalProcess-Custom-GOA_25,11,2019_00h00	cellular protein localization	[4]	[Group12]	57	60.6383	2.12315e-07	0.000106158	{Group12=3,4799461734370824E-7}	{Group12=2,087967704062249E-6}	[103748, 103992, 104114, 104874, 105295, 107512, 112314, 113458, 121257, 125572, 134740, 150643, 152126, 154773, 156498, 159336, 161428, 163772, 164432, 16656, 168241, 168726, 17176, 175012, 176114, 176651, 179693, 179699, 180704, 181335, 183235, 18342, 18371, 184114, 187227, 18772, 193431, 194588, 19552, 196340, 19863, 198678, 199072, 19959, 200539, 20384, 20879, 28866, 38317, 38523, 41582, 4201…	[103748, 103992, 104114, 104874, 105295, 107512, 111461, 112314, 113036, 113458, 115625, 121257, 125572, 129670, 134670, 134740, 145212, 150643, 152126, 154773, 156498, 156560, 159086, 159336, 161428, 16145, 163772, 164432, 16656, 168241, 168726, 171430, 17176, 175012, 17588, 176114, 176651, 17798, 178567, 179693, 179699, 17980, 180165, 180704, 180785, 181335, 181782, 183235, 18342, 18371, 184114…
GO:0006886	GO_BiologicalProcess-Custom-GOA_25,11,2019_00h00	intracellular protein transport	[4, 5, 6, 7, 8]	[Group12]	55	61.1111	2.39972e-07	0.000119746	{Group12=3,4799461734370824E-7}	{Group12=2,087967704062249E-6}	[103748, 103992, 104114, 107512, 112314, 113458, 121257, 125572, 134740, 150643, 152126, 154773, 156498, 159336, 161428, 163772, 164432, 16656, 168241, 168726, 17176, 175012, 176114, 176651, 179693, 179699, 180704, 181335, 183235, 18342, 18371, 184114, 187227, 18772, 193431, 194588, 19552, 196340, 19863, 198678, 199072, 19959, 200539, 20384, 20879, 28866, 38317, 38523, 41582, 42014, 48099, 51759,…	[103748, 103992, 104114, 107512, 111461, 112314, 113036, 113458, 115625, 121257, 125572, 129670, 134670, 134740, 145212, 150643, 152126, 154773, 156498, 156560, 159086, 159336, 161428, 16145, 163772, 164432, 16656, 168241, 168726, 17176, 175012, 17588, 176114, 176651, 17798, 178567, 179693, 179699, 17980, 180165, 180704, 180785, 181335, 181782, 183235, 18342, 18371, 184114, 186137, 187227, 18772,…
GO:0071705	GO_BiologicalProcess-Custom-GOA_25,11,2019_00h00	nitrogen compound transport	[4]	[Group12]	105	50.4808	1.49611e-06	0.000733092	{Group12=3,4799461734370824E-7}	{Group12=2,087967704062249E-6}	[100007, 100504, 103748, 103992, 104114, 107512, 107624, 110354, 112314, 113211, 113458, 120560, 121257, 123931, 125572, 125575, 127261, 134740, 135219, 139029, 150643, 151065, 152126, 152420, 152523, 154773, 156498, 159216, 159336, 160965, 160977, 161428, 163380, 163408, 163772, 164432, 16656, 168241, 168726, 170012, 171666, 17176, 171820, 171993, 175012, 176114, 176617, 176651, 176830, 179693, …	[100007, 100424, 100504, 101530, 103748, 103992, 104114, 105789, 106839, 107030, 107142, 107512, 107624, 108930, 110354, 111461, 111934, 112314, 113036, 113211, 113458, 115625, 116170, 119761, 119862, 120560, 120813, 121257, 123931, 125572, 125575, 127261, 128136, 129670, 131189, 134670, 134740, 135219, 136507, 136781, 137211, 137916, 138640, 139029, 139765, 140211, 143328, 145212, 146296, 146498…
GO:0016887	GO_MolecularFunction-Custom-GOA_25,11,2019_00h00	ATPase activity	[7]	[Group13]	118	52.6786	1.60679e-08	8.27494e-06	{Group13=2,1491896752643607E-9}	{Group13=3,0088655453701053E-8}	[100560, 101801, 102152, 102391, 102549, 103479, 103591, 104152, 104584, 104747, 105938, 106084, 108346, 108778, 109483, 110284, 110553, 113877, 114415, 116128, 116781, 119023, 122455, 123127, 123516, 123662, 124648, 125387, 125496, 126797, 129993, 130704, 135047, 138511, 139869, 140066, 140068, 142171, 143464, 143956, 151006, 151668, 152665, 153057, 154365, 154548, 154975, 156819, 157006, 157173…	[100560, 100650, 101394, 101656, 101801, 102152, 102269, 102391, 102549, 103479, 103591, 103925, 104152, 104584, 104747, 104920, 105066, 105086, 105608, 105938, 106084, 106267, 106676, 106686, 106738, 106945, 107331, 107413, 108346, 108778, 109180, 109483, 109522, 110086, 110284, 110553, 113877, 114415, 116128, 116211, 116403, 116781, 118926, 119023, 119032, 119877, 120719, 120765, 122455, 123127…
GO:0042623	GO_MolecularFunction-Custom-GOA_25,11,2019_00h00	ATPase activity, coupled	[8]	[Group13]	77	57.8947	2.93277e-08	1.49864e-05	{Group13=2,1491896752643607E-9}	{Group13=3,0088655453701053E-8}	[100560, 101801, 102152, 102391, 102549, 103591, 104152, 104584, 105938, 108346, 108778, 109483, 110284, 110553, 113877, 114415, 116128, 116781, 119023, 123127, 123516, 123662, 124648, 130704, 135047, 138511, 139869, 140066, 142171, 143464, 152665, 153057, 154975, 156819, 157006, 157173, 158848, 161696, 164463, 171696, 171759, 174267, 176235, 178553, 180620, 180715, 181052, 183420, 184188, 187583…	[100560, 100650, 101656, 101801, 102152, 102269, 102391, 102549, 103591, 103925, 104152, 104584, 105938, 107331, 107413, 108346, 108778, 109180, 109483, 109522, 110086, 110284, 110553, 113877, 114415, 116128, 116211, 116403, 116781, 119023, 120719, 120765, 123127, 123516, 123662, 124648, 124800, 130704, 130731, 134164, 135047, 138511, 139869, 140066, 140495, 142171, 143464, 145247, 151508, 152665…
GO:0016462	GO_MolecularFunction-Custom-GOA_25,11,2019_00h00	pyrophosphatase activity	[5]	[Group13]	189	46.7822	1.73866e-07	8.72805e-05	{Group13=2,1491896752643607E-9}	{Group13=3,0088655453701053E-8}	[100073, 100560, 101777, 101801, 102149, 102152, 102391, 102549, 102574, 103479, 103591, 103874, 104143, 104152, 104584, 104747, 104898, 105938, 105945, 106084, 107508, 108346, 108778, 109483, 110284, 110553, 113877, 114415, 116128, 116781, 117193, 119023, 120407, 120543, 122455, 123127, 123306, 123516, 123662, 124648, 125387, 125496, 125572, 126797, 129993, 130704, 135047, 135219, 138511, 139869…	[100073, 100177, 100560, 100650, 101394, 101438, 101656, 101741, 101777, 101801, 102024, 102062, 102149, 102152, 102269, 102391, 102549, 102574, 102683, 103479, 103591, 103874, 103925, 104143, 104152, 104207, 104584, 104747, 104898, 104920, 104928, 105066, 105086, 105308, 105608, 105938, 105945, 106084, 106267, 106443, 106676, 106686, 106738, 106945, 107057, 107331, 107413, 107508, 108346, 108651…
GO:0017111	GO_MolecularFunction-Custom-GOA_25,11,2019_00h00	nucleoside-triphosphatase activity	[6]	[Group13]	170	45.6989	4.46047e-06	0.00214994	{Group13=2,1491896752643607E-9}	{Group13=3,0088655453701053E-8}	[100073, 100560, 101777, 101801, 102149, 102152, 102391, 102549, 102574, 103479, 103591, 103874, 104143, 104152, 104584, 104747, 104898, 105938, 106084, 107508, 108346, 108778, 109483, 110284, 110553, 113877, 114415, 116128, 116781, 117193, 119023, 120407, 122455, 123127, 123306, 123516, 123662, 124648, 125387, 125496, 125572, 126797, 129993, 130704, 135047, 135219, 138511, 139869, 140066, 140068…	[100073, 100177, 100560, 100650, 101394, 101438, 101656, 101741, 101777, 101801, 102024, 102062, 102149, 102152, 102269, 102391, 102549, 102574, 102683, 103479, 103591, 103874, 103925, 104143, 104152, 104207, 104584, 104747, 104898, 104920, 104928, 105066, 105086, 105308, 105608, 105938, 106084, 106267, 106443, 106676, 106686, 106738, 106945, 107057, 107331, 107413, 107508, 108346, 108651, 108778…
GO:0042625	GO_BiologicalProcess-Custom-GOA_25,11,2019_00h00	ATPase-coupled ion transmembrane transporter activity	[8, 9]	[Group13]	62	54.386	1.10072e-05	0.00520641	{Group13=2,1491896752643607E-9}	{Group13=3,0088655453701053E-8}	[102549, 104584, 104898, 105938, 108659, 108778, 110284, 110553, 114415, 116781, 121836, 123238, 123662, 126797, 131598, 135047, 142727, 143464, 152665, 154975, 157006, 157176, 158335, 158848, 159005, 16138, 16218, 164423, 164463, 165184, 165532, 171985, 174267, 175913, 177085, 180715, 183420, 184188, 185675, 189577, 192450, 193776, 195183, 196418, 19880, 199185, 20168, 202651, 20406, 205576, 280…	[100111, 101656, 102269, 102549, 102672, 103925, 103993, 104584, 104898, 105127, 105462, 105619, 105863, 105938, 106254, 108659, 108778, 109180, 109415, 109522, 110086, 110284, 110553, 114415, 116781, 120719, 120765, 121836, 123238, 123662, 124800, 126797, 131598, 135047, 140495, 142727, 143464, 145670, 152665, 154026, 154975, 156268, 157006, 157136, 157176, 158335, 158848, 159005, 16138, 161670,…
GO:0015399	GO_BiologicalProcess-Custom-GOA_25,11,2019_00h00	primary active transmembrane transporter activity	[7]	[Group13]	85	49.133	5.28026e-05	0.023814	{Group13=2,1491896752643607E-9}	{Group13=3,0088655453701053E-8}	[102549, 103479, 104584, 104747, 104898, 105938, 108659, 108778, 110284, 110553, 114415, 116781, 121836, 122455, 123238, 123662, 125496, 126797, 129993, 131598, 135047, 142727, 143464, 143956, 152665, 154548, 154975, 157006, 157176, 158335, 158848, 159005, 159674, 16138, 16218, 164423, 164463, 164694, 165184, 165532, 171820, 171985, 174267, 175913, 177085, 180715, 183420, 184188, 185003, 185675, …	[100111, 101656, 102269, 102549, 102672, 103479, 103925, 103993, 104584, 104747, 104898, 104920, 105066, 105086, 105127, 105462, 105619, 105863, 105938, 106254, 106267, 106676, 106686, 106738, 106945, 108659, 108778, 109180, 109415, 109522, 110086, 110284, 110553, 114415, 116781, 118926, 120719, 120765, 121836, 122455, 123238, 123662, 124800, 125496, 126522, 126797, 128416, 128822, 129993, 131598…
GO:0042626	GO_BiologicalProcess-Custom-GOA_25,11,2019_00h00	ATPase-coupled transmembrane transporter activity	[8]	[Group13]	82	48.8095	9.49564e-05	0.0420657	{Group13=2,1491896752643607E-9}	{Group13=3,0088655453701053E-8}	[102549, 103479, 104584, 104747, 104898, 105938, 108659, 108778, 110284, 110553, 114415, 116781, 121836, 122455, 123238, 123662, 125496, 126797, 129993, 131598, 135047, 142727, 143464, 143956, 152665, 154548, 154975, 157006, 157176, 158335, 158848, 159005, 159674, 16138, 16218, 164423, 164463, 164694, 165184, 165532, 171985, 174267, 175913, 177085, 180715, 183420, 184188, 185003, 185675, 189577, …	[100111, 101656, 102269, 102549, 102672, 103479, 103925, 103993, 104584, 104747, 104898, 104920, 105066, 105086, 105127, 105462, 105619, 105863, 105938, 106254, 106267, 106676, 106686, 106738, 106945, 108659, 108778, 109180, 109415, 109522, 110086, 110284, 110553, 114415, 116781, 118926, 120719, 120765, 121836, 122455, 123238, 123662, 124800, 125496, 126522, 126797, 128416, 128822, 129993, 131598…
GO:0006464	GO_BiologicalProcess-Custom-GOA_25,11,2019_00h00	cellular protein modification process	[5, 6]	[Group14, Group17]	224	48.9083	7.85876e-11	4.13371e-08	{Group14=3,653570703126404E-24, Group17=5,774356787315586E-16}	{Group14=7,307141406252808E-23, Group17=1,0971277895899613E-14}	[100175, 100593, 100774, 101013, 101290, 101436, 101476, 101580, 101832, 102114, 102289, 102353, 102528, 103141, 103325, 103381, 103623, 103870, 104066, 105379, 105451, 105458, 105906, 106196, 106560, 106654, 111112, 111491, 111844, 111955, 113054, 113786, 114061, 114266, 115038, 116731, 117061, 117450, 117650, 118458, 120553, 121348, 121962, 123551, 124539, 125676, 130006, 130838, 133008, 134699…	[100175, 100294, 100374, 100593, 100774, 101013, 101023, 101095, 101290, 101436, 101476, 101580, 101832, 101902, 102114, 102229, 102289, 102353, 102528, 102599, 103141, 103325, 103370, 103381, 103431, 103623, 103870, 104066, 104223, 105014, 105073, 105379, 105404, 105451, 105458, 105906, 106196, 106560, 106654, 106911, 109261, 109769, 110043, 110334, 111112, 111491, 111534, 111716, 111844, 111955…
GO:0016773	GO_MolecularFunction-Custom-GOA_25,11,2019_00h00	phosphotransferase activity, alcohol group as acceptor	[4]	[Group14, Group17]	143	50	4.18735e-08	2.13136e-05	{Group14=3,653570703126404E-24, Group17=5,774356787315586E-16}	{Group14=7,307141406252808E-23, Group17=1,0971277895899613E-14}	[101013, 101290, 101436, 101446, 101580, 102114, 102353, 103141, 103325, 103447, 103623, 103748, 103870, 104542, 105379, 106196, 106560, 106654, 109093, 111112, 113786, 114061, 114266, 115038, 115606, 116731, 117061, 117450, 117650, 118458, 119217, 120554, 121348, 121391, 121967, 123541, 123551, 124539, 125676, 126469, 133008, 134699, 135237, 139027, 143466, 145274, 145803, 145853, 147654, 147714…	[101013, 101290, 101436, 101446, 101580, 101902, 102114, 102353, 103141, 103325, 103431, 103447, 103623, 103748, 103870, 103933, 104542, 104681, 105014, 105073, 105379, 105404, 106196, 106560, 106654, 107782, 109093, 109261, 109769, 110043, 110334, 110789, 111112, 111534, 111716, 112728, 113554, 113786, 113810, 114061, 114266, 115038, 115606, 116151, 116731, 117061, 117450, 117650, 118022, 118458…
GO:0006793	GO_BiologicalProcess-Custom-GOA_25,11,2019_00h00	phosphorus metabolic process	[3]	[Group14, Group18]	273	49.0126	3.96897e-13	2.11943e-10	{Group14=3,653570703126404E-24, Group18=2,891330259313511E-13}	{Group14=7,307141406252808E-23, Group18=5,204394466764319E-12}	[100047, 100083, 100297, 100509, 100959, 101013, 101290, 101436, 101446, 101476, 101580, 102090, 102114, 102172, 102318, 102353, 102528, 102675, 103141, 103325, 103447, 103623, 103748, 103870, 104542, 104898, 105379, 105409, 105945, 106196, 106539, 106560, 106654, 107512, 109093, 109285, 111112, 111491, 111709, 113786, 113969, 114061, 114266, 115038, 115606, 116378, 116600, 116731, 117061, 117450…	[100047, 100083, 100111, 100294, 100297, 100500, 100509, 100959, 101013, 101290, 101436, 101446, 101476, 101580, 101741, 101825, 101902, 102090, 102114, 102172, 102318, 102353, 102528, 102672, 102675, 103141, 103325, 103370, 103431, 103447, 103623, 103748, 103870, 103933, 104104, 104542, 104681, 104898, 105014, 105073, 105120, 105379, 105404, 105409, 105863, 105945, 106196, 106539, 106560, 106654…
GO:0006796	GO_BiologicalProcess-Custom-GOA_25,11,2019_00h00	phosphate-containing compound metabolic process	[4]	[Group14, Group18]	264	48.6188	3.16426e-12	1.67389e-09	{Group14=3,653570703126404E-24, Group18=2,891330259313511E-13}	{Group14=7,307141406252808E-23, Group18=5,204394466764319E-12}	[100047, 100083, 100297, 100509, 100959, 101013, 101290, 101436, 101446, 101476, 101580, 102090, 102114, 102318, 102353, 102528, 102675, 103141, 103325, 103447, 103623, 103748, 103870, 104542, 104898, 105379, 105409, 105945, 106196, 106539, 106560, 106654, 107512, 109093, 109285, 111112, 111491, 111709, 113786, 113969, 114061, 114266, 115038, 115606, 116378, 116600, 116731, 117061, 117450, 117650…	[100047, 100083, 100111, 100294, 100297, 100500, 100509, 100959, 101013, 101290, 101436, 101446, 101476, 101580, 101741, 101825, 101902, 102090, 102114, 102318, 102353, 102528, 102672, 102675, 103141, 103325, 103370, 103431, 103447, 103623, 103748, 103870, 103933, 104104, 104542, 104681, 104898, 105014, 105073, 105120, 105379, 105404, 105409, 105863, 105945, 106196, 106539, 106560, 106654, 107381…
GO:0016772	GO_MolecularFunction-Custom-GOA_25,11,2019_00h00	transferase activity, transferring phosphorus-containing groups	[3]	[Group14]	235	51.6484	1.60323e-14	8.60937e-12	{Group14=3,653570703126404E-24}	{Group14=7,307141406252808E-23}	[100040, 100058, 101013, 101290, 101436, 101446, 101491, 101580, 101862, 102114, 102353, 102528, 103141, 103325, 103447, 103623, 103748, 103870, 104542, 104825, 104871, 104898, 105227, 105379, 105409, 106196, 106539, 106560, 106654, 107688, 107753, 108509, 109093, 109648, 111112, 111269, 112007, 113226, 113786, 114061, 114266, 114301, 115038, 115606, 116731, 117061, 117450, 117650, 118458, 118485…	[100040, 100058, 100111, 101013, 101290, 101436, 101446, 101491, 101580, 101862, 101902, 101922, 102114, 102353, 102528, 102672, 103141, 103325, 103431, 103447, 103623, 103748, 103870, 103933, 104542, 104681, 104825, 104871, 104898, 105014, 105073, 105227, 105379, 105404, 105409, 105749, 105863, 106196, 106539, 106560, 106654, 107688, 107753, 107782, 108509, 109093, 109261, 109648, 109769, 110043…
GO:0016310	GO_BiologicalProcess-Custom-GOA_25,11,2019_00h00	phosphorylation	[5]	[Group14]	165	50.152	2.80337e-09	1.45775e-06	{Group14=3,653570703126404E-24}	{Group14=7,307141406252808E-23}	[100047, 101013, 101290, 101436, 101446, 101580, 102090, 102114, 102353, 102675, 103141, 103325, 103447, 103623, 103748, 103870, 104542, 105379, 106196, 106539, 106560, 106654, 109093, 111112, 113786, 114061, 114266, 115038, 115606, 116731, 117061, 117450, 117650, 118458, 118485, 119217, 120554, 120951, 121040, 121348, 121391, 121967, 123541, 123551, 124539, 125676, 126469, 127461, 133008, 134699…	[100047, 101013, 101290, 101436, 101446, 101580, 101902, 102090, 102114, 102353, 102675, 103141, 103325, 103431, 103447, 103623, 103748, 103870, 103933, 104104, 104542, 104681, 105014, 105073, 105379, 105404, 106196, 106539, 106560, 106654, 107782, 109093, 109261, 109769, 110043, 110334, 110789, 111112, 111534, 111716, 112728, 113554, 113786, 113810, 114061, 114266, 115038, 115606, 116151, 116731…
GO:0016301	GO_BiologicalProcess-Custom-GOA_25,11,2019_00h00	kinase activity	[6]	[Group14]	151	50	1.73996e-08	8.94339e-06	{Group14=3,653570703126404E-24}	{Group14=7,307141406252808E-23}	[101013, 101290, 101436, 101446, 101580, 102114, 102353, 103141, 103325, 103623, 103748, 103870, 104542, 105379, 106196, 106539, 106560, 106654, 109093, 111112, 113786, 114061, 114266, 115038, 115606, 116731, 117061, 117450, 117650, 118458, 118485, 119217, 120554, 121040, 121348, 121391, 121967, 123541, 123551, 124539, 125676, 126469, 133008, 134699, 135237, 139027, 143466, 143894, 145274, 145803…	[101013, 101290, 101436, 101446, 101580, 101902, 102114, 102353, 103141, 103325, 103431, 103623, 103748, 103870, 103933, 104542, 104681, 105014, 105073, 105379, 105404, 106196, 106539, 106560, 106654, 107782, 109093, 109261, 109769, 110043, 110334, 110789, 111112, 111534, 111716, 112728, 113554, 113786, 113810, 114061, 114266, 115038, 115606, 116151, 116731, 117061, 117450, 117650, 118022, 118458…
GO:0006396	GO_BiologicalProcess-Custom-GOA_25,11,2019_00h00	RNA processing	[5, 6, 7]	[Group15]	71	66.3551	1.8256e-11	9.6209e-09	{Group15=5,58893488290606E-10}	{Group15=8,38340232435909E-9}	[100553, 100560, 100593, 101832, 105369, 105906, 110659, 110971, 111844, 113054, 113226, 116625, 116891, 117471, 120969, 121965, 123127, 123620, 123891, 124447, 124648, 126382, 129139, 134981, 139968, 142275, 142566, 143727, 145365, 145408, 154379, 154693, 155874, 156413, 156477, 156819, 159000, 159035, 163525, 164402, 164500, 165460, 168602, 175039, 184125, 186045, 18807, 190245, 191683, 192583,…	[100553, 100560, 100593, 100820, 100879, 101832, 102239, 104511, 105369, 105906, 109792, 110659, 110971, 111844, 112324, 113054, 113226, 116593, 116625, 116891, 117471, 120969, 121965, 121993, 123127, 123620, 123891, 124447, 124648, 126382, 129139, 129711, 134981, 138531, 139968, 141894, 142275, 142566, 143727, 143860, 144606, 145365, 145408, 147520, 149992, 154379, 154693, 155874, 156413, 156477…
GO:0034470	GO_BiologicalProcess-Custom-GOA_25,11,2019_00h00	ncRNA processing	[6, 7, 8]	[Group15]	45	67.1642	5.35346e-08	2.71956e-05	{Group15=5,58893488290606E-10}	{Group15=8,38340232435909E-9}	[100593, 101832, 105369, 105906, 110659, 111844, 113054, 113226, 116625, 116891, 121965, 123127, 123620, 124447, 124648, 126382, 129139, 134981, 139968, 142275, 142566, 154379, 155874, 156819, 163525, 168602, 184125, 18807, 190245, 193728, 194003, 195222, 196468, 198858, 23294, 29103, 29134, 40937, 40982, 42381, 49605, 49999, 82258, 83831, 92987]	[100593, 100820, 100879, 101832, 102239, 104511, 105369, 105906, 110659, 111844, 113054, 113226, 116593, 116625, 116891, 121965, 121993, 123127, 123620, 124447, 124648, 126382, 129139, 134981, 138531, 139968, 141894, 142275, 142566, 143860, 144606, 147520, 149992, 154379, 155874, 156819, 161469, 163525, 164149, 164481, 168602, 184125, 186731, 18807, 190180, 190245, 193728, 194003, 195222, 196468,…
GO:0008033	GO_BiologicalProcess-Custom-GOA_25,11,2019_00h00	tRNA processing	[7, 8, 9]	[Group15]	36	72	7.46479e-08	3.77718e-05	{Group15=5,58893488290606E-10}	{Group15=8,38340232435909E-9}	[100593, 101832, 105906, 110659, 111844, 113054, 113226, 116891, 121965, 123127, 124447, 124648, 134981, 139968, 142275, 156819, 163525, 168602, 184125, 18807, 190245, 193728, 194003, 195222, 198858, 23294, 29103, 29134, 40937, 40982, 42381, 49605, 49999, 82258, 83831, 92987]	[100593, 100820, 100879, 101832, 104511, 105906, 110659, 111844, 113054, 113226, 116593, 116891, 121965, 121993, 123127, 124447, 124648, 134981, 138531, 139968, 142275, 143860, 156819, 161469, 163525, 164149, 164481, 168602, 184125, 18807, 190180, 190245, 193728, 194003, 195222, 198858, 198985, 23294, 29103, 29134, 40937, 40982, 42381, 49605, 49999, 54942, 82258, 83831, 92987, 99921]
GO:0009451	GO_BiologicalProcess-Custom-GOA_25,11,2019_00h00	RNA modification	[5, 6, 7]	[Group15]	27	75	8.71216e-07	0.000431252	{Group15=5,58893488290606E-10}	{Group15=8,38340232435909E-9}	[100593, 101832, 105906, 110659, 111844, 113054, 116891, 121965, 124447, 126382, 139968, 145408, 163525, 168602, 18807, 190245, 190678, 193728, 194003, 195222, 198858, 23294, 29134, 40937, 40982, 49999, 82258]	[100593, 100820, 101832, 104511, 105906, 110659, 111844, 113054, 116593, 116891, 121965, 121993, 124447, 126382, 138531, 139968, 145408, 163525, 164149, 168602, 18807, 190180, 190245, 190678, 193728, 194003, 195222, 198858, 198985, 23294, 29134, 40937, 40982, 49999, 82258, 99921]
GO:0034660	GO_BiologicalProcess-Custom-GOA_25,11,2019_00h00	ncRNA metabolic process	[6, 7]	[Group15]	68	53125	1.21387e-05	0.00571732	{Group15=5,58893488290606E-10}	{Group15=8,38340232435909E-9}	[100593, 101124, 101832, 104442, 105369, 105906, 110659, 111844, 113054, 113226, 116625, 116891, 118478, 121965, 123127, 123620, 124447, 124648, 125319, 126382, 129139, 130553, 134864, 134981, 139968, 141789, 142275, 142566, 154379, 155874, 156069, 156819, 157200, 162415, 163525, 168602, 171993, 172393, 180273, 184125, 18807, 190245, 190803, 192642, 193728, 194003, 195222, 196468, 196955, 198858,…	[100593, 100820, 100879, 101124, 101832, 101968, 102239, 103532, 103659, 104442, 104511, 105369, 105416, 105562, 105906, 110659, 111844, 113054, 113226, 116593, 116625, 116656, 116891, 118478, 121965, 121993, 123127, 123620, 124447, 124648, 125319, 126382, 129139, 130553, 132219, 134864, 134981, 138531, 139968, 141789, 141894, 142275, 142566, 143527, 143860, 143991, 144380, 144606, 146446, 146495…
GO:0006400	GO_BiologicalProcess-Custom-GOA_25,11,2019_00h00	tRNA modification	[6, 7, 8, 9, 10]	[Group15]	22	70.9677	3.97709e-05	0.0181753	{Group15=5,58893488290606E-10}	{Group15=8,38340232435909E-9}	[100593, 101832, 105906, 110659, 111844, 113054, 121965, 124447, 163525, 168602, 18807, 190245, 193728, 194003, 195222, 198858, 23294, 29134, 40937, 40982, 49999, 82258]	[100593, 100820, 101832, 104511, 105906, 110659, 111844, 113054, 116593, 121965, 121993, 124447, 138531, 163525, 164149, 168602, 18807, 190180, 190245, 193728, 194003, 195222, 198858, 198985, 23294, 29134, 40937, 40982, 49999, 82258, 99921]
GO:0006399	GO_BiologicalProcess-Custom-GOA_25,11,2019_00h00	tRNA metabolic process	[7, 8]	[Group15]	59	53.1532	4.40726e-05	0.020009	{Group15=5,58893488290606E-10}	{Group15=8,38340232435909E-9}	[100593, 101124, 101832, 104442, 105906, 110659, 111844, 113054, 113226, 116891, 118478, 121965, 123127, 124447, 124648, 125319, 130553, 134864, 134981, 139968, 141789, 142275, 156069, 156819, 157200, 162415, 163525, 168602, 171993, 172393, 180273, 184125, 18807, 190245, 190803, 192642, 193728, 194003, 195222, 196955, 198858, 200621, 23294, 25434, 29103, 29134, 37000, 40937, 40982, 42381, 44854, …	[100593, 100820, 100879, 101124, 101832, 101968, 103532, 103659, 104442, 104511, 105416, 105562, 105906, 110659, 111844, 113054, 113226, 116593, 116656, 116891, 118478, 121965, 121993, 123127, 124447, 124648, 125319, 130553, 132219, 134864, 134981, 138531, 139968, 141789, 142275, 143527, 143860, 143991, 144380, 146446, 146495, 148255, 156069, 156819, 157200, 158083, 158416, 159130, 160238, 161469…
GO:0043414	GO_BiologicalProcess-Custom-GOA_25,11,2019_00h00	macromolecule methylation	[3, 4, 5]	[Group15]	26	65	8.51536e-05	0.0378082	{Group15=5,58893488290606E-10}	{Group15=8,38340232435909E-9}	[101832, 110659, 111844, 114415, 122519, 126382, 142576, 143926, 145408, 150945, 163525, 170182, 179153, 184666, 18807, 193728, 194003, 197753, 198858, 23294, 29134, 38276, 40982, 49999, 59105, 89178]	[101832, 102229, 102599, 105604, 110659, 111844, 114415, 116593, 122519, 126382, 138531, 142576, 143926, 145408, 149304, 150945, 163525, 164149, 166989, 167249, 170182, 179153, 184666, 18807, 193728, 194003, 197753, 198858, 198985, 23294, 29134, 30421, 38276, 40982, 49999, 59105, 60701, 61174, 89178, 99921]
GO:0007165	GO_BiologicalProcess-Custom-GOA_25,11,2019_00h00	signal transduction	[2, 3, 4]	[Group16, Group19]	119	54.8387	5.75824e-10	3.01156e-07	{Group16=1,9386633994477314E-10, Group19=1,9756027297506394E-12}	{Group16=3,10186143911637E-9, Group19=3,3585246405760867E-11}	[101052, 101436, 101580, 102148, 102238, 102250, 102353, 103141, 109991, 110354, 111112, 113211, 113786, 115038, 115452, 115738, 116378, 116731, 117061, 117450, 117566, 117650, 118206, 118458, 120554, 121760, 123551, 123931, 133008, 134196, 134612, 134651, 134699, 135219, 135237, 142305, 145025, 145274, 145803, 147217, 147317, 147714, 152126, 153880, 154049, 154356, 155686, 157707, 158353, 158476…	[100020, 101052, 101436, 101580, 102148, 102238, 102250, 102353, 103141, 105014, 105638, 105789, 108523, 109261, 109991, 110354, 110810, 111112, 111461, 111716, 113036, 113211, 113786, 115038, 115452, 115738, 116378, 116731, 117061, 117450, 117566, 117650, 118206, 118458, 120554, 121760, 123016, 123551, 123735, 123931, 127084, 128280, 128652, 128919, 129670, 133008, 133399, 134196, 134612, 134651…
GO:0035556	GO_BiologicalProcess-Custom-GOA_25,11,2019_00h00	intracellular signal transduction	[3, 4, 5]	[Group16, Group19]	84	57.931	6.6372e-09	3.43807e-06	{Group16=1,9386633994477314E-10, Group19=1,9756027297506394E-12}	{Group16=3,10186143911637E-9, Group19=3,3585246405760867E-11}	[101436, 101580, 102148, 102250, 102353, 103141, 110354, 111112, 113211, 113786, 115038, 115452, 116731, 117061, 117450, 117566, 117650, 118458, 123551, 123931, 133008, 134196, 134699, 135219, 135237, 142305, 145025, 145274, 145803, 147317, 147714, 152126, 153880, 155686, 159336, 159342, 159992, 161373, 164110, 164170, 164443, 164469, 168299, 17176, 171993, 172108, 175069, 176114, 180068, 18021, …	[101436, 101580, 102148, 102250, 102353, 103141, 105014, 105638, 105789, 109261, 110354, 111112, 111461, 111716, 113036, 113211, 113786, 115038, 115452, 116731, 117061, 117450, 117566, 117650, 118458, 123016, 123551, 123735, 123931, 128652, 128919, 129670, 133008, 134196, 134699, 135219, 135237, 137872, 139255, 140211, 141453, 142305, 144075, 145025, 145274, 145803, 147317, 147714, 148983, 151980…
GO:1902531	GO_BiologicalProcess-Custom-GOA_25,11,2019_00h00	regulation of intracellular signal transduction	[4, 5, 6]	[Group16, Group19]	48	64.8649	1.01951e-07	5.13836e-05	{Group16=1,9386633994477314E-10, Group19=1,9756027297506394E-12}	{Group16=3,10186143911637E-9, Group19=3,3585246405760867E-11}	[101436, 101580, 102148, 102250, 102353, 103141, 111112, 115038, 115452, 117061, 117566, 123551, 134196, 134699, 135237, 145274, 145803, 147317, 147714, 159342, 159992, 161373, 164110, 164170, 164443, 164469, 172108, 180269, 181335, 187754, 193867, 199562, 202709, 206933, 22372, 22865, 28593, 36875, 36904, 37302, 38717, 39415, 41711, 49538, 53284, 54416, 60079, 82543]	[101436, 101580, 102148, 102250, 102353, 103141, 109261, 111112, 111716, 115038, 115452, 117061, 117566, 123551, 123735, 128652, 134196, 134699, 135237, 139255, 141453, 144075, 145274, 145803, 147317, 147714, 148983, 159342, 159992, 161373, 164110, 164170, 164443, 164469, 165163, 165209, 171846, 172108, 172207, 172737, 177060, 180269, 181335, 187385, 187754, 188542, 191312, 193867, 199562, 202709…
GO:0051056	GO_BiologicalProcess-Custom-GOA_25,11,2019_00h00	regulation of small GTPase mediated signal transduction	[5, 6, 7]	[Group16, Group19]	17	89.4737	1.13104e-06	0.000557601	{Group16=1,9386633994477314E-10, Group19=1,9756027297506394E-12}	{Group16=3,10186143911637E-9, Group19=3,3585246405760867E-11}	[102148, 102250, 115452, 117566, 134196, 147317, 159342, 159992, 164443, 164469, 180269, 206933, 22865, 36875, 37302, 38717, 41711]	[102148, 102250, 115452, 117566, 123735, 134196, 147317, 159342, 159992, 164443, 164469, 165209, 180269, 206933, 22865, 36875, 37302, 38717, 41711]
GO:0098772	GO_BiologicalProcess-Custom-GOA_25,11,2019_00h00	molecular function regulator	[3]	[Group16, Group19]	81	52.5974	3.0874e-06	0.00150048	{Group16=1,9386633994477314E-10, Group19=1,9756027297506394E-12}	{Group16=3,10186143911637E-9, Group19=3,3585246405760867E-11}	[101212, 101295, 101436, 101580, 102114, 102148, 102250, 102353, 103141, 105379, 111112, 111491, 114061, 115038, 115452, 115738, 117061, 117566, 121962, 123551, 124539, 134196, 134699, 135237, 142305, 145274, 145803, 147317, 147714, 155726, 159342, 159992, 161373, 161620, 162578, 164110, 164170, 164189, 164443, 164469, 164705, 164881, 168386, 172108, 176157, 180269, 180634, 181335, 185745, 187754…	[101212, 101295, 101436, 101580, 102114, 102148, 102250, 102353, 103141, 103370, 105379, 105404, 108403, 109261, 111112, 111491, 111716, 113554, 114061, 115038, 115452, 115738, 117061, 117566, 121962, 123551, 123735, 124539, 127084, 128652, 134196, 134684, 134699, 135237, 136160, 138003, 139255, 140963, 141453, 142095, 142305, 144075, 144216, 145274, 145803, 146481, 147317, 147714, 148983, 149772…
GO:0023014	GO_BiologicalProcess-Custom-GOA_25,11,2019_00h00	signal transduction by protein phosphorylation	[3, 4, 5, 7, 8]	[Group16, Group19]	44	56.4103	6.41817e-05	0.0287534	{Group16=1,9386633994477314E-10, Group19=1,9756027297506394E-12}	{Group16=3,10186143911637E-9, Group19=3,3585246405760867E-11}	[101436, 101580, 102353, 103141, 111112, 113786, 115038, 116731, 117061, 117450, 117650, 118458, 123551, 133008, 134699, 135237, 145274, 145803, 147714, 153880, 155686, 161373, 164110, 164170, 168299, 172108, 181335, 187754, 193867, 199562, 202709, 22372, 28593, 36904, 39415, 39910, 49097, 49538, 52460, 53284, 54416, 60079, 82186, 82543]	[101436, 101580, 102353, 103141, 105014, 109261, 111112, 111716, 113786, 115038, 116731, 117061, 117450, 117650, 118458, 123016, 123551, 128652, 128919, 133008, 134699, 135237, 137872, 139255, 141453, 144075, 145274, 145803, 147714, 148983, 153880, 155686, 161373, 163689, 164110, 164170, 165163, 168299, 171846, 172108, 172207, 172737, 177060, 177547, 181335, 185028, 187385, 187754, 188542, 191312…
GO:0051020	GO_MolecularFunction-Custom-GOA_25,11,2019_00h00	GTPase binding	[4]	[Group16]	15	93.75	1.32005e-06	0.000649465	{Group16=1,9386633994477314E-10}	{Group16=3,10186143911637E-9}	[102148, 102250, 106098, 115452, 117566, 134196, 142305, 159342, 159992, 164443, 164469, 22865, 36875, 37302, 41711]	[102148, 102250, 106098, 115452, 117566, 134196, 142305, 159342, 159992, 164443, 164469, 165209, 22865, 36875, 37302, 41711]
GO:0019899	GO_MolecularFunction-Custom-GOA_25,11,2019_00h00	enzyme binding	[3]	[Group16]	18	81.8182	7.56782e-06	0.00360985	{Group16=1,9386633994477314E-10}	{Group16=3,10186143911637E-9}	[102148, 102250, 106098, 115452, 115783, 116416, 117566, 134196, 142305, 159342, 159992, 164443, 164469, 22865, 36875, 37302, 41711, 48309]	[102148, 102250, 106098, 115452, 115783, 116416, 117566, 134196, 142305, 142515, 147826, 159342, 159992, 164443, 164469, 165209, 169949, 22865, 36875, 37302, 41711, 48309]
GO:0007264	GO_BiologicalProcess-Custom-GOA_25,11,2019_00h00	small GTPase mediated signal transduction	[4, 5, 6]	[Group16]	37	59.6774	4.70423e-05	0.0213101	{Group16=1,9386633994477314E-10}	{Group16=3,10186143911637E-9}	[102148, 102250, 110354, 113211, 115452, 117566, 123931, 134196, 135219, 142305, 147317, 152126, 159336, 159342, 159992, 164443, 164469, 17176, 171993, 176114, 180068, 18021, 180269, 18772, 19436, 19863, 19959, 206933, 22865, 36795, 36875, 37302, 38717, 40999, 41711, 57664, 80686]	[102148, 102250, 105638, 105789, 110354, 111461, 113036, 113211, 115452, 117566, 123735, 123931, 129670, 134196, 135219, 140211, 142305, 147317, 152126, 156560, 159336, 159342, 159992, 164443, 164469, 165209, 17176, 171993, 176114, 17798, 180068, 18021, 180269, 18772, 189580, 190273, 192343, 19436, 19863, 19959, 201474, 204691, 206933, 21300, 22865, 36795, 36875, 37302, 38717, 40999, 41711, 44260…
GO:0044267	GO_BiologicalProcess-Custom-GOA_25,11,2019_00h00	cellular protein metabolic process	[4, 5]	[Group17]	374	47.9487	7.03926e-16	3.79416e-13	{Group17=5,774356787315586E-16}	{Group17=1,0971277895899613E-14}	[100175, 100593, 100774, 100957, 101013, 101124, 101148, 101290, 101295, 101436, 101476, 101580, 101832, 102114, 102154, 102238, 102259, 102289, 102353, 102500, 102528, 102574, 103141, 103325, 103381, 103580, 103623, 103870, 103874, 104066, 104442, 105379, 105451, 105458, 105906, 106196, 106560, 106654, 110553, 111112, 111491, 111709, 111844, 111955, 113054, 113324, 113786, 114061, 114266, 114658…	[100175, 100177, 100294, 100374, 100593, 100774, 100957, 101013, 101023, 101095, 101124, 101148, 101290, 101295, 101436, 101476, 101497, 101580, 101832, 101902, 101968, 102114, 102154, 102229, 102238, 102259, 102289, 102327, 102353, 102500, 102528, 102541, 102574, 102599, 103141, 103325, 103370, 103381, 103431, 103532, 103580, 103623, 103659, 103870, 103874, 104066, 104223, 104228, 104442, 104479…
GO:0019538	GO_BiologicalProcess-Custom-GOA_25,11,2019_00h00	protein metabolic process	[3, 4]	[Group17]	495	44.3151	4.7512e-13	2.53239e-10	{Group17=5,774356787315586E-16}	{Group17=1,0971277895899613E-14}	[100175, 100593, 100774, 100781, 100924, 100957, 101013, 101124, 101148, 101290, 101295, 101436, 101476, 101561, 101580, 101832, 101874, 101895, 101938, 102114, 102154, 102237, 102238, 102259, 102289, 102353, 102500, 102528, 102574, 102707, 103141, 103325, 103381, 103580, 103623, 103664, 103870, 103874, 104066, 104442, 105275, 105379, 105451, 105458, 105906, 106196, 106560, 106654, 109780, 110553…	[100175, 100177, 100294, 100374, 100474, 100488, 100593, 100774, 100781, 100924, 100957, 101013, 101023, 101095, 101124, 101148, 101290, 101295, 101436, 101476, 101497, 101561, 101580, 101599, 101832, 101874, 101895, 101902, 101938, 101942, 101968, 102114, 102154, 102229, 102237, 102238, 102259, 102289, 102327, 102353, 102500, 102501, 102528, 102541, 102574, 102599, 102707, 102868, 102929, 103141…
GO:0043412	GO_BiologicalProcess-Custom-GOA_25,11,2019_00h00	macromolecule modification	[4]	[Group17]	244	50	5.29253e-13	2.81563e-10	{Group17=5,774356787315586E-16}	{Group17=1,0971277895899613E-14}	[100175, 100593, 100774, 101013, 101290, 101436, 101476, 101580, 101832, 102114, 102289, 102353, 102528, 103141, 103325, 103381, 103623, 103870, 104066, 105379, 105451, 105458, 105906, 106196, 106560, 106654, 110659, 111112, 111491, 111844, 111955, 113054, 113786, 114061, 114266, 114415, 115038, 116731, 116891, 117061, 117450, 117650, 118458, 120553, 121348, 121962, 121965, 122519, 123551, 124447…	[100175, 100294, 100374, 100593, 100774, 100820, 101013, 101023, 101095, 101290, 101436, 101476, 101580, 101832, 101902, 102114, 102229, 102289, 102353, 102528, 102599, 103141, 103325, 103370, 103381, 103431, 103623, 103870, 104066, 104223, 104511, 105014, 105073, 105379, 105404, 105451, 105458, 105604, 105906, 106196, 106560, 106654, 106911, 109261, 109769, 110043, 110334, 110659, 111112, 111491…
GO:0043170	GO_BiologicalProcess-Custom-GOA_25,11,2019_00h00	macromolecule metabolic process	[3]	[Group17]	897	40.8842	1.02175e-12	5.42547e-10	{Group17=5,774356787315586E-16}	{Group17=1,0971277895899613E-14}	[100175, 100216, 100553, 100560, 100593, 100721, 100774, 100781, 100924, 100957, 101013, 101124, 101148, 101208, 101215, 101289, 101290, 101295, 101436, 101476, 101491, 101561, 101580, 101777, 101832, 101862, 101874, 101895, 101938, 102114, 102154, 102237, 102238, 102259, 102289, 102290, 102353, 102454, 102500, 102528, 102574, 102707, 102728, 103141, 103194, 103325, 103381, 103580, 103623, 103664…	[100175, 100177, 100216, 100294, 100374, 100429, 100460, 100474, 100488, 100553, 100560, 100593, 100650, 100721, 100774, 100781, 100820, 100879, 100924, 100957, 101013, 101023, 101095, 101124, 101148, 101208, 101215, 101289, 101290, 101295, 101421, 101436, 101476, 101491, 101497, 101511, 101561, 101580, 101599, 101777, 101832, 101849, 101862, 101874, 101895, 101902, 101922, 101938, 101942, 101968…
GO:1901564	GO_BiologicalProcess-Custom-GOA_25,11,2019_00h00	organonitrogen compound metabolic process	[3]	[Group17]	655	42.3127	2.78177e-12	1.47434e-09	{Group17=5,774356787315586E-16}	{Group17=1,0971277895899613E-14}	[100047, 100058, 100109, 100175, 100593, 100774, 100781, 100911, 100924, 100957, 100959, 101013, 101124, 101148, 101208, 101290, 101295, 101374, 101431, 101436, 101446, 101476, 101502, 101561, 101580, 101832, 101874, 101895, 101938, 102090, 102114, 102154, 102237, 102238, 102259, 102289, 102353, 102500, 102528, 102574, 102675, 102684, 102707, 103141, 103308, 103325, 103381, 103447, 103580, 103623…	[100047, 100058, 100109, 100111, 100157, 100175, 100177, 100294, 100374, 100474, 100477, 100488, 100558, 100593, 100774, 100781, 100911, 100924, 100957, 100959, 101013, 101023, 101069, 101095, 101124, 101148, 101208, 101290, 101295, 101338, 101374, 101431, 101436, 101446, 101476, 101497, 101502, 101561, 101580, 101599, 101832, 101849, 101874, 101895, 101902, 101912, 101938, 101942, 101968, 101993…
GO:0034641	GO_BiologicalProcess-Custom-GOA_25,11,2019_00h00	cellular nitrogen compound metabolic process	[3]	[Group17]	680	40.89	2.15347e-09	1.12196e-06	{Group17=5,774356787315586E-16}	{Group17=1,0971277895899613E-14}	[100047, 100058, 100216, 100553, 100560, 100593, 100721, 100959, 101124, 101148, 101215, 101289, 101436, 101446, 101491, 101502, 101580, 101777, 101832, 101862, 102090, 102114, 102154, 102172, 102238, 102290, 102353, 102454, 102574, 102675, 102728, 103141, 103194, 103447, 103628, 103874, 104060, 104066, 104259, 104442, 104505, 104584, 104825, 104854, 104898, 105227, 105318, 105369, 105379, 105906…	[100047, 100058, 100111, 100177, 100216, 100429, 100460, 100500, 100553, 100558, 100560, 100593, 100650, 100721, 100820, 100879, 100959, 101124, 101148, 101215, 101289, 101338, 101421, 101436, 101446, 101491, 101502, 101511, 101580, 101777, 101825, 101832, 101862, 101912, 101922, 101968, 102000, 102052, 102090, 102114, 102125, 102154, 102172, 102238, 102239, 102269, 102290, 102353, 102454, 102574…
GO:0018193	GO_BiologicalProcess-Custom-GOA_25,11,2019_00h00	peptidyl-amino acid modification	[6, 7]	[Group17]	112	54.3689	3.61096e-09	1.87409e-06	{Group17=5,774356787315586E-16}	{Group17=1,0971277895899613E-14}	[100175, 100774, 101013, 101290, 101436, 101580, 101832, 102289, 102353, 103141, 103870, 106560, 106654, 111844, 111955, 113786, 114266, 115038, 116731, 117061, 117450, 117650, 118458, 120553, 121348, 123551, 124539, 125676, 133008, 134699, 135237, 140540, 142456, 143466, 145274, 145276, 149106, 150987, 152896, 153880, 154617, 154801, 155686, 155726, 159108, 159355, 161373, 161620, 163525, 164110…	[100175, 100774, 101013, 101023, 101095, 101290, 101436, 101580, 101832, 102229, 102289, 102353, 103141, 103431, 103870, 105014, 106560, 106654, 109261, 110043, 110334, 111716, 111844, 111955, 112728, 113200, 113554, 113786, 114266, 115038, 115216, 116593, 116731, 117061, 117450, 117650, 118458, 118546, 120070, 120553, 121348, 123016, 123551, 124539, 125478, 125676, 128405, 128919, 129444, 131430…
GO:0044260	GO_BiologicalProcess-Custom-GOA_25,11,2019_00h00	cellular macromolecule metabolic process	[3, 4]	[Group17]	675	40.5649	1.28215e-08	6.6159e-06	{Group17=5,774356787315586E-16}	{Group17=1,0971277895899613E-14}	[100175, 100216, 100593, 100721, 100774, 100957, 101013, 101124, 101148, 101215, 101289, 101290, 101295, 101436, 101476, 101580, 101777, 101832, 101862, 102114, 102154, 102238, 102259, 102289, 102290, 102353, 102454, 102500, 102528, 102574, 102728, 103141, 103194, 103325, 103381, 103580, 103623, 103870, 103874, 104060, 104066, 104259, 104442, 104505, 104584, 105318, 105379, 105451, 105458, 105906…	[100175, 100177, 100216, 100294, 100374, 100429, 100460, 100593, 100650, 100721, 100774, 100957, 101013, 101023, 101095, 101124, 101148, 101215, 101289, 101290, 101295, 101421, 101436, 101476, 101497, 101511, 101580, 101777, 101832, 101849, 101862, 101902, 101922, 101968, 102000, 102052, 102114, 102125, 102154, 102229, 102238, 102259, 102269, 102289, 102290, 102327, 102353, 102454, 102500, 102528…
GO:0006139	GO_BiologicalProcess-Custom-GOA_25,11,2019_00h00	nucleobase-containing compound metabolic process	[3, 4]	[Group17]	529	40.6923	5.03948e-07	0.000250462	{Group17=5,774356787315586E-16}	{Group17=1,0971277895899613E-14}	[100047, 100216, 100553, 100560, 100593, 100721, 100959, 101124, 101215, 101289, 101446, 101491, 101777, 101832, 101862, 102090, 102114, 102172, 102290, 102454, 102675, 102728, 103194, 103447, 104060, 104259, 104442, 104505, 104584, 104825, 104854, 104898, 105227, 105318, 105369, 105379, 105906, 105967, 107508, 107688, 107753, 107841, 107879, 107966, 108122, 108346, 108509, 108515, 108778, 108960…	[100047, 100111, 100216, 100429, 100460, 100500, 100553, 100560, 100593, 100650, 100721, 100820, 100879, 100959, 101124, 101215, 101289, 101421, 101446, 101491, 101511, 101777, 101825, 101832, 101862, 101922, 101968, 102000, 102052, 102090, 102114, 102125, 102172, 102239, 102269, 102290, 102454, 102672, 102675, 102728, 102795, 103194, 103447, 103532, 103659, 103716, 104060, 104104, 104150, 104207…
GO:0046483	GO_BiologicalProcess-Custom-GOA_25,11,2019_00h00	heterocycle metabolic process	[3]	[Group17]	562	39.9431	3.50338e-06	0.00169914	{Group17=5,774356787315586E-16}	{Group17=1,0971277895899613E-14}	[100047, 100058, 100216, 100553, 100560, 100593, 100721, 100959, 101124, 101215, 101289, 101446, 101491, 101502, 101777, 101832, 101862, 102090, 102114, 102172, 102290, 102454, 102675, 102728, 103194, 103447, 104060, 104259, 104442, 104505, 104584, 104825, 104854, 104898, 105227, 105318, 105369, 105379, 105906, 105967, 107508, 107688, 107753, 107841, 107879, 107966, 108122, 108346, 108509, 108515…	[100047, 100058, 100111, 100216, 100429, 100460, 100500, 100553, 100558, 100560, 100593, 100650, 100721, 100820, 100879, 100959, 101124, 101215, 101289, 101338, 101421, 101446, 101491, 101502, 101511, 101777, 101825, 101832, 101862, 101922, 101968, 102000, 102052, 102090, 102114, 102125, 102172, 102239, 102269, 102290, 102454, 102672, 102675, 102728, 102795, 103194, 103447, 103532, 103659, 103716…
GO:1901360	GO_BiologicalProcess-Custom-GOA_25,11,2019_00h00	organic cyclic compound metabolic process	[3]	[Group17]	583	39.7952	3.78789e-06	0.00183334	{Group17=5,774356787315586E-16}	{Group17=1,0971277895899613E-14}	[100047, 100058, 100216, 100553, 100560, 100593, 100721, 100959, 101124, 101215, 101289, 101374, 101446, 101491, 101502, 101777, 101832, 101862, 102090, 102114, 102172, 102290, 102454, 102675, 102728, 103194, 103447, 104060, 104259, 104442, 104505, 104584, 104825, 104852, 104854, 104898, 105227, 105318, 105369, 105379, 105906, 105967, 107508, 107688, 107753, 107841, 107879, 107966, 108122, 108346…	[100047, 100058, 100111, 100216, 100429, 100460, 100500, 100553, 100558, 100560, 100593, 100650, 100721, 100820, 100879, 100959, 101124, 101215, 101289, 101338, 101374, 101421, 101446, 101491, 101502, 101511, 101777, 101825, 101832, 101862, 101922, 101968, 102000, 102052, 102090, 102114, 102125, 102172, 102239, 102269, 102290, 102454, 102672, 102675, 102728, 102795, 103194, 103447, 103532, 103659…
GO:0009259	GO_BiologicalProcess-Custom-GOA_25,11,2019_00h00	ribonucleotide metabolic process	[5, 6, 7, 8]	[Group18]	55	62.5	8.06114e-08	4.07088e-05	{Group18=2,891330259313511E-13}	{Group18=5,204394466764319E-12}	[100047, 100959, 101446, 102090, 102114, 102675, 103447, 104898, 105379, 114061, 115606, 120951, 124539, 127461, 128994, 139027, 143894, 155075, 155726, 157176, 157466, 159498, 160118, 161363, 16138, 161620, 16218, 164507, 164705, 164858, 165532, 167965, 173434, 179493, 18690, 187099, 195183, 196075, 197229, 198759, 19880, 200778, 20168, 20406, 206792, 20890, 25148, 26829, 28115, 31812, 36995, 40…	[100047, 100111, 100959, 101446, 102090, 102114, 102672, 102675, 103447, 104104, 104898, 105379, 105863, 113522, 113554, 114061, 115606, 120827, 120951, 124539, 127461, 128994, 134684, 139027, 143894, 147727, 150485, 155075, 155726, 156031, 157176, 157466, 159498, 160118, 161018, 161363, 16138, 161620, 16218, 164507, 164705, 164858, 165098, 165532, 16700, 167965, 16847, 173434, 179493, 182028, 18…
GO:0055086	GO_BiologicalProcess-Custom-GOA_25,11,2019_00h00	nucleobase-containing small molecule metabolic process	[3, 4, 5]	[Group18]	85	54.8387	1.67643e-07	8.43246e-05	{Group18=2,891330259313511E-13}	{Group18=5,204394466764319E-12}	[100047, 100959, 101446, 102090, 102114, 102172, 102675, 103447, 104898, 105379, 114061, 115606, 116378, 117197, 118485, 120951, 124447, 124539, 127461, 128994, 139027, 143105, 143894, 154482, 154829, 155075, 155726, 156151, 156190, 157176, 157362, 157466, 157474, 159498, 160118, 161363, 16138, 161620, 16218, 162510, 163537, 164286, 164507, 164705, 164858, 16529, 165532, 167932, 167965, 173434, 1…	[100047, 100111, 100500, 100959, 101446, 101825, 102090, 102114, 102172, 102672, 102675, 103447, 104104, 104511, 104898, 105379, 105863, 107381, 113522, 113554, 114061, 115606, 115666, 116378, 117197, 118485, 120705, 120827, 120951, 123379, 124447, 124539, 127461, 127817, 128994, 134684, 136610, 139027, 143105, 143894, 145102, 147727, 147831, 148210, 150485, 152631, 154482, 154829, 155075, 155726…
GO:0006753	GO_BiologicalProcess-Custom-GOA_25,11,2019_00h00	nucleoside phosphate metabolic process	[4, 5, 6]	[Group18]	68	55.2846	1.92976e-06	0.00094365	{Group18=2,891330259313511E-13}	{Group18=5,204394466764319E-12}	[100047, 100959, 101446, 102090, 102114, 102675, 103447, 104898, 105379, 114061, 115606, 116378, 118485, 120951, 124539, 127461, 128994, 139027, 143105, 143894, 155075, 155726, 156151, 157176, 157466, 157474, 159498, 160118, 161363, 16138, 161620, 16218, 163537, 164507, 164705, 164858, 165532, 167965, 173434, 174753, 176960, 178550, 179493, 18690, 187099, 193620, 195183, 196075, 197229, 198759, 1…	[100047, 100111, 100500, 100959, 101446, 101825, 102090, 102114, 102672, 102675, 103447, 104104, 104898, 105379, 105863, 107381, 113522, 113554, 114061, 115606, 115666, 116378, 118485, 120827, 120951, 124539, 127461, 127817, 128994, 134684, 136610, 139027, 143105, 143894, 145102, 147727, 147831, 148210, 150485, 152631, 155075, 155726, 156031, 156151, 157176, 157466, 157474, 159498, 160118, 161018…
GO:0006090	GO_BiologicalProcess-Custom-GOA_25,11,2019_00h00	pyruvate metabolic process	[7]	[Group18]	20	80	4.36085e-06	0.00210629	{Group18=2,891330259313511E-13}	{Group18=5,204394466764319E-12}	[100047, 101446, 102090, 102675, 103447, 104442, 115606, 120951, 127461, 139027, 157466, 159498, 161363, 164858, 179493, 18690, 187099, 20890, 28115, 36995]	[100047, 101446, 102090, 102675, 103447, 104104, 104442, 115606, 120827, 120951, 127461, 139027, 157466, 159498, 161363, 164858, 165098, 179493, 18690, 187099, 20890, 28115, 33949, 36995, 59746]
GO:0009150	GO_BiologicalProcess-Custom-GOA_25,11,2019_00h00	purine ribonucleotide metabolic process	[6, 7, 8, 9]	[Group18]	40	62.5	4.73874e-06	0.00227934	{Group18=2,891330259313511E-13}	{Group18=5,204394466764319E-12}	[100047, 100959, 101446, 102090, 102675, 103447, 104898, 115606, 120951, 127461, 128994, 139027, 155075, 157176, 157466, 159498, 160118, 161363, 16138, 16218, 164858, 165532, 167965, 173434, 179493, 18690, 187099, 195183, 196075, 19880, 200778, 20168, 20406, 206792, 20890, 25148, 28115, 36995, 42086, 44971]	[100047, 100111, 100959, 101446, 102090, 102672, 102675, 103447, 104104, 104898, 105863, 113522, 115606, 120827, 120951, 127461, 128994, 139027, 147727, 150485, 155075, 156031, 157176, 157466, 159498, 160118, 161363, 16138, 16218, 164858, 165098, 165532, 16700, 167965, 16847, 173434, 179493, 182028, 184173, 18567, 18690, 187099, 195183, 196075, 197475, 19880, 200238, 200778, 20168, 20220, 20406, …
GO:0009132	GO_BiologicalProcess-Custom-GOA_25,11,2019_00h00	nucleoside diphosphate metabolic process	[5, 6, 7]	[Group18]	21	75	1.50835e-05	0.00708926	{Group18=2,891330259313511E-13}	{Group18=5,204394466764319E-12}	[100047, 101446, 102090, 102675, 103447, 115606, 120951, 127461, 139027, 157466, 157474, 159498, 160118, 161363, 164858, 179493, 18690, 187099, 20890, 28115, 36995]	[100047, 101446, 102090, 102675, 103447, 104104, 115606, 120827, 120951, 127461, 139027, 156031, 157466, 157474, 159498, 160118, 161363, 164858, 165098, 179493, 18567, 18690, 187099, 20890, 28115, 33949, 36995, 59746]
GO:1901135	GO_BiologicalProcess-Custom-GOA_25,11,2019_00h00	carbohydrate derivative metabolic process	[3]	[Group18]	93	49.2064	2.21644e-05	0.0103508	{Group18=2,891330259313511E-13}	{Group18=5,204394466764319E-12}	[100047, 100959, 101208, 101446, 101476, 102090, 102114, 102172, 102675, 103447, 104898, 105379, 107512, 114061, 115606, 120329, 120951, 124447, 124539, 127461, 128994, 134247, 137101, 139027, 143894, 145249, 151471, 154482, 154829, 155075, 155726, 157176, 157362, 157379, 157466, 159498, 160118, 161363, 16138, 161620, 16218, 162234, 162510, 16392, 16449, 164507, 164705, 164858, 16529, 165532, 166…	[100047, 100111, 100959, 101208, 101446, 101476, 101849, 102090, 102114, 102172, 102672, 102675, 103447, 103540, 104104, 104223, 104511, 104898, 105379, 105863, 107512, 107782, 113522, 113554, 114061, 115606, 120329, 120705, 120827, 120951, 122321, 123379, 124447, 124454, 124539, 124864, 127399, 127461, 128526, 128994, 133859, 134247, 134684, 137101, 137641, 138610, 139027, 142020, 143894, 145249…
GO:0016052	GO_BiologicalProcess-Custom-GOA_25,11,2019_00h00	carbohydrate catabolic process	[4]	[Group18]	28	66.6667	2.25629e-05	0.0104918	{Group18=2,891330259313511E-13}	{Group18=5,204394466764319E-12}	[100047, 101446, 102090, 102675, 103447, 105259, 113382, 115606, 118722, 120951, 121803, 127461, 139027, 157466, 159498, 161363, 164461, 164858, 179493, 180945, 18690, 187099, 195110, 197741, 20890, 28115, 36995, 91947]	[100047, 101446, 102090, 102675, 103447, 104104, 105259, 111131, 113382, 115606, 118298, 118722, 120827, 120951, 121803, 127461, 135488, 137846, 139027, 139517, 157466, 159498, 161363, 164461, 164858, 165098, 179493, 180945, 18690, 187099, 195110, 197741, 201053, 206094, 20890, 28115, 33949, 36736, 36995, 45868, 59746, 91947]
GO:1901137	GO_BiologicalProcess-Custom-GOA_25,11,2019_00h00	carbohydrate derivative biosynthetic process	[4]	[Group18]	51	54.8387	4.84963e-05	0.0219203	{Group18=2,891330259313511E-13}	{Group18=5,204394466764319E-12}	[101208, 101476, 102114, 102172, 104898, 105379, 114061, 124447, 124539, 143894, 151471, 154829, 155075, 155726, 157176, 157362, 160118, 16138, 161620, 16218, 162510, 164507, 164705, 16529, 165532, 166486, 167932, 167965, 174913, 179703, 189396, 195183, 196075, 197229, 198759, 19880, 200778, 20168, 202615, 202852, 20406, 206792, 26829, 31812, 40190, 42086, 49740, 53544, 53977, 57186, 77787]	[100111, 101208, 101476, 102114, 102172, 102672, 103540, 104223, 104511, 104898, 105379, 105863, 113522, 113554, 114061, 120705, 124447, 124539, 134684, 138610, 143894, 147727, 150485, 151471, 151662, 153679, 154829, 155075, 155726, 157176, 157362, 160118, 161018, 16138, 161620, 16218, 162510, 164507, 164705, 165060, 16529, 165532, 165778, 166486, 16700, 167932, 167965, 16847, 174913, 175241, 177…
GO:0072521	GO_BiologicalProcess-Custom-GOA_25,11,2019_00h00	purine-containing compound metabolic process	[4]	[Group18]	41	57.7465	5.45717e-05	0.0245573	{Group18=2,891330259313511E-13}	{Group18=5,204394466764319E-12}	[100047, 100959, 101446, 102090, 102675, 103447, 104898, 115606, 120951, 127461, 128994, 139027, 155075, 157176, 157466, 159498, 160118, 161363, 16138, 16218, 164858, 165532, 167965, 173434, 179493, 18690, 187099, 195183, 196056, 196075, 19880, 200778, 20168, 20406, 206792, 20890, 25148, 28115, 36995, 42086, 44971]	[100047, 100111, 100959, 101446, 102090, 102672, 102675, 103447, 104104, 104898, 105863, 113522, 115606, 115666, 120827, 120951, 123379, 127461, 128994, 139027, 147727, 150485, 155075, 156031, 157176, 157466, 159498, 160118, 161363, 16138, 16218, 164858, 165098, 165532, 16700, 167965, 16847, 173434, 179493, 182028, 184173, 18567, 18690, 187099, 195183, 196056, 196075, 197475, 19880, 200238, 20077…
GO:0051246	GO_BiologicalProcess-Custom-GOA_25,11,2019_00h00	regulation of protein metabolic process	[4, 5]	[Group19]	96	51.0638	2.19589e-06	0.00107159	{Group19=1,9756027297506394E-12}	{Group19=3,3585246405760867E-11}	[101295, 101436, 101580, 102114, 102353, 103141, 103874, 104066, 105379, 105458, 111112, 111491, 114061, 114658, 115038, 117061, 121962, 123551, 124539, 130006, 134699, 135237, 145274, 145803, 147714, 151544, 152896, 153956, 155726, 156853, 157779, 158409, 161373, 161620, 162500, 162521, 162578, 162761, 163535, 164110, 164170, 164189, 164705, 166656, 171734, 171830, 172108, 174802, 17500, 176002,…	[100374, 101295, 101436, 101580, 102114, 102353, 103141, 103370, 103874, 104066, 105379, 105404, 105458, 108403, 109261, 111112, 111491, 111716, 112082, 113554, 114061, 114658, 115038, 115496, 115824, 117061, 121962, 123146, 123551, 124539, 127084, 128652, 130006, 134684, 134699, 135237, 139255, 140963, 141453, 142095, 144075, 144216, 145274, 145803, 147714, 148983, 149772, 151544, 152876, 152896…
GO:0032268	GO_BiologicalProcess-Custom-GOA_25,11,2019_00h00	regulation of cellular protein metabolic process	[4, 5, 6]	[Group19]	94	51.087	2.72618e-06	0.00132765	{Group19=1,9756027297506394E-12}	{Group19=3,3585246405760867E-11}	[101295, 101436, 101580, 102114, 102353, 103141, 103874, 104066, 105379, 105458, 111112, 111491, 114061, 114658, 115038, 117061, 121962, 123551, 124539, 130006, 134699, 135237, 145274, 145803, 147714, 151544, 152896, 153956, 155726, 156853, 157779, 158409, 161373, 161620, 162500, 162521, 162578, 162761, 163535, 164110, 164170, 164189, 164705, 166656, 171734, 171830, 172108, 174802, 17500, 176002,…	[100374, 101295, 101436, 101580, 102114, 102353, 103141, 103370, 103874, 104066, 105379, 105404, 105458, 108403, 109261, 111112, 111491, 111716, 112082, 113554, 114061, 114658, 115038, 115496, 115824, 117061, 121962, 123146, 123551, 124539, 127084, 128652, 130006, 134684, 134699, 135237, 139255, 140963, 141453, 142095, 144075, 144216, 145274, 145803, 147714, 148983, 149772, 151544, 152876, 152896…
GO:0031399	GO_BiologicalProcess-Custom-GOA_25,11,2019_00h00	regulation of protein modification process	[5, 6, 7]	[Group19]	72	53.3333	5.64835e-06	0.00270556	{Group19=1,9756027297506394E-12}	{Group19=3,3585246405760867E-11}	[101436, 101580, 102114, 102353, 103141, 104066, 105379, 105458, 111112, 111491, 114061, 115038, 117061, 121962, 123551, 124539, 130006, 134699, 135237, 145274, 145803, 147714, 155726, 156853, 157779, 158409, 161373, 161620, 163535, 164110, 164170, 164189, 164705, 171830, 172108, 176002, 176157, 180634, 181335, 18569, 187102, 187754, 18860, 190940, 19173, 193867, 197229, 197317, 198759, 199562, 2…	[100374, 101436, 101580, 102114, 102353, 103141, 103370, 104066, 105379, 105404, 105458, 109261, 111112, 111491, 111716, 113554, 114061, 115038, 115496, 115824, 117061, 121962, 123551, 124539, 127084, 128652, 130006, 134684, 134699, 135237, 139255, 140963, 141453, 144075, 145274, 145803, 147714, 148983, 149772, 152876, 154391, 155726, 156853, 157779, 158409, 161018, 161166, 161373, 161620, 163535…
GO:0019220	GO_BiologicalProcess-Custom-GOA_25,11,2019_00h00	regulation of phosphate metabolic process	[5, 6]	[Group19]	56	56	9.10717e-06	0.00433501	{Group19=1,9756027297506394E-12}	{Group19=3,3585246405760867E-11}	[101436, 101580, 102114, 102353, 103141, 105379, 111112, 111491, 114061, 115038, 117061, 121962, 123551, 124539, 134699, 135237, 145274, 145803, 147714, 155726, 161373, 161620, 164110, 164170, 164189, 164705, 172108, 176157, 180634, 181335, 187754, 193867, 197229, 198759, 199562, 200007, 202709, 206271, 22372, 26829, 28593, 31812, 34389, 36904, 38834, 39415, 40190, 42988, 49538, 53284, 53544, 540…	[101436, 101580, 102114, 102353, 103141, 103370, 105379, 105404, 109261, 111112, 111491, 111716, 113554, 114061, 115038, 117061, 121962, 123551, 124539, 127084, 128652, 134684, 134699, 135237, 139255, 140963, 141453, 144075, 145274, 145803, 147714, 148983, 149772, 155726, 161018, 161373, 161620, 164110, 164170, 164189, 164705, 165045, 165163, 169949, 171846, 172108, 172207, 172737, 176157, 177060…
GO:0043085	GO_BiologicalProcess-Custom-GOA_25,11,2019_00h00	positive regulation of catalytic activity	[4]	[Group19]	63	53.3898	2.04657e-05	0.00957794	{Group19=1,9756027297506394E-12}	{Group19=3,3585246405760867E-11}	[101436, 101580, 102114, 102353, 103141, 104066, 105379, 105458, 111112, 114061, 115038, 117061, 123551, 124539, 130006, 134699, 135237, 145274, 145803, 147317, 147714, 155726, 156853, 157779, 158409, 161373, 161620, 163535, 164110, 164170, 164705, 171830, 172108, 176002, 180269, 181335, 18569, 187102, 187754, 18860, 190940, 19173, 193867, 197229, 197317, 198759, 199562, 202709, 206933, 22372, 26…	[100374, 101436, 101580, 102114, 102353, 103141, 104066, 105379, 105458, 109261, 111112, 111716, 113554, 114061, 115038, 115496, 115824, 117061, 123551, 123735, 124539, 128652, 130006, 134684, 134699, 135237, 139255, 141453, 144075, 145274, 145803, 147317, 147714, 148983, 152876, 154391, 155726, 156853, 157779, 158409, 161018, 161166, 161373, 161620, 163535, 164110, 164170, 164705, 165163, 168797…
GO:0006417	GO_BiologicalProcess-Custom-GOA_25,11,2019_00h00	regulation of translation	[5, 6, 7, 8]	[Group19]	49	56.3218	2.65277e-05	0.0122558	{Group19=1,9756027297506394E-12}	{Group19=3,3585246405760867E-11}	[101436, 101580, 102353, 103141, 103874, 111112, 114658, 115038, 117061, 123551, 134699, 135237, 145274, 145803, 147714, 151544, 152896, 153956, 161373, 162500, 162521, 162761, 164110, 164170, 166656, 171734, 172108, 174802, 17500, 179056, 181335, 186017, 18769, 187754, 193867, 193873, 199562, 20242, 202709, 22372, 28593, 31823, 36904, 39415, 45398, 45426, 53284, 60079, 82543]	[101436, 101580, 102353, 103141, 103874, 109261, 111112, 111716, 112082, 114658, 115038, 117061, 123146, 123551, 128652, 134699, 135237, 139255, 141453, 144075, 145274, 145803, 147714, 148983, 151544, 152896, 153956, 155691, 157288, 161373, 162500, 162521, 16266, 162761, 164110, 164170, 165163, 166656, 171734, 171846, 17193, 172108, 172207, 172737, 174802, 17500, 177060, 179056, 179938, 181335, 1…
GO:0008047	GO_BiologicalProcess-Custom-GOA_25,11,2019_00h00	enzyme activator activity	[5]	[Group19]	47	56.6265	3.19316e-05	0.0147205	{Group19=1,9756027297506394E-12}	{Group19=3,3585246405760867E-11}	[101436, 101580, 102114, 102353, 103141, 105379, 111112, 114061, 115038, 117061, 123551, 124539, 134699, 135237, 145274, 145803, 147317, 147714, 155726, 161373, 161620, 164110, 164170, 164705, 172108, 180269, 181335, 187754, 193867, 197229, 198759, 199562, 202709, 206933, 22372, 26829, 28593, 31812, 36904, 38717, 39384, 39415, 40190, 53284, 53544, 60079, 82543]	[101436, 101580, 102114, 102353, 103141, 105379, 109261, 111112, 111716, 113554, 114061, 115038, 117061, 123551, 123735, 124539, 128652, 134684, 134699, 135237, 139255, 141453, 144075, 145274, 145803, 147317, 147714, 148983, 155726, 161018, 161373, 161620, 164110, 164170, 164705, 165163, 171846, 172108, 172207, 172737, 177060, 180136, 180269, 181335, 18195, 184438, 187385, 187754, 188542, 191142,…
GO:0051338	GO_BiologicalProcess-Custom-GOA_25,11,2019_00h00	regulation of transferase activity	[4]	[Group19]	61	53.0435	3.57179e-05	0.0164302	{Group19=1,9756027297506394E-12}	{Group19=3,3585246405760867E-11}	[101436, 101580, 102114, 102353, 103141, 104066, 105379, 105458, 111112, 114061, 115038, 117061, 122969, 123551, 124539, 130006, 134699, 135237, 145274, 145803, 147714, 155726, 156853, 157779, 158409, 161373, 161620, 163535, 164110, 164170, 164705, 171830, 172108, 176002, 181335, 18569, 187102, 187754, 18860, 190940, 19173, 193867, 197229, 197317, 198759, 199562, 202709, 22372, 26829, 28593, 3181…	[100374, 101436, 101580, 102114, 102353, 103141, 104066, 105379, 105404, 105458, 109261, 111112, 111716, 113554, 114061, 115038, 115496, 115824, 117061, 122969, 123551, 124539, 128652, 130006, 134684, 134699, 135237, 139255, 141453, 144075, 145274, 145803, 147714, 148983, 152876, 154391, 155726, 156853, 157779, 158409, 161018, 161166, 161373, 161620, 163535, 164110, 164170, 164705, 165163, 168797…
GO:0010604	GO_BiologicalProcess-Custom-GOA_25,11,2019_00h00	positive regulation of macromolecule metabolic process	[3, 4, 5]	[Group19]	60	53.0973	3.96778e-05	0.0181724	{Group19=1,9756027297506394E-12}	{Group19=3,3585246405760867E-11}	[101215, 101436, 101580, 102114, 102353, 103141, 104066, 105379, 105458, 111112, 114061, 115038, 117061, 123551, 124539, 130006, 134699, 135237, 145274, 145803, 147714, 155726, 156853, 157779, 158409, 161373, 161620, 163535, 164110, 164170, 164705, 171830, 172108, 176002, 181335, 18569, 187102, 187754, 18860, 190940, 19173, 193867, 197229, 197317, 198759, 199562, 202709, 22372, 26829, 28593, 3181…	[100374, 101215, 101436, 101580, 102114, 102353, 103141, 104066, 105379, 105458, 109261, 111112, 111716, 113554, 114061, 115038, 115496, 115824, 117061, 123551, 124539, 128652, 130006, 134684, 134699, 135237, 139255, 141453, 144075, 145274, 145803, 147714, 148983, 151434, 152876, 154391, 155726, 156853, 157779, 158409, 161018, 161166, 161373, 161620, 163535, 164110, 164170, 164705, 165163, 168797…
GO:0031325	GO_BiologicalProcess-Custom-GOA_25,11,2019_00h00	positive regulation of cellular metabolic process	[3, 4, 5]	[Group19]	60	53.0973	3.96778e-05	0.0181724	{Group19=1,9756027297506394E-12}	{Group19=3,3585246405760867E-11}	[101215, 101436, 101580, 102114, 102353, 103141, 104066, 105379, 105458, 111112, 114061, 115038, 117061, 123551, 124539, 130006, 134699, 135237, 145274, 145803, 147714, 155726, 156853, 157779, 158409, 161373, 161620, 163535, 164110, 164170, 164705, 171830, 172108, 176002, 181335, 18569, 187102, 187754, 18860, 190940, 19173, 193867, 197229, 197317, 198759, 199562, 202709, 22372, 26829, 28593, 3181…	[100374, 101215, 101436, 101580, 102114, 102353, 103141, 104066, 105379, 105458, 109261, 111112, 111716, 113554, 114061, 115038, 115496, 115824, 117061, 123551, 124539, 128652, 130006, 134684, 134699, 135237, 139255, 141453, 144075, 145274, 145803, 147714, 148983, 151434, 152876, 154391, 155726, 156853, 157779, 158409, 161018, 161166, 161373, 161620, 163535, 164110, 164170, 164705, 165163, 168797…
GO:0051173	GO_BiologicalProcess-Custom-GOA_25,11,2019_00h00	positive regulation of nitrogen compound metabolic process	[3, 4, 5]	[Group19]	60	53.0973	3.96778e-05	0.0181724	{Group19=1,9756027297506394E-12}	{Group19=3,3585246405760867E-11}	[101215, 101436, 101580, 102114, 102353, 103141, 104066, 105379, 105458, 111112, 114061, 115038, 117061, 123551, 124539, 130006, 134699, 135237, 145274, 145803, 147714, 155726, 156853, 157779, 158409, 161373, 161620, 163535, 164110, 164170, 164705, 171830, 172108, 176002, 181335, 18569, 187102, 187754, 18860, 190940, 19173, 193867, 197229, 197317, 198759, 199562, 202709, 22372, 26829, 28593, 3181…	[100374, 101215, 101436, 101580, 102114, 102353, 103141, 104066, 105379, 105458, 109261, 111112, 111716, 113554, 114061, 115038, 115496, 115824, 117061, 123551, 124539, 128652, 130006, 134684, 134699, 135237, 139255, 141453, 144075, 145274, 145803, 147714, 148983, 151434, 152876, 154391, 155726, 156853, 157779, 158409, 161018, 161166, 161373, 161620, 163535, 164110, 164170, 164705, 165163, 168797…
GO:0031401	GO_BiologicalProcess-Custom-GOA_25,11,2019_00h00	positive regulation of protein modification process	[5, 6, 7, 8]	[Group19]	58	52.7273	6.89549e-05	0.0307539	{Group19=1,9756027297506394E-12}	{Group19=3,3585246405760867E-11}	[101436, 101580, 102114, 102353, 103141, 104066, 105379, 105458, 111112, 114061, 115038, 117061, 123551, 124539, 130006, 134699, 135237, 145274, 145803, 147714, 155726, 156853, 157779, 158409, 161373, 161620, 163535, 164110, 164170, 164705, 171830, 172108, 176002, 181335, 18569, 187102, 187754, 18860, 190940, 19173, 193867, 197229, 197317, 198759, 199562, 202709, 22372, 26829, 28593, 31812, 36904…	[100374, 101436, 101580, 102114, 102353, 103141, 104066, 105379, 105458, 109261, 111112, 111716, 113554, 114061, 115038, 115496, 115824, 117061, 123551, 124539, 128652, 130006, 134684, 134699, 135237, 139255, 141453, 144075, 145274, 145803, 147714, 148983, 152876, 154391, 155726, 156853, 157779, 158409, 161018, 161166, 161373, 161620, 163535, 164110, 164170, 164705, 165163, 168797, 171830, 171846…
GO:0051347	GO_BiologicalProcess-Custom-GOA_25,11,2019_00h00	positive regulation of transferase activity	[5]	[Group19]	58	52.7273	6.89549e-05	0.0307539	{Group19=1,9756027297506394E-12}	{Group19=3,3585246405760867E-11}	[101436, 101580, 102114, 102353, 103141, 104066, 105379, 105458, 111112, 114061, 115038, 117061, 123551, 124539, 130006, 134699, 135237, 145274, 145803, 147714, 155726, 156853, 157779, 158409, 161373, 161620, 163535, 164110, 164170, 164705, 171830, 172108, 176002, 181335, 18569, 187102, 187754, 18860, 190940, 19173, 193867, 197229, 197317, 198759, 199562, 202709, 22372, 26829, 28593, 31812, 36904…	[100374, 101436, 101580, 102114, 102353, 103141, 104066, 105379, 105458, 109261, 111112, 111716, 113554, 114061, 115038, 115496, 115824, 117061, 123551, 124539, 128652, 130006, 134684, 134699, 135237, 139255, 141453, 144075, 145274, 145803, 147714, 148983, 152876, 154391, 155726, 156853, 157779, 158409, 161018, 161166, 161373, 161620, 163535, 164110, 164170, 164705, 165163, 168797, 171830, 171846…
GO:0071900	GO_BiologicalProcess-Custom-GOA_25,11,2019_00h00	regulation of protein serine/threonine kinase activity	[7, 8, 9, 10]	[Group19]	44	55.6962	9.66939e-05	0.0427387	{Group19=1,9756027297506394E-12}	{Group19=3,3585246405760867E-11}	[101436, 101580, 102114, 102353, 103141, 105379, 111112, 114061, 115038, 117061, 123551, 124539, 134699, 135237, 145274, 145803, 147714, 155726, 161373, 161620, 164110, 164170, 164705, 172108, 181335, 187754, 193867, 197229, 198759, 199562, 202709, 22372, 26829, 28593, 31812, 36904, 39415, 40190, 49538, 53284, 53544, 54416, 60079, 82543]	[101436, 101580, 102114, 102353, 103141, 105379, 105404, 109261, 111112, 111716, 113554, 114061, 115038, 117061, 123551, 124539, 128652, 134684, 134699, 135237, 139255, 141453, 144075, 145274, 145803, 147714, 148983, 155726, 161018, 161373, 161620, 164110, 164170, 164705, 165163, 169949, 171846, 172108, 172207, 172737, 177060, 181335, 184438, 187385, 187754, 188542, 191142, 191312, 193867, 197229…
GO:0003674	GO_MolecularFunction-Custom-GOA_25,11,2019_00h00	molecular_function	[0]	[Group Enrichment1788950175]	2733	34.1412	NaN	1	{}	{}	[100007, 100036, 100040, 100047, 100058, 100059, 100073, 100083, 100106, 100107, 100109, 100175, 100199, 100216, 100268, 100297, 100333, 100445, 100467, 100504, 100509, 100516, 100519, 100553, 100560, 100567, 100584, 100593, 100602, 100620, 100715, 100721, 100774, 100781, 100854, 100883, 100911, 100924, 100937, 100941, 100953, 100959, 100960, 100994, 101013, 101057, 101087, 101101, 101124, 101142…	[100007, 100020, 100036, 100040, 100047, 100058, 100059, 100073, 100083, 100106, 100107, 100109, 100111, 100136, 100147, 100153, 100157, 100171, 100175, 100177, 100199, 100216, 100252, 100266, 100268, 100294, 100297, 100333, 100335, 100357, 100370, 100374, 100402, 100406, 100424, 100429, 100432, 100444, 100445, 100452, 100460, 100467, 100474, 100477, 100478, 100483, 100488, 100489, 100500, 100504…
GO:0008150	GO_BiologicalProcess-Custom-GOA_25,11,2019_00h00	biological_process	[0]	[Group Enrichment1788950175]	2299	33.7394	NaN	1	{}	{}	[100007, 100040, 100047, 100058, 100059, 100083, 100106, 100107, 100109, 100175, 100199, 100216, 100268, 100297, 100445, 100467, 100504, 100509, 100516, 100519, 100553, 100560, 100567, 100584, 100593, 100660, 100721, 100774, 100781, 100883, 100911, 100915, 100924, 100957, 100959, 100960, 100994, 101013, 101052, 101057, 101087, 101101, 101124, 101148, 101208, 101212, 101215, 101289, 101290, 101295…	[100007, 100020, 100040, 100047, 100058, 100059, 100083, 100106, 100107, 100109, 100111, 100153, 100157, 100171, 100175, 100177, 100199, 100216, 100252, 100266, 100268, 100294, 100297, 100335, 100357, 100370, 100374, 100424, 100429, 100444, 100445, 100452, 100460, 100467, 100474, 100477, 100478, 100483, 100488, 100489, 100500, 100504, 100506, 100509, 100516, 100519, 100553, 100558, 100560, 100567…
GO:0003824	GO_MolecularFunction-Custom-GOA_25,11,2019_00h00	catalytic activity	[1]	[Group Enrichment1788950175]	1822	32.7403	NaN	1	{}	{}	[100036, 100040, 100047, 100058, 100059, 100073, 100083, 100109, 100175, 100199, 100297, 100333, 100445, 100467, 100509, 100516, 100553, 100560, 100567, 100584, 100593, 100602, 100620, 100715, 100774, 100781, 100883, 100911, 100924, 100953, 100959, 100960, 100994, 101013, 101057, 101087, 101101, 101124, 101179, 101208, 101212, 101290, 101295, 101374, 101431, 101436, 101446, 101476, 101491, 101502…	[100020, 100036, 100040, 100047, 100058, 100059, 100073, 100083, 100109, 100111, 100136, 100147, 100157, 100171, 100175, 100177, 100199, 100252, 100266, 100294, 100297, 100333, 100335, 100357, 100370, 100374, 100444, 100445, 100452, 100460, 100467, 100474, 100477, 100478, 100483, 100488, 100489, 100500, 100506, 100509, 100516, 100553, 100558, 100560, 100567, 100584, 100593, 100602, 100620, 100640…
GO:0008152	GO_BiologicalProcess-Custom-GOA_25,11,2019_00h00	metabolic process	[1]	[Group Enrichment1788950175]	1811	32.7783	NaN	1	{}	{}	[100040, 100047, 100058, 100059, 100083, 100109, 100175, 100199, 100216, 100297, 100445, 100467, 100509, 100516, 100553, 100560, 100567, 100584, 100593, 100660, 100721, 100774, 100781, 100883, 100911, 100924, 100957, 100959, 100960, 100994, 101013, 101057, 101087, 101101, 101124, 101148, 101208, 101215, 101289, 101290, 101295, 101374, 101431, 101436, 101446, 101476, 101491, 101502, 101561, 101580…	[100020, 100040, 100047, 100058, 100059, 100083, 100109, 100111, 100157, 100171, 100175, 100177, 100199, 100216, 100252, 100266, 100294, 100297, 100335, 100357, 100370, 100374, 100429, 100444, 100445, 100452, 100460, 100467, 100474, 100477, 100478, 100483, 100488, 100489, 100500, 100506, 100509, 100516, 100553, 100558, 100560, 100567, 100584, 100593, 100640, 100650, 100660, 100721, 100774, 100781…
GO:0005488	GO_MolecularFunction-Custom-GOA_25,11,2019_00h00	binding	[1]	[Group Enrichment1788950175]	1579	35.7644	NaN	1	{}	{}	[100059, 100073, 100109, 100199, 100216, 100553, 100560, 100567, 100584, 100620, 100721, 100774, 100854, 100924, 100937, 100941, 100960, 101013, 101101, 101124, 101142, 101215, 101289, 101290, 101295, 101373, 101374, 101436, 101446, 101491, 101502, 101561, 101580, 101586, 101697, 101801, 101858, 101862, 102090, 102108, 102114, 102148, 102149, 102152, 102250, 102259, 102286, 102290, 102294, 102353…	[100059, 100073, 100109, 100177, 100199, 100216, 100252, 100357, 100402, 100406, 100429, 100432, 100452, 100460, 100477, 100478, 100483, 100489, 100553, 100560, 100567, 100584, 100620, 100650, 100721, 100774, 100820, 100854, 100924, 100926, 100937, 100941, 100960, 100990, 101013, 101056, 101069, 101101, 101124, 101134, 101142, 101165, 101215, 101240, 101258, 101289, 101290, 101295, 101338, 101349…
GO:0009987	GO_BiologicalProcess-Custom-GOA_25,11,2019_00h00	cellular process	[1]	[Group Enrichment1788950175]	1278	40.6618	NaN	1	{}	{}	[100047, 100058, 100083, 100109, 100175, 100216, 100297, 100445, 100509, 100553, 100560, 100567, 100593, 100660, 100721, 100774, 100911, 100915, 100957, 100959, 101013, 101052, 101057, 101124, 101148, 101208, 101215, 101289, 101290, 101295, 101374, 101431, 101436, 101446, 101476, 101491, 101502, 101580, 101777, 101832, 101858, 101862, 102047, 102090, 102114, 102148, 102154, 102172, 102238, 102250…	[100020, 100047, 100058, 100083, 100109, 100111, 100157, 100175, 100177, 100216, 100294, 100297, 100374, 100429, 100445, 100460, 100477, 100478, 100489, 100500, 100509, 100553, 100558, 100560, 100567, 100593, 100650, 100660, 100721, 100774, 100820, 100879, 100911, 100915, 100957, 100959, 101013, 101023, 101028, 101052, 101057, 101069, 101095, 101124, 101148, 101208, 101215, 101289, 101290, 101295…
GO:0071704	GO_BiologicalProcess-Custom-GOA_25,11,2019_00h00	organic substance metabolic process	[2]	[Group Enrichment1788950175]	1263	39.1022	NaN	1	{}	{}	[100040, 100047, 100058, 100109, 100175, 100216, 100297, 100467, 100553, 100560, 100567, 100584, 100593, 100660, 100721, 100774, 100781, 100911, 100924, 100957, 100959, 101013, 101087, 101124, 101148, 101208, 101215, 101289, 101290, 101295, 101374, 101431, 101436, 101446, 101476, 101491, 101502, 101561, 101580, 101777, 101832, 101862, 101874, 101895, 101938, 102090, 102114, 102154, 102172, 102237…	[100020, 100040, 100047, 100058, 100109, 100111, 100157, 100175, 100177, 100216, 100294, 100297, 100374, 100429, 100460, 100467, 100474, 100477, 100488, 100500, 100553, 100558, 100560, 100567, 100584, 100593, 100650, 100660, 100721, 100774, 100781, 100820, 100879, 100911, 100924, 100957, 100959, 101013, 101023, 101066, 101069, 101087, 101095, 101124, 101148, 101208, 101215, 101289, 101290, 101295…
GO:0005575	GO_CellularComponent-Custom-GOA_25,11,2019_00h00	cellular_component	[0]	[Group Enrichment1788950175]	1225	37.4046	NaN	1	{}	{}	[100007, 100106, 100107, 100109, 100216, 100268, 100504, 100519, 100584, 100593, 100854, 100911, 100924, 100937, 100953, 100957, 100960, 101052, 101124, 101148, 101476, 101491, 101697, 101777, 101832, 101848, 101862, 101886, 102053, 102105, 102148, 102154, 102191, 102238, 102250, 102282, 102290, 102454, 102499, 102500, 102700, 102728, 102769, 102872, 102935, 103028, 103194, 103291, 103322, 103427…	[100007, 100106, 100107, 100109, 100111, 100153, 100157, 100216, 100268, 100306, 100402, 100406, 100424, 100429, 100432, 100460, 100504, 100519, 100558, 100584, 100593, 100650, 100854, 100911, 100924, 100937, 100953, 100957, 100960, 101026, 101052, 101070, 101124, 101148, 101352, 101394, 101421, 101476, 101491, 101497, 101511, 101530, 101606, 101697, 101741, 101777, 101832, 101848, 101862, 101886…
GO:0044238	GO_BiologicalProcess-Custom-GOA_25,11,2019_00h00	primary metabolic process	[2]	[Group Enrichment1788950175]	1213	40.0462	NaN	1	{}	{}	[100040, 100047, 100109, 100175, 100216, 100297, 100467, 100553, 100560, 100584, 100593, 100660, 100721, 100774, 100781, 100911, 100924, 100957, 100959, 101013, 101087, 101124, 101148, 101215, 101289, 101290, 101295, 101374, 101431, 101436, 101446, 101476, 101491, 101561, 101580, 101777, 101832, 101862, 101874, 101895, 101938, 102090, 102114, 102154, 102172, 102237, 102238, 102259, 102289, 102290…	[100020, 100040, 100047, 100109, 100111, 100157, 100175, 100177, 100216, 100294, 100297, 100374, 100429, 100460, 100467, 100474, 100477, 100488, 100500, 100553, 100558, 100560, 100584, 100593, 100650, 100660, 100721, 100774, 100781, 100820, 100879, 100911, 100924, 100957, 100959, 101013, 101023, 101066, 101069, 101087, 101095, 101124, 101148, 101215, 101289, 101290, 101295, 101374, 101421, 101431…
GO:0044237	GO_BiologicalProcess-Custom-GOA_25,11,2019_00h00	cellular metabolic process	[2]	[Group Enrichment1788950175]	1098	39.7538	NaN	1	{}	{}	[100047, 100058, 100083, 100109, 100175, 100216, 100297, 100445, 100509, 100553, 100560, 100567, 100593, 100660, 100721, 100774, 100911, 100957, 100959, 101013, 101057, 101124, 101148, 101208, 101215, 101289, 101290, 101295, 101374, 101431, 101436, 101446, 101476, 101491, 101502, 101580, 101777, 101832, 101862, 102090, 102114, 102154, 102172, 102238, 102259, 102286, 102289, 102290, 102318, 102353…	[100047, 100058, 100083, 100109, 100111, 100157, 100175, 100177, 100216, 100294, 100297, 100374, 100429, 100445, 100460, 100477, 100478, 100489, 100500, 100509, 100553, 100558, 100560, 100567, 100593, 100650, 100660, 100721, 100774, 100820, 100879, 100911, 100957, 100959, 101013, 101023, 101057, 101069, 101095, 101124, 101148, 101208, 101215, 101289, 101290, 101295, 101338, 101374, 101394, 101421…
GO:0006807	GO_BiologicalProcess-Custom-GOA_25,11,2019_00h00	nitrogen compound metabolic process	[2]	[Group Enrichment1788950175]	1056	40.5374	NaN	1	{}	{}	[100047, 100058, 100109, 100175, 100216, 100553, 100560, 100593, 100721, 100774, 100781, 100911, 100924, 100957, 100959, 101013, 101124, 101148, 101208, 101215, 101289, 101290, 101295, 101374, 101431, 101436, 101446, 101476, 101491, 101502, 101561, 101580, 101777, 101832, 101862, 101874, 101895, 101938, 102090, 102114, 102154, 102172, 102237, 102238, 102259, 102289, 102290, 102353, 102454, 102500…	[100047, 100058, 100109, 100111, 100157, 100175, 100177, 100216, 100294, 100374, 100429, 100460, 100474, 100477, 100488, 100500, 100553, 100558, 100560, 100593, 100650, 100721, 100774, 100781, 100820, 100879, 100911, 100924, 100957, 100959, 101013, 101023, 101069, 101095, 101124, 101148, 101208, 101215, 101289, 101290, 101295, 101338, 101374, 101421, 101431, 101436, 101446, 101476, 101491, 101497…
GO:0110165	GO_CellularComponent-Custom-GOA_25,11,2019_00h00	cellular anatomical entity	[1]	[Group Enrichment1788950175]	1005	35.35	NaN	1	{}	{}	[100007, 100106, 100107, 100109, 100216, 100268, 100504, 100519, 100584, 100593, 100911, 100924, 100937, 100953, 100960, 101052, 101124, 101148, 101476, 101491, 101697, 101777, 101832, 101848, 101862, 101886, 102053, 102105, 102154, 102191, 102238, 102282, 102290, 102454, 102499, 102700, 102728, 102769, 102872, 102935, 103194, 103291, 103427, 103432, 103458, 103461, 103479, 103496, 103603, 103613…	[100007, 100106, 100107, 100109, 100111, 100153, 100157, 100216, 100268, 100306, 100406, 100424, 100429, 100432, 100460, 100504, 100519, 100558, 100584, 100593, 100650, 100911, 100924, 100937, 100953, 100960, 101026, 101052, 101070, 101124, 101148, 101352, 101394, 101421, 101476, 101491, 101511, 101530, 101606, 101697, 101741, 101777, 101832, 101848, 101862, 101886, 101912, 101922, 101939, 101968…
GO:0043167	GO_MolecularFunction-Custom-GOA_25,11,2019_00h00	ion binding	[2]	[Group Enrichment1788950175]	946	35.1673	NaN	1	{}	{}	[100059, 100073, 100199, 100216, 100560, 100567, 100620, 100854, 100924, 100937, 101013, 101124, 101290, 101373, 101374, 101436, 101446, 101502, 101561, 101580, 101801, 102090, 102114, 102149, 102152, 102259, 102286, 102290, 102353, 102391, 102454, 102549, 102574, 102675, 102684, 102728, 102935, 102997, 103141, 103194, 103201, 103325, 103447, 103479, 103591, 103623, 103664, 103771, 103870, 103874…	[100059, 100073, 100177, 100199, 100216, 100357, 100402, 100406, 100429, 100432, 100460, 100477, 100478, 100483, 100489, 100560, 100567, 100620, 100650, 100820, 100854, 100924, 100937, 101013, 101056, 101124, 101290, 101338, 101373, 101374, 101394, 101421, 101436, 101446, 101502, 101561, 101580, 101631, 101656, 101741, 101786, 101801, 101902, 101968, 101993, 101996, 102000, 102052, 102060, 102062…
GO:0097159	GO_MolecularFunction-Custom-GOA_25,11,2019_00h00	organic cyclic compound binding	[2]	[Group Enrichment1788950175]	908	37.7704	NaN	1	{}	{}	[100059, 100073, 100199, 100216, 100553, 100560, 100567, 100721, 100854, 100937, 101013, 101124, 101142, 101215, 101289, 101290, 101436, 101446, 101491, 101502, 101580, 101801, 101862, 102090, 102108, 102114, 102149, 102152, 102259, 102286, 102353, 102391, 102549, 102574, 102675, 102935, 103141, 103194, 103301, 103325, 103479, 103591, 103623, 103628, 103771, 103870, 103874, 103986, 104060, 104143…	[100059, 100073, 100177, 100199, 100216, 100252, 100357, 100402, 100406, 100429, 100432, 100477, 100478, 100553, 100560, 100567, 100650, 100721, 100820, 100854, 100937, 100990, 101013, 101124, 101142, 101165, 101215, 101289, 101290, 101338, 101394, 101436, 101446, 101491, 101502, 101511, 101580, 101628, 101656, 101741, 101786, 101801, 101862, 101902, 101912, 101922, 101951, 101968, 101993, 101996…
GO:1901363	GO_MolecularFunction-Custom-GOA_25,11,2019_00h00	heterocyclic compound binding	[2]	[Group Enrichment1788950175]	908	37.7861	NaN	1	{}	{}	[100059, 100073, 100199, 100216, 100553, 100560, 100567, 100721, 100854, 100937, 101013, 101124, 101142, 101215, 101289, 101290, 101436, 101446, 101491, 101502, 101580, 101801, 101862, 102090, 102108, 102114, 102149, 102152, 102259, 102286, 102353, 102391, 102549, 102574, 102675, 102935, 103141, 103194, 103301, 103325, 103479, 103591, 103623, 103628, 103771, 103870, 103874, 103986, 104060, 104143…	[100059, 100073, 100177, 100199, 100216, 100252, 100357, 100402, 100406, 100429, 100432, 100477, 100478, 100553, 100560, 100567, 100650, 100721, 100820, 100854, 100937, 100990, 101013, 101124, 101142, 101165, 101215, 101289, 101290, 101338, 101394, 101436, 101446, 101491, 101502, 101511, 101580, 101628, 101656, 101741, 101786, 101801, 101862, 101902, 101912, 101922, 101951, 101968, 101993, 101996…
GO:0005622	GO_CellularComponent-Custom-GOA_25,11,2019_00h00	intracellular	[1]	[Group Enrichment1788950175]	794	39.094	NaN	1	{}	{}	[100109, 100216, 100854, 100911, 100924, 100937, 100953, 100957, 100960, 101124, 101148, 101491, 101777, 101832, 101862, 101886, 102148, 102154, 102238, 102250, 102290, 102454, 102499, 102500, 102728, 102935, 103028, 103194, 103291, 103322, 103603, 103628, 103676, 103748, 103771, 104060, 104066, 104114, 104281, 104442, 104505, 104584, 104898, 105196, 105473, 105713, 105945, 105967, 106558, 107105…	[100109, 100111, 100157, 100216, 100306, 100402, 100406, 100429, 100432, 100460, 100558, 100650, 100854, 100911, 100924, 100937, 100953, 100957, 100960, 101124, 101148, 101394, 101421, 101491, 101497, 101511, 101606, 101741, 101777, 101832, 101862, 101886, 101912, 101922, 101968, 102000, 102052, 102125, 102148, 102154, 102229, 102238, 102250, 102269, 102290, 102295, 102327, 102357, 102454, 102489…
GO:0016787	GO_MolecularFunction-Custom-GOA_25,11,2019_00h00	hydrolase activity	[2]	[Group Enrichment1788950175]	665	37.1094	NaN	1	{}	{}	[100073, 100083, 100297, 100467, 100509, 100553, 100560, 100584, 100602, 100715, 100781, 100924, 100959, 101087, 101179, 101295, 101561, 101777, 101801, 101814, 101874, 101895, 101938, 102141, 102149, 102152, 102237, 102250, 102318, 102347, 102391, 102477, 102500, 102528, 102549, 102574, 102707, 102872, 103006, 103475, 103479, 103591, 103645, 103664, 103874, 104138, 104143, 104152, 104409, 104584…	[100020, 100073, 100083, 100136, 100147, 100157, 100177, 100294, 100297, 100460, 100467, 100474, 100488, 100500, 100509, 100553, 100560, 100584, 100602, 100650, 100715, 100781, 100879, 100924, 100959, 101066, 101087, 101179, 101295, 101394, 101438, 101561, 101656, 101741, 101777, 101801, 101814, 101825, 101849, 101874, 101895, 101938, 101942, 101994, 102024, 102029, 102062, 102141, 102149, 102152…
GO:0009058	GO_BiologicalProcess-Custom-GOA_25,11,2019_00h00	biosynthetic process	[2]	[Group Enrichment1788950175]	589	37.7081	NaN	1	{}	{}	[100047, 100058, 100109, 100216, 100593, 100660, 100721, 100911, 100959, 101124, 101148, 101208, 101215, 101289, 101374, 101431, 101436, 101476, 101491, 101502, 101580, 101777, 101862, 102114, 102154, 102172, 102238, 102290, 102353, 102454, 102499, 102574, 102622, 102728, 103141, 103194, 103308, 103496, 103748, 103874, 103986, 104066, 104259, 104442, 104505, 104584, 104825, 104898, 105227, 105379…	[100047, 100058, 100109, 100111, 100177, 100216, 100252, 100429, 100460, 100477, 100500, 100558, 100593, 100650, 100660, 100721, 100911, 100959, 101124, 101148, 101208, 101215, 101289, 101338, 101374, 101421, 101431, 101436, 101476, 101491, 101502, 101511, 101580, 101777, 101811, 101825, 101862, 101922, 101968, 102000, 102052, 102114, 102125, 102154, 102172, 102238, 102269, 102290, 102353, 102357…
GO:0006725	GO_BiologicalProcess-Custom-GOA_25,11,2019_00h00	cellular aromatic compound metabolic process	[3]	[Group Enrichment1788950175]	574	38.6272	NaN	1	{}	{}	[100047, 100058, 100216, 100445, 100553, 100560, 100593, 100721, 100959, 101057, 101124, 101215, 101289, 101374, 101446, 101491, 101502, 101777, 101832, 101862, 102090, 102114, 102172, 102290, 102454, 102675, 102728, 103194, 103447, 104060, 104259, 104442, 104505, 104584, 104825, 104852, 104854, 104898, 105227, 105318, 105369, 105379, 105906, 105967, 106943, 107508, 107688, 107753, 107841, 107879…	[100047, 100058, 100111, 100216, 100429, 100445, 100460, 100489, 100500, 100553, 100558, 100560, 100593, 100650, 100721, 100820, 100879, 100959, 101057, 101124, 101215, 101289, 101338, 101374, 101421, 101446, 101491, 101502, 101511, 101777, 101825, 101832, 101862, 101922, 101968, 102000, 102052, 102090, 102114, 102125, 102172, 102239, 102269, 102290, 102454, 102672, 102675, 102728, 102795, 103194…
GO:1901576	GO_BiologicalProcess-Custom-GOA_25,11,2019_00h00	organic substance biosynthetic process	[3]	[Group Enrichment1788950175]	572	38.2609	NaN	1	{}	{}	[100047, 100058, 100109, 100216, 100660, 100721, 100911, 100959, 101124, 101148, 101208, 101215, 101289, 101374, 101431, 101436, 101476, 101491, 101502, 101580, 101777, 101862, 102114, 102154, 102172, 102238, 102290, 102353, 102454, 102499, 102574, 102622, 102728, 103141, 103194, 103308, 103496, 103748, 103874, 103986, 104066, 104259, 104442, 104505, 104584, 104825, 104898, 105227, 105379, 105409…	[100047, 100058, 100109, 100111, 100177, 100216, 100429, 100460, 100477, 100500, 100558, 100650, 100660, 100721, 100911, 100959, 101124, 101148, 101208, 101215, 101289, 101338, 101374, 101421, 101431, 101436, 101476, 101491, 101502, 101511, 101580, 101777, 101811, 101825, 101862, 101922, 101968, 102000, 102052, 102114, 102125, 102154, 102172, 102238, 102269, 102290, 102353, 102357, 102454, 102499…
GO:0044249	GO_BiologicalProcess-Custom-GOA_25,11,2019_00h00	cellular biosynthetic process	[3]	[Group Enrichment1788950175]	557	37.9686	NaN	1	{}	{}	[100058, 100109, 100216, 100660, 100721, 100911, 100959, 101124, 101148, 101215, 101289, 101374, 101431, 101436, 101476, 101491, 101502, 101580, 101777, 101862, 102114, 102154, 102238, 102290, 102353, 102454, 102574, 102728, 103141, 103194, 103308, 103748, 103874, 103986, 104066, 104259, 104442, 104505, 104584, 104825, 104898, 105227, 105379, 105409, 105967, 106340, 106539, 107688, 107753, 107879…	[100058, 100109, 100111, 100177, 100216, 100429, 100460, 100477, 100500, 100558, 100650, 100660, 100721, 100911, 100959, 101124, 101148, 101215, 101289, 101338, 101374, 101421, 101431, 101436, 101476, 101491, 101502, 101511, 101580, 101777, 101811, 101825, 101862, 101922, 101968, 102000, 102052, 102114, 102125, 102154, 102238, 102269, 102290, 102353, 102454, 102529, 102574, 102672, 102728, 102795…
GO:0036094	GO_MolecularFunction-Custom-GOA_25,11,2019_00h00	small molecule binding	[2]	[Group Enrichment1788950175]	498	40.8532	NaN	1	{}	{}	[100073, 100560, 100567, 101013, 101124, 101290, 101374, 101436, 101446, 101502, 101580, 101801, 102090, 102114, 102149, 102152, 102259, 102353, 102391, 102549, 102574, 103141, 103325, 103479, 103591, 103623, 103628, 103870, 103874, 103986, 104060, 104143, 104152, 104442, 104584, 104674, 104747, 104898, 105259, 105657, 106084, 106539, 106560, 106654, 107060, 107508, 107841, 108346, 108515, 108659…	[100073, 100177, 100477, 100560, 100567, 100650, 100820, 101013, 101124, 101290, 101338, 101374, 101394, 101436, 101446, 101502, 101580, 101656, 101741, 101786, 101801, 101902, 101912, 101922, 101968, 101993, 102060, 102062, 102090, 102114, 102149, 102152, 102259, 102269, 102353, 102357, 102391, 102549, 102574, 102614, 102683, 102819, 102837, 102855, 102977, 103141, 103325, 103431, 103479, 103532…
GO:0016740	GO_MolecularFunction-Custom-GOA_25,11,2019_00h00	transferase activity	[2]	[Group Enrichment1788950175]	482	42.2436	NaN	1	{}	{}	[100040, 100058, 100333, 100516, 100593, 100774, 100953, 101013, 101208, 101290, 101431, 101436, 101446, 101476, 101491, 101580, 101832, 101862, 102108, 102114, 102172, 102264, 102294, 102353, 102499, 102528, 102622, 102721, 103141, 103325, 103447, 103496, 103623, 103632, 103676, 103748, 103870, 104066, 104331, 104442, 104542, 104616, 104709, 104825, 104871, 104898, 105227, 105379, 105409, 105458…	[100040, 100058, 100111, 100171, 100252, 100333, 100370, 100374, 100444, 100477, 100516, 100593, 100774, 100953, 101013, 101208, 101240, 101258, 101290, 101349, 101431, 101436, 101446, 101476, 101491, 101505, 101516, 101580, 101811, 101832, 101862, 101902, 101922, 101993, 102108, 102114, 102172, 102229, 102264, 102294, 102353, 102499, 102528, 102599, 102622, 102672, 102721, 102785, 102792, 102868…
GO:0016020	GO_CellularComponent-Custom-GOA_25,11,2019_00h00	membrane	[2]	[Group Enrichment1788950175]	479	37.8956	NaN	1	{}	{}	[100007, 100106, 100107, 100268, 100504, 100519, 100593, 101052, 101476, 101697, 101848, 102053, 102105, 102191, 102282, 102700, 102769, 102872, 103427, 103432, 103458, 103461, 103479, 103496, 103613, 103742, 103849, 103886, 104114, 104163, 104220, 104249, 104690, 104747, 104835, 104874, 104898, 104922, 105187, 105196, 105228, 105295, 105409, 105473, 105726, 106170, 107512, 107624, 107636, 107884…	[100007, 100106, 100107, 100111, 100153, 100268, 100424, 100504, 100519, 100593, 101026, 101052, 101070, 101352, 101476, 101530, 101606, 101697, 101848, 101939, 102023, 102053, 102058, 102105, 102191, 102282, 102599, 102672, 102700, 102769, 102804, 102859, 102867, 102872, 102909, 103200, 103416, 103427, 103432, 103458, 103461, 103479, 103494, 103496, 103613, 103742, 103849, 103886, 103993, 104111…
GO:0043229	GO_CellularComponent-Custom-GOA_25,11,2019_00h00	intracellular organelle	[2, 3]	[Group Enrichment1788950175]	474	34.4227	NaN	1	{}	{}	[100216, 100924, 100937, 100960, 101148, 101491, 101777, 101832, 101862, 101886, 102154, 102238, 102290, 102454, 102728, 102935, 103194, 103291, 103603, 103748, 104060, 104066, 104281, 104505, 104584, 105196, 105473, 105967, 106558, 107879, 107884, 108778, 109343, 109347, 110384, 110553, 110951, 111014, 111578, 111796, 111900, 112327, 112975, 113324, 113458, 114301, 115389, 115392, 115449, 115493…	[100157, 100216, 100306, 100406, 100429, 100432, 100460, 100650, 100924, 100937, 100960, 101148, 101394, 101421, 101491, 101511, 101606, 101741, 101777, 101832, 101862, 101886, 101922, 102000, 102052, 102154, 102229, 102238, 102269, 102290, 102295, 102454, 102489, 102728, 102795, 102882, 102935, 103194, 103210, 103291, 103382, 103603, 103716, 103748, 103915, 103924, 104060, 104066, 104126, 104207…
GO:0044271	GO_BiologicalProcess-Custom-GOA_25,11,2019_00h00	cellular nitrogen compound biosynthetic process	[4]	[Group Enrichment1788950175]	460	36.9478	NaN	1	{}	{}	[100058, 100216, 100721, 100959, 101124, 101148, 101215, 101289, 101436, 101491, 101502, 101580, 101777, 101862, 102114, 102154, 102238, 102290, 102353, 102454, 102574, 102728, 103141, 103194, 103874, 104066, 104259, 104442, 104505, 104825, 104898, 105227, 105379, 105967, 106340, 107688, 107753, 107879, 108509, 108515, 109343, 109347, 109648, 110384, 110553, 111014, 111112, 111549, 111796, 111900…	[100058, 100111, 100177, 100216, 100429, 100460, 100500, 100558, 100721, 100959, 101124, 101148, 101215, 101289, 101338, 101421, 101436, 101491, 101502, 101511, 101580, 101777, 101825, 101862, 101922, 101968, 102000, 102052, 102114, 102125, 102154, 102238, 102290, 102353, 102454, 102574, 102672, 102728, 102795, 103141, 103194, 103532, 103659, 103874, 103933, 104066, 104150, 104207, 104259, 104442…
GO:1901265	GO_MolecularFunction-Custom-GOA_25,11,2019_00h00	nucleoside phosphate binding	[3]	[Group Enrichment1788950175]	458	43.0047	NaN	1	{}	{}	[100073, 100560, 101013, 101124, 101290, 101436, 101446, 101502, 101580, 101801, 102114, 102149, 102152, 102259, 102353, 102391, 102549, 102574, 103141, 103325, 103479, 103591, 103623, 103628, 103870, 103874, 103986, 104060, 104143, 104152, 104442, 104584, 104747, 104898, 105259, 105657, 106084, 106560, 106654, 107508, 107841, 108346, 108515, 108659, 108778, 109093, 109190, 109483, 109991, 110221…	[100073, 100177, 100560, 100650, 100820, 101013, 101124, 101290, 101338, 101394, 101436, 101446, 101502, 101580, 101656, 101741, 101786, 101801, 101902, 101912, 101922, 101968, 102060, 102062, 102114, 102149, 102152, 102259, 102269, 102353, 102357, 102391, 102549, 102574, 102614, 102683, 102819, 102837, 102855, 103141, 103325, 103431, 103479, 103532, 103591, 103623, 103628, 103659, 103870, 103874…
GO:0003676	GO_MolecularFunction-Custom-GOA_25,11,2019_00h00	nucleic acid binding	[3]	[Group Enrichment1788950175]	453	38.9175	NaN	1	{}	{}	[100216, 100553, 100560, 100721, 100854, 100937, 101142, 101215, 101289, 101491, 101801, 101862, 102108, 102152, 102391, 102549, 102675, 102935, 103194, 103301, 103591, 103771, 103874, 104152, 104259, 104505, 104584, 104825, 104854, 105713, 107105, 107688, 107753, 107841, 108346, 108509, 108778, 108783, 108960, 109128, 109143, 109347, 109483, 109578, 109909, 110284, 110466, 110553, 110659, 110951…	[100216, 100252, 100402, 100406, 100429, 100432, 100553, 100560, 100650, 100721, 100854, 100937, 100990, 101142, 101165, 101215, 101289, 101491, 101511, 101628, 101656, 101801, 101862, 101922, 102052, 102108, 102125, 102152, 102269, 102391, 102431, 102549, 102675, 102782, 102795, 102853, 102868, 102935, 103194, 103301, 103506, 103591, 103649, 103716, 103771, 103874, 103925, 104150, 104152, 104259…
GO:0090304	GO_BiologicalProcess-Custom-GOA_25,11,2019_00h00	nucleic acid metabolic process	[4, 5]	[Group Enrichment1788950175]	445	38.8307	NaN	1	{}	{}	[100216, 100553, 100560, 100593, 100721, 101124, 101215, 101289, 101491, 101777, 101832, 101862, 102290, 102454, 102728, 103194, 104060, 104259, 104442, 104505, 104584, 104825, 104854, 105227, 105318, 105369, 105906, 105967, 107508, 107688, 107753, 107841, 107879, 107966, 108122, 108346, 108509, 108515, 108778, 108960, 109343, 109347, 109648, 110384, 110659, 110971, 111014, 111578, 111796, 111844…	[100216, 100429, 100460, 100553, 100560, 100593, 100650, 100721, 100820, 100879, 101124, 101215, 101289, 101421, 101491, 101511, 101777, 101832, 101862, 101922, 101968, 102000, 102052, 102125, 102239, 102269, 102290, 102454, 102728, 102795, 103194, 103532, 103659, 103716, 104060, 104150, 104207, 104259, 104333, 104442, 104487, 104505, 104511, 104528, 104584, 104825, 104854, 105014, 105094, 105227…
GO:0051179	GO_BiologicalProcess-Custom-GOA_25,11,2019_00h00	localization	[1]	[Group Enrichment1788950175]	438	38.8642	NaN	1	{}	{}	[100007, 100106, 100107, 100268, 100504, 100519, 101697, 101777, 102053, 102105, 102191, 102282, 102549, 102700, 102769, 103427, 103432, 103458, 103461, 103479, 103613, 103742, 103748, 103849, 103886, 103992, 104114, 104163, 104220, 104249, 104584, 104690, 104747, 104835, 104874, 104898, 104922, 105196, 105228, 105295, 105684, 105726, 105938, 106477, 107512, 107624, 107636, 107884, 108544, 108659…	[100007, 100106, 100107, 100111, 100153, 100268, 100424, 100504, 100519, 101026, 101352, 101530, 101656, 101697, 101777, 101939, 102023, 102053, 102105, 102191, 102269, 102282, 102314, 102489, 102549, 102672, 102700, 102769, 102804, 102859, 102867, 102909, 103200, 103416, 103427, 103432, 103458, 103461, 103479, 103613, 103742, 103748, 103849, 103886, 103925, 103992, 103993, 104114, 104150, 104163…
GO:0006810	GO_BiologicalProcess-Custom-GOA_25,11,2019_00h00	transport	[3]	[Group Enrichment1788950175]	436	38.8592	NaN	1	{}	{}	[100007, 100106, 100107, 100268, 100504, 100519, 101697, 101777, 102053, 102105, 102191, 102282, 102549, 102700, 102769, 103427, 103432, 103458, 103461, 103479, 103613, 103742, 103748, 103849, 103886, 103992, 104114, 104163, 104220, 104249, 104584, 104690, 104747, 104835, 104898, 104922, 105196, 105228, 105684, 105726, 105938, 106477, 107512, 107624, 107636, 107884, 108544, 108659, 108778, 109428…	[100007, 100106, 100107, 100111, 100153, 100268, 100424, 100504, 100519, 101026, 101352, 101530, 101656, 101697, 101777, 101939, 102023, 102053, 102105, 102191, 102269, 102282, 102314, 102489, 102549, 102672, 102700, 102769, 102804, 102859, 102867, 102909, 103200, 103416, 103427, 103432, 103458, 103461, 103479, 103613, 103742, 103748, 103849, 103886, 103925, 103992, 103993, 104114, 104150, 104163…
GO:0051234	GO_BiologicalProcess-Custom-GOA_25,11,2019_00h00	establishment of localization	[2]	[Group Enrichment1788950175]	436	38.79	NaN	1	{}	{}	[100007, 100106, 100107, 100268, 100504, 100519, 101697, 101777, 102053, 102105, 102191, 102282, 102549, 102700, 102769, 103427, 103432, 103458, 103461, 103479, 103613, 103742, 103748, 103849, 103886, 103992, 104114, 104163, 104220, 104249, 104584, 104690, 104747, 104835, 104898, 104922, 105196, 105228, 105684, 105726, 105938, 106477, 107512, 107624, 107636, 107884, 108544, 108659, 108778, 109428…	[100007, 100106, 100107, 100111, 100153, 100268, 100424, 100504, 100519, 101026, 101352, 101530, 101656, 101697, 101777, 101939, 102023, 102053, 102105, 102191, 102269, 102282, 102314, 102489, 102549, 102672, 102700, 102769, 102804, 102859, 102867, 102909, 103200, 103416, 103427, 103432, 103458, 103461, 103479, 103613, 103742, 103748, 103849, 103886, 103925, 103992, 103993, 104114, 104150, 104163…
GO:0065007	GO_BiologicalProcess-Custom-GOA_25,11,2019_00h00	biological regulation	[1]	[Group Enrichment1788950175]	431	34.2607	NaN	1	{}	{}	[100216, 100721, 100959, 101013, 101052, 101212, 101215, 101289, 101295, 101436, 101580, 101777, 102114, 102148, 102238, 102250, 102290, 102353, 102454, 102728, 103141, 103194, 103217, 103874, 104066, 104259, 104505, 104874, 105295, 105379, 105458, 105967, 106196, 106560, 106654, 107156, 107879, 108515, 109343, 109347, 109991, 110354, 110384, 111014, 111112, 111491, 111796, 111900, 112327, 112975…	[100020, 100216, 100374, 100429, 100460, 100640, 100721, 100959, 101013, 101052, 101134, 101212, 101215, 101289, 101295, 101421, 101436, 101438, 101511, 101580, 101600, 101741, 101777, 101993, 102000, 102052, 102114, 102125, 102148, 102238, 102250, 102290, 102353, 102454, 102610, 102728, 102795, 102827, 102839, 103141, 103194, 103207, 103217, 103370, 103440, 103874, 104066, 104150, 104207, 104259…
GO:0010467	GO_BiologicalProcess-Custom-GOA_25,11,2019_00h00	gene expression	[4]	[Group Enrichment1788950175]	426	37.6658	NaN	1	{}	{}	[100216, 100553, 100560, 100593, 100721, 101124, 101148, 101215, 101289, 101436, 101580, 101777, 101832, 102154, 102238, 102290, 102353, 102454, 102574, 102728, 103141, 103194, 103874, 104066, 104259, 104442, 104505, 105369, 105906, 105967, 107879, 108515, 109343, 109347, 110384, 110553, 110659, 110971, 111014, 111112, 111796, 111844, 111900, 112327, 112975, 113054, 113226, 113324, 113458, 113786…	[100177, 100216, 100429, 100460, 100553, 100560, 100593, 100721, 100820, 100879, 101124, 101148, 101215, 101289, 101421, 101436, 101511, 101580, 101777, 101832, 101968, 102000, 102052, 102125, 102154, 102238, 102239, 102290, 102353, 102454, 102574, 102728, 102795, 103141, 103194, 103532, 103659, 103874, 104066, 104150, 104207, 104259, 104442, 104479, 104505, 104511, 104528, 104564, 105014, 105094…
GO:0050789	GO_BiologicalProcess-Custom-GOA_25,11,2019_00h00	regulation of biological process	[1, 2]	[Group Enrichment1788950175]	416	34.1824	NaN	1	{}	{}	[100216, 100721, 101013, 101052, 101215, 101289, 101295, 101436, 101580, 101777, 102114, 102148, 102238, 102250, 102290, 102353, 102454, 102728, 103141, 103194, 103217, 103874, 104066, 104259, 104505, 105379, 105458, 105967, 106196, 106560, 106654, 107156, 107879, 108515, 109343, 109347, 109991, 110354, 110384, 111014, 111112, 111491, 111796, 111900, 112327, 112975, 113211, 113613, 113786, 114061…	[100020, 100216, 100374, 100429, 100460, 100640, 100721, 101013, 101052, 101134, 101215, 101289, 101295, 101421, 101436, 101511, 101580, 101600, 101741, 101777, 102000, 102052, 102114, 102125, 102148, 102238, 102250, 102290, 102353, 102454, 102610, 102728, 102795, 102827, 102839, 103141, 103194, 103217, 103370, 103440, 103874, 104066, 104150, 104207, 104259, 104505, 104523, 104528, 104593, 104980…
GO:0097367	GO_MolecularFunction-Custom-GOA_25,11,2019_00h00	carbohydrate derivative binding	[2]	[Group Enrichment1788950175]	390	46.4286	NaN	1	{}	{}	[100560, 101013, 101124, 101290, 101436, 101446, 101502, 101580, 101801, 102114, 102149, 102152, 102259, 102353, 102391, 102549, 102574, 103141, 103325, 103479, 103591, 103623, 103870, 103874, 104060, 104143, 104152, 104442, 104584, 104747, 106084, 106560, 106654, 107508, 107841, 108346, 108515, 108659, 108778, 109093, 109190, 109483, 109991, 110221, 110284, 110354, 110453, 110553, 110734, 113211…	[100177, 100560, 100650, 101013, 101124, 101290, 101338, 101394, 101436, 101446, 101502, 101580, 101656, 101741, 101801, 101849, 101902, 101968, 102062, 102114, 102149, 102152, 102259, 102269, 102353, 102357, 102391, 102549, 102574, 102683, 103141, 103325, 103431, 103479, 103532, 103591, 103623, 103659, 103870, 103874, 103925, 103993, 104060, 104143, 104152, 104207, 104228, 104442, 104584, 104681…
GO:0050794	GO_BiologicalProcess-Custom-GOA_25,11,2019_00h00	regulation of cellular process	[2, 3]	[Group Enrichment1788950175]	384	36.4326	NaN	1	{}	{}	[100216, 100721, 101013, 101052, 101215, 101289, 101295, 101436, 101580, 101777, 102114, 102148, 102238, 102250, 102290, 102353, 102454, 102728, 103141, 103194, 103874, 104066, 104259, 104505, 105379, 105458, 105967, 106196, 106560, 106654, 107879, 108515, 109343, 109347, 109991, 110354, 110384, 111014, 111112, 111491, 111796, 111900, 112327, 112975, 113211, 113786, 114061, 114658, 115038, 115392…	[100020, 100216, 100374, 100429, 100460, 100721, 101013, 101052, 101215, 101289, 101295, 101421, 101436, 101511, 101580, 101741, 101777, 102000, 102052, 102114, 102125, 102148, 102238, 102250, 102290, 102353, 102454, 102728, 102795, 103141, 103194, 103370, 103874, 104066, 104150, 104207, 104259, 104505, 104528, 105014, 105094, 105313, 105379, 105404, 105458, 105638, 105644, 105646, 105653, 105753…
GO:0016070	GO_BiologicalProcess-Custom-GOA_25,11,2019_00h00	RNA metabolic process	[5, 6]	[Group Enrichment1788950175]	356	36.6632	NaN	1	{}	{}	[100216, 100553, 100560, 100593, 100721, 101124, 101215, 101289, 101491, 101777, 101832, 102290, 102454, 102728, 103194, 104259, 104442, 104505, 104825, 104854, 105227, 105369, 105906, 105967, 107879, 107966, 108515, 109343, 109347, 110384, 110659, 110971, 111014, 111796, 111844, 111900, 112007, 112327, 112975, 113054, 113226, 113786, 115392, 115449, 115588, 116344, 116523, 116625, 116731, 116891…	[100216, 100429, 100460, 100553, 100560, 100593, 100721, 100820, 100879, 101124, 101215, 101289, 101421, 101491, 101511, 101777, 101832, 101968, 102000, 102052, 102125, 102239, 102290, 102454, 102728, 102795, 103194, 103532, 103659, 104150, 104207, 104259, 104442, 104505, 104511, 104528, 104825, 104854, 105014, 105094, 105227, 105313, 105369, 105416, 105562, 105644, 105646, 105653, 105753, 105906…
GO:0019222	GO_BiologicalProcess-Custom-GOA_25,11,2019_00h00	regulation of metabolic process	[2, 3]	[Group Enrichment1788950175]	319	33.4382	NaN	1	{}	{}	[100216, 100721, 101215, 101289, 101295, 101436, 101580, 101777, 102114, 102290, 102353, 102454, 102728, 103141, 103194, 103217, 103874, 104066, 104259, 104505, 105379, 105458, 105967, 107879, 108515, 109343, 109347, 110384, 111014, 111112, 111491, 111796, 111900, 112327, 112975, 113613, 113786, 114061, 114658, 115038, 115392, 115449, 115588, 116344, 116523, 116731, 117061, 117450, 117508, 117559…	[100216, 100374, 100429, 100460, 100640, 100721, 101215, 101289, 101295, 101421, 101436, 101511, 101580, 101600, 101777, 102000, 102052, 102114, 102125, 102290, 102353, 102454, 102728, 102795, 102827, 103141, 103194, 103217, 103370, 103440, 103874, 104066, 104150, 104207, 104259, 104505, 104528, 104980, 105014, 105094, 105313, 105379, 105404, 105458, 105644, 105646, 105653, 105753, 105964, 105967…
GO:0005215	GO_MolecularFunction-Custom-GOA_25,11,2019_00h00	transporter activity	[1]	[Group Enrichment1788950175]	301	33.4816	NaN	1	{}	{}	[100007, 100106, 100107, 100268, 100504, 100519, 102053, 102105, 102282, 102549, 102700, 102769, 103427, 103432, 103458, 103461, 103479, 103613, 103742, 103849, 103886, 104163, 104220, 104249, 104584, 104690, 104747, 104898, 104922, 105228, 105684, 105726, 105938, 107624, 107636, 108544, 108659, 108778, 109428, 110284, 110553, 110564, 110969, 111575, 112624, 113445, 114137, 114415, 115392, 115909…	[100007, 100106, 100107, 100111, 100153, 100268, 100424, 100504, 100519, 101352, 101530, 101656, 101939, 102023, 102053, 102105, 102269, 102282, 102314, 102549, 102672, 102700, 102769, 102804, 102859, 102867, 102909, 103200, 103416, 103427, 103432, 103458, 103461, 103479, 103613, 103742, 103849, 103886, 103925, 103993, 104150, 104163, 104211, 104220, 104249, 104306, 104476, 104584, 104663, 104690…
GO:0051171	GO_BiologicalProcess-Custom-GOA_25,11,2019_00h00	regulation of nitrogen compound metabolic process	[3, 4]	[Group Enrichment1788950175]	301	34.1657	NaN	1	{}	{}	[100216, 100721, 101215, 101289, 101295, 101436, 101580, 101777, 102114, 102290, 102353, 102454, 102728, 103141, 103194, 103874, 104066, 104259, 104505, 105379, 105458, 105967, 107879, 108515, 109343, 109347, 110384, 111014, 111112, 111491, 111796, 111900, 112327, 112975, 113786, 114061, 114658, 115038, 115392, 115449, 115588, 116344, 116523, 116731, 117061, 117450, 117508, 117559, 117650, 118458…	[100216, 100374, 100429, 100460, 100721, 101215, 101289, 101295, 101421, 101436, 101511, 101580, 101777, 102000, 102052, 102114, 102125, 102290, 102353, 102454, 102728, 102795, 103141, 103194, 103370, 103874, 104066, 104150, 104207, 104259, 104505, 104528, 105014, 105094, 105313, 105379, 105404, 105458, 105644, 105646, 105653, 105753, 105964, 105967, 105997, 106213, 106235, 106725, 106801, 106891…
GO:0060255	GO_BiologicalProcess-Custom-GOA_25,11,2019_00h00	regulation of macromolecule metabolic process	[3, 4]	[Group Enrichment1788950175]	301	34.0113	NaN	1	{}	{}	[100216, 100721, 101215, 101289, 101295, 101436, 101580, 101777, 102114, 102290, 102353, 102454, 102728, 103141, 103194, 103874, 104066, 104259, 104505, 105379, 105458, 105967, 107879, 108515, 109343, 109347, 110384, 111014, 111112, 111491, 111796, 111900, 112327, 112975, 113786, 114061, 114658, 115038, 115392, 115449, 115588, 116344, 116523, 116731, 117061, 117450, 117508, 117559, 117650, 118458…	[100216, 100374, 100429, 100460, 100721, 101215, 101289, 101295, 101421, 101436, 101511, 101580, 101777, 102000, 102052, 102114, 102125, 102290, 102353, 102454, 102728, 102795, 103141, 103194, 103370, 103874, 104066, 104150, 104207, 104259, 104505, 104528, 105014, 105094, 105313, 105379, 105404, 105458, 105644, 105646, 105653, 105753, 105964, 105967, 105997, 106213, 106235, 106725, 106801, 106891…
GO:0080090	GO_BiologicalProcess-Custom-GOA_25,11,2019_00h00	regulation of primary metabolic process	[3, 4]	[Group Enrichment1788950175]	301	34.1657	NaN	1	{}	{}	[100216, 100721, 101215, 101289, 101295, 101436, 101580, 101777, 102114, 102290, 102353, 102454, 102728, 103141, 103194, 103874, 104066, 104259, 104505, 105379, 105458, 105967, 107879, 108515, 109343, 109347, 110384, 111014, 111112, 111491, 111796, 111900, 112327, 112975, 113786, 114061, 114658, 115038, 115392, 115449, 115588, 116344, 116523, 116731, 117061, 117450, 117508, 117559, 117650, 118458…	[100216, 100374, 100429, 100460, 100721, 101215, 101289, 101295, 101421, 101436, 101511, 101580, 101777, 102000, 102052, 102114, 102125, 102290, 102353, 102454, 102728, 102795, 103141, 103194, 103370, 103874, 104066, 104150, 104207, 104259, 104505, 104528, 105014, 105094, 105313, 105379, 105404, 105458, 105644, 105646, 105653, 105753, 105964, 105967, 105997, 106213, 106235, 106725, 106801, 106891…
GO:0031323	GO_BiologicalProcess-Custom-GOA_25,11,2019_00h00	regulation of cellular metabolic process	[3, 4]	[Group Enrichment1788950175]	299	34.0159	NaN	1	{}	{}	[100216, 100721, 101215, 101289, 101295, 101436, 101580, 101777, 102114, 102290, 102353, 102454, 102728, 103141, 103194, 103874, 104066, 104259, 104505, 105379, 105458, 105967, 107879, 108515, 109343, 109347, 110384, 111014, 111112, 111491, 111796, 111900, 112327, 112975, 113786, 114061, 114658, 115038, 115392, 115449, 115588, 116344, 116523, 116731, 117061, 117450, 117508, 117559, 117650, 118458…	[100216, 100374, 100429, 100460, 100721, 101215, 101289, 101295, 101421, 101436, 101511, 101580, 101777, 102000, 102052, 102114, 102125, 102290, 102353, 102454, 102728, 102795, 103141, 103194, 103370, 103874, 104066, 104150, 104207, 104259, 104505, 104528, 105014, 105094, 105313, 105379, 105404, 105458, 105644, 105646, 105653, 105753, 105964, 105967, 105997, 106213, 106235, 106725, 106801, 106891…
GO:0005515	GO_MolecularFunction-Custom-GOA_25,11,2019_00h00	protein binding	[2]	[Group Enrichment1788950175]	241	50.8439	NaN	1	{}	{}	[100073, 100960, 101289, 101801, 101858, 102148, 102250, 102259, 102549, 102997, 103139, 103201, 103913, 104114, 104442, 105260, 106098, 107198, 108361, 108515, 110553, 111900, 112219, 112314, 112842, 112975, 113284, 113756, 113844, 114415, 115402, 115452, 115738, 115783, 116378, 116416, 116781, 116958, 117566, 117806, 118541, 119505, 121391, 121433, 122979, 123506, 125070, 126814, 129084, 129628…	[100073, 100960, 101289, 101511, 101801, 101858, 102148, 102250, 102259, 102310, 102549, 102929, 102997, 103139, 103201, 103370, 103913, 104114, 104207, 104228, 104442, 104583, 105260, 106079, 106098, 106239, 106455, 106911, 107198, 108361, 108515, 109802, 110086, 110220, 110553, 110645, 111461, 111681, 111729, 111900, 112219, 112314, 112842, 112975, 113284, 113523, 113756, 113844, 114415, 115402…
GO:0044281	GO_BiologicalProcess-Custom-GOA_25,11,2019_00h00	small molecule metabolic process	[2]	[Group Enrichment1788950175]	230	38.2696	NaN	1	{}	{}	[100040, 100047, 100058, 100109, 100467, 100567, 100911, 100959, 101124, 101374, 101431, 101446, 101502, 102090, 102114, 102172, 102675, 103308, 103447, 103628, 103986, 104442, 104542, 104852, 104898, 105379, 106340, 106539, 108665, 110362, 110945, 111269, 111549, 113116, 114056, 114061, 115606, 116378, 116600, 117197, 117704, 118478, 118485, 119217, 120783, 120807, 120951, 121967, 123541, 123939…	[100040, 100047, 100058, 100109, 100111, 100467, 100477, 100500, 100558, 100567, 100911, 100959, 101069, 101124, 101338, 101374, 101394, 101431, 101446, 101502, 101811, 101825, 101912, 101968, 101993, 102060, 102090, 102114, 102172, 102357, 102529, 102614, 102672, 102675, 102837, 102838, 102853, 102977, 102985, 103207, 103308, 103447, 103532, 103628, 103659, 103933, 103986, 104091, 104104, 104105…
GO:0036211	GO_BiologicalProcess-Custom-GOA_25,11,2019_00h00	protein modification process	[4, 5]	[Group Enrichment1788950175]	224	48.9083	NaN	1	{}	{}	[100175, 100593, 100774, 101013, 101290, 101436, 101476, 101580, 101832, 102114, 102289, 102353, 102528, 103141, 103325, 103381, 103623, 103870, 104066, 105379, 105451, 105458, 105906, 106196, 106560, 106654, 111112, 111491, 111844, 111955, 113054, 113786, 114061, 114266, 115038, 116731, 117061, 117450, 117650, 118458, 120553, 121348, 121962, 123551, 124539, 125676, 130006, 130838, 133008, 134699…	[100175, 100294, 100374, 100593, 100774, 101013, 101023, 101095, 101290, 101436, 101476, 101580, 101832, 101902, 102114, 102229, 102289, 102353, 102528, 102599, 103141, 103325, 103370, 103381, 103431, 103623, 103870, 104066, 104223, 105014, 105073, 105379, 105404, 105451, 105458, 105906, 106196, 106560, 106654, 106911, 109261, 109769, 110043, 110334, 111112, 111491, 111534, 111716, 111844, 111955…
GO:0032991	GO_CellularComponent-Custom-GOA_25,11,2019_00h00	protein-containing complex	[1]	[Group Enrichment1788950175]	202	49.3888	NaN	1	{}	{}	[100109, 101862, 102154, 102500, 103291, 103676, 103748, 104114, 104442, 104898, 110951, 111491, 112314, 113458, 114061, 115783, 116416, 116625, 121836, 121962, 123217, 123620, 123678, 123756, 123939, 124648, 125387, 125572, 126814, 129139, 129801, 130704, 134864, 135189, 141988, 142407, 142566, 142848, 145368, 147472, 147917, 148577, 148612, 150643, 150817, 150987, 151544, 151656, 152286, 152663…	[100109, 100111, 100306, 100558, 101741, 101862, 102154, 102239, 102327, 102489, 102500, 102672, 102977, 103291, 103370, 103676, 103748, 104104, 104105, 104114, 104207, 104442, 104898, 105091, 105619, 105855, 105863, 106173, 106209, 106636, 107520, 108571, 108651, 110645, 110951, 111414, 111491, 111688, 111729, 112082, 112314, 113458, 114061, 115216, 115587, 115625, 115783, 116416, 116625, 118753…
GO:0005737	GO_CellularComponent-Custom-GOA_25,11,2019_00h00	cytoplasm	[2]	[Group Enrichment1788950175]	194	48.5	NaN	1	{}	{}	[100109, 100911, 100953, 101124, 101862, 102499, 103291, 103628, 103676, 103748, 104114, 104442, 105196, 105473, 105945, 107198, 107884, 112314, 113382, 114056, 114658, 117193, 117447, 118002, 118232, 118478, 119217, 120587, 121967, 122212, 123178, 123541, 123939, 125319, 125572, 126469, 126814, 128883, 130553, 132809, 134864, 140033, 141789, 142407, 142413, 145661, 150643, 151544, 151550, 152464…	[100109, 100157, 100558, 100911, 100953, 101124, 101741, 101862, 101912, 101968, 102295, 102357, 102499, 102977, 102985, 103207, 103291, 103382, 103532, 103628, 103659, 103676, 103748, 104104, 104105, 104114, 104126, 104442, 104681, 105196, 105416, 105473, 105562, 105945, 106151, 107017, 107198, 107352, 107520, 107884, 108259, 108571, 110645, 111729, 112010, 112082, 112314, 112529, 113065, 113382…
GO:0016817	GO_MolecularFunction-Custom-GOA_25,11,2019_00h00	hydrolase activity, acting on acid anhydrides	[3]	[Group Enrichment1788950175]	189	46.6667	NaN	1	{}	{}	[100073, 100560, 101777, 101801, 102149, 102152, 102391, 102549, 102574, 103479, 103591, 103874, 104143, 104152, 104584, 104747, 104898, 105938, 105945, 106084, 107508, 108346, 108778, 109483, 110284, 110553, 113877, 114415, 116128, 116781, 117193, 119023, 120407, 120543, 122455, 123127, 123306, 123516, 123662, 124648, 125387, 125496, 125572, 126797, 129993, 130704, 135047, 135219, 138511, 139869…	[100073, 100177, 100560, 100650, 101394, 101438, 101656, 101741, 101777, 101801, 102024, 102062, 102149, 102152, 102269, 102391, 102549, 102574, 102683, 103479, 103591, 103874, 103925, 104143, 104152, 104207, 104584, 104747, 104898, 104920, 104928, 105066, 105086, 105308, 105608, 105938, 105945, 106084, 106267, 106443, 106676, 106686, 106738, 106945, 107057, 107331, 107413, 107508, 108346, 108651…
GO:0016818	GO_MolecularFunction-Custom-GOA_25,11,2019_00h00	hydrolase activity, acting on acid anhydrides, in phosphorus-containing anhydrides	[4]	[Group Enrichment1788950175]	189	46.6667	NaN	1	{}	{}	[100073, 100560, 101777, 101801, 102149, 102152, 102391, 102549, 102574, 103479, 103591, 103874, 104143, 104152, 104584, 104747, 104898, 105938, 105945, 106084, 107508, 108346, 108778, 109483, 110284, 110553, 113877, 114415, 116128, 116781, 117193, 119023, 120407, 120543, 122455, 123127, 123306, 123516, 123662, 124648, 125387, 125496, 125572, 126797, 129993, 130704, 135047, 135219, 138511, 139869…	[100073, 100177, 100560, 100650, 101394, 101438, 101656, 101741, 101777, 101801, 102024, 102062, 102149, 102152, 102269, 102391, 102549, 102574, 102683, 103479, 103591, 103874, 103925, 104143, 104152, 104207, 104584, 104747, 104898, 104920, 104928, 105066, 105086, 105308, 105608, 105938, 105945, 106084, 106267, 106443, 106676, 106686, 106738, 106945, 107057, 107331, 107413, 107508, 108346, 108651…
GO:0022857	GO_BiologicalProcess-Custom-GOA_25,11,2019_00h00	transmembrane transporter activity	[5]	[Group Enrichment1788950175]	189	38.9691	NaN	1	{}	{}	[100007, 100106, 100504, 102105, 102282, 102549, 103432, 103479, 103849, 104163, 104249, 104584, 104690, 104747, 104898, 104922, 105684, 105938, 107624, 108659, 108778, 110284, 110553, 110969, 112624, 114415, 115392, 116781, 120560, 121836, 122455, 123238, 123662, 125496, 125575, 125816, 126797, 127261, 128878, 129528, 129993, 131598, 135047, 138981, 139029, 142727, 143464, 143956, 145456, 145641…	[100007, 100106, 100111, 100424, 100504, 101530, 101656, 102105, 102269, 102282, 102549, 102672, 102804, 103200, 103416, 103432, 103479, 103849, 103925, 103993, 104163, 104249, 104584, 104663, 104690, 104747, 104898, 104920, 104922, 105066, 105073, 105086, 105127, 105157, 105462, 105619, 105684, 105863, 105938, 106254, 106267, 106311, 106418, 106676, 106686, 106738, 106839, 106856, 106945, 107030…
GO:0005975	GO_BiologicalProcess-Custom-GOA_25,11,2019_00h00	carbohydrate metabolic process	[3]	[Group Enrichment1788950175]	169	37.1429	NaN	1	{}	{}	[100040, 100047, 100467, 100584, 101087, 101446, 102090, 102114, 102477, 102499, 102622, 102675, 102721, 103447, 103475, 103632, 103645, 104409, 104542, 105259, 105379, 105444, 105684, 110144, 113382, 114061, 114486, 115220, 115606, 118438, 118722, 119875, 120951, 121803, 121967, 123206, 123853, 124539, 125957, 127461, 129757, 130140, 131299, 131688, 132419, 132564, 132568, 134247, 139027, 139425…	[100040, 100047, 100467, 100584, 100650, 101066, 101087, 101446, 101849, 102090, 102114, 102314, 102357, 102477, 102499, 102622, 102675, 102721, 103447, 103475, 103495, 103522, 103632, 103645, 104104, 104409, 104542, 104580, 105091, 105259, 105379, 105444, 105577, 105684, 105855, 106160, 106685, 106780, 107782, 109067, 109243, 110144, 110339, 110789, 111131, 112002, 113382, 113554, 114061, 114449…
GO:0043603	GO_BiologicalProcess-Custom-GOA_25,11,2019_00h00	cellular amide metabolic process	[4]	[Group Enrichment1788950175]	164	41.9437	NaN	1	{}	{}	[100058, 101124, 101148, 101436, 101502, 101580, 102154, 102238, 102353, 102574, 103141, 103628, 103874, 104066, 104442, 106340, 110553, 111112, 111549, 113054, 113324, 114658, 115038, 115389, 116137, 117061, 118458, 118478, 121173, 122533, 122690, 122837, 123306, 123551, 123756, 125319, 125619, 126017, 128994, 130553, 130615, 134699, 134864, 135237, 141320, 141789, 143929, 145274, 145427, 145803…	[100058, 100177, 101124, 101148, 101338, 101436, 101502, 101580, 101912, 101968, 102154, 102238, 102353, 102574, 103141, 103532, 103628, 103659, 103874, 104066, 104242, 104394, 104442, 104479, 104564, 104621, 105014, 105117, 105416, 105497, 105562, 106198, 106340, 106439, 106636, 106727, 107352, 107580, 108177, 108428, 108639, 108866, 109261, 109290, 109417, 110553, 110628, 111112, 111549, 111716…
GO:0015075	GO_BiologicalProcess-Custom-GOA_25,11,2019_00h00	ion transmembrane transporter activity	[6]	[Group Enrichment1788950175]	157	38.7654	NaN	1	{}	{}	[100007, 100106, 100504, 102105, 102282, 102549, 103432, 103849, 104163, 104584, 104898, 104922, 105684, 105938, 107624, 108659, 108778, 110284, 110553, 110969, 112624, 114415, 115392, 116781, 120560, 121836, 123238, 123662, 125575, 125816, 126797, 127261, 128878, 129528, 131598, 135047, 138981, 139029, 142727, 143464, 145456, 145641, 146250, 148842, 151022, 152665, 153895, 154804, 154975, 156157…	[100007, 100106, 100111, 100504, 101530, 101656, 102105, 102269, 102282, 102549, 102672, 102804, 103200, 103416, 103432, 103849, 103925, 103993, 104163, 104584, 104663, 104898, 104922, 105073, 105127, 105157, 105462, 105619, 105684, 105863, 105938, 106254, 106311, 106418, 106839, 106856, 107030, 107106, 107142, 107624, 108444, 108659, 108678, 108778, 109180, 109415, 109522, 110086, 110284, 110553…
GO:0016788	GO_MolecularFunction-Custom-GOA_25,11,2019_00h00	hydrolase activity, acting on ester bonds	[3]	[Group Enrichment1788950175]	150	39.8936	NaN	1	{}	{}	[100083, 100297, 100509, 100553, 100560, 100602, 100715, 100959, 102318, 102528, 104854, 106098, 107512, 108122, 108346, 108960, 110971, 111074, 111491, 111578, 113338, 116137, 116600, 117471, 117704, 119023, 120329, 120969, 121788, 121962, 124919, 125317, 128149, 128942, 129838, 130734, 132224, 133211, 135132, 142275, 143703, 145365, 145368, 145586, 145767, 146820, 149629, 151230, 151633, 152691…	[100020, 100083, 100136, 100294, 100297, 100460, 100509, 100553, 100560, 100602, 100715, 100879, 100959, 102239, 102318, 102528, 102783, 102967, 103370, 103716, 103834, 104487, 104854, 105625, 105792, 106098, 106211, 106774, 107419, 107512, 108004, 108122, 108346, 108960, 109087, 109725, 109792, 110574, 110971, 111036, 111074, 111231, 111491, 111578, 113338, 114786, 115171, 116137, 116600, 117471…
GO:0006082	GO_BiologicalProcess-Custom-GOA_25,11,2019_00h00	organic acid metabolic process	[3]	[Group Enrichment1788950175]	139	38.3978	NaN	1	{}	{}	[100047, 100058, 100109, 100567, 100911, 101124, 101374, 101431, 101446, 101502, 102090, 102675, 103308, 103447, 103628, 103986, 104442, 104852, 106340, 106539, 108665, 110362, 110945, 111269, 111549, 113116, 114056, 115606, 116600, 117704, 118478, 119217, 120783, 120807, 120951, 123541, 123939, 125319, 126469, 126850, 126852, 127461, 129242, 129979, 130553, 134864, 138506, 139027, 141789, 142407…	[100047, 100058, 100109, 100477, 100558, 100567, 100911, 101069, 101124, 101338, 101374, 101394, 101431, 101446, 101502, 101912, 101968, 101993, 102090, 102529, 102614, 102675, 102838, 102853, 102977, 102985, 103207, 103308, 103447, 103532, 103628, 103659, 103986, 104091, 104104, 104105, 104442, 104482, 104518, 104681, 104689, 104852, 105416, 105562, 106277, 106278, 106311, 106340, 106398, 106539…
GO:0019752	GO_BiologicalProcess-Custom-GOA_25,11,2019_00h00	carboxylic acid metabolic process	[5]	[Group Enrichment1788950175]	139	39.3768	NaN	1	{}	{}	[100047, 100058, 100109, 100567, 100911, 101124, 101374, 101431, 101446, 101502, 102090, 102675, 103308, 103447, 103628, 103986, 104442, 104852, 106340, 106539, 108665, 110362, 110945, 111269, 111549, 113116, 114056, 115606, 116600, 117704, 118478, 119217, 120783, 120807, 120951, 123541, 123939, 125319, 126469, 126850, 126852, 127461, 129242, 129979, 130553, 134864, 138506, 139027, 141789, 142407…	[100047, 100058, 100109, 100477, 100558, 100567, 100911, 101069, 101124, 101338, 101374, 101394, 101431, 101446, 101502, 101912, 101968, 101993, 102090, 102529, 102675, 102838, 102977, 102985, 103207, 103308, 103447, 103532, 103628, 103659, 103986, 104091, 104104, 104105, 104442, 104518, 104681, 104689, 104852, 105416, 105562, 106277, 106278, 106311, 106340, 106398, 106539, 106676, 106732, 107017…
GO:0043436	GO_BiologicalProcess-Custom-GOA_25,11,2019_00h00	oxoacid metabolic process	[4]	[Group Enrichment1788950175]	139	39.1549	NaN	1	{}	{}	[100047, 100058, 100109, 100567, 100911, 101124, 101374, 101431, 101446, 101502, 102090, 102675, 103308, 103447, 103628, 103986, 104442, 104852, 106340, 106539, 108665, 110362, 110945, 111269, 111549, 113116, 114056, 115606, 116600, 117704, 118478, 119217, 120783, 120807, 120951, 123541, 123939, 125319, 126469, 126850, 126852, 127461, 129242, 129979, 130553, 134864, 138506, 139027, 141789, 142407…	[100047, 100058, 100109, 100477, 100558, 100567, 100911, 101069, 101124, 101338, 101374, 101394, 101431, 101446, 101502, 101912, 101968, 101993, 102090, 102529, 102614, 102675, 102838, 102977, 102985, 103207, 103308, 103447, 103532, 103628, 103659, 103986, 104091, 104104, 104105, 104442, 104518, 104681, 104689, 104852, 105416, 105562, 106277, 106278, 106311, 106340, 106398, 106539, 106676, 106732…
GO:0022804	GO_BiologicalProcess-Custom-GOA_25,11,2019_00h00	active transmembrane transporter activity	[6]	[Group Enrichment1788950175]	136	39.3064	NaN	1	{}	{}	[100106, 102105, 102549, 103432, 103479, 103849, 104163, 104249, 104584, 104690, 104747, 104898, 104922, 105684, 105938, 108659, 108778, 110284, 110553, 112624, 114415, 115392, 116781, 121836, 122455, 123238, 123662, 125496, 125816, 126797, 128878, 129528, 129993, 131598, 135047, 138981, 142727, 143464, 143956, 145641, 148653, 148842, 152665, 153895, 154548, 154975, 157006, 157176, 157447, 158335…	[100106, 100111, 101656, 102105, 102269, 102549, 102672, 102804, 103416, 103432, 103479, 103849, 103925, 103993, 104163, 104249, 104584, 104663, 104690, 104747, 104898, 104920, 104922, 105066, 105073, 105086, 105127, 105462, 105619, 105684, 105863, 105938, 106254, 106267, 106311, 106418, 106676, 106686, 106738, 106856, 106945, 107106, 108444, 108659, 108678, 108778, 109180, 109274, 109415, 109522…
GO:0071840	GO_BiologicalProcess-Custom-GOA_25,11,2019_00h00	cellular component organization or biogenesis	[1]	[Group Enrichment1788950175]	133	49.4424	NaN	1	{}	{}	[100774, 100915, 101832, 102549, 103194, 103603, 103874, 104584, 105369, 105938, 106098, 106558, 108778, 110284, 110553, 110951, 111844, 111955, 112842, 113202, 113786, 114415, 115389, 116625, 116731, 116781, 117650, 118458, 119023, 121962, 123178, 123368, 123620, 123662, 126382, 129136, 129139, 133008, 135047, 140068, 142566, 143464, 152663, 152665, 154379, 154617, 154915, 154975, 155874, 157006…	[100157, 100774, 100915, 101394, 101656, 101832, 102229, 102239, 102269, 102549, 103194, 103382, 103603, 103874, 103925, 104126, 104584, 105369, 105938, 106098, 106239, 106558, 106911, 108259, 108778, 109180, 109522, 110086, 110284, 110553, 110951, 111688, 111844, 111955, 112842, 112948, 113202, 113786, 114415, 114786, 115389, 115451, 116593, 116625, 116731, 116781, 117650, 118305, 118458, 119023…
GO:0065009	GO_BiologicalProcess-Custom-GOA_25,11,2019_00h00	regulation of molecular function	[2]	[Group Enrichment1788950175]	127	46.1818	NaN	1	{}	{}	[100959, 101212, 101295, 101436, 101580, 102114, 102148, 102250, 102353, 103141, 103217, 104066, 104505, 105379, 105458, 111112, 111491, 113613, 114061, 115038, 115452, 115738, 117061, 117566, 118232, 121962, 121965, 122969, 123551, 123986, 124539, 129838, 130006, 130744, 134196, 134699, 135237, 140511, 141797, 142305, 144924, 145274, 145803, 147317, 147714, 152065, 155726, 156853, 157779, 158409…	[100374, 100640, 100959, 101212, 101295, 101436, 101438, 101580, 101600, 102114, 102148, 102250, 102353, 102827, 103141, 103217, 103370, 103440, 104066, 104505, 104980, 105379, 105404, 105458, 106055, 106782, 107814, 108095, 108403, 109261, 111112, 111491, 111716, 111994, 113554, 113613, 114061, 114519, 115038, 115438, 115452, 115496, 115738, 115824, 117061, 117566, 117982, 118232, 121962, 121965…
GO:0023052	GO_BiologicalProcess-Custom-GOA_25,11,2019_00h00	signaling	[1]	[Group Enrichment1788950175]	119	54.8387	NaN	1	{}	{}	[101052, 101436, 101580, 102148, 102238, 102250, 102353, 103141, 109991, 110354, 111112, 113211, 113786, 115038, 115452, 115738, 116378, 116731, 117061, 117450, 117566, 117650, 118206, 118458, 120554, 121760, 123551, 123931, 133008, 134196, 134612, 134651, 134699, 135219, 135237, 142305, 145025, 145274, 145803, 147217, 147317, 147714, 152126, 153880, 154049, 154356, 155686, 157707, 158353, 158476…	[100020, 101052, 101436, 101580, 102148, 102238, 102250, 102353, 103141, 105014, 105638, 105789, 108523, 109261, 109991, 110354, 110810, 111112, 111461, 111716, 113036, 113211, 113786, 115038, 115452, 115738, 116378, 116731, 117061, 117450, 117566, 117650, 118206, 118458, 120554, 121760, 123016, 123551, 123735, 123931, 127084, 128280, 128652, 128919, 129670, 133008, 133399, 134196, 134612, 134651…
GO:0016043	GO_BiologicalProcess-Custom-GOA_25,11,2019_00h00	cellular component organization	[2]	[Group Enrichment1788950175]	112	49.5575	NaN	1	{}	{}	[100774, 100915, 102549, 103194, 103603, 103874, 104584, 105938, 106098, 106558, 108778, 110284, 110553, 110951, 111955, 112842, 113202, 113786, 114415, 116731, 116781, 117650, 118458, 119023, 121962, 123178, 123368, 123662, 129136, 133008, 135047, 140068, 143464, 152663, 152665, 154617, 154915, 154975, 157006, 157173, 158328, 158848, 159108, 159387, 159853, 160475, 164463, 165701, 165776, 166633…	[100157, 100774, 100915, 101394, 101656, 102229, 102269, 102549, 103194, 103382, 103603, 103874, 103925, 104126, 104584, 105938, 106098, 106239, 106558, 106911, 108259, 108778, 109180, 109522, 110086, 110284, 110553, 110951, 111688, 111955, 112842, 112948, 113202, 113786, 114415, 114786, 116731, 116781, 117650, 118305, 118458, 119023, 119098, 120719, 120765, 121962, 122949, 123178, 123368, 123652…
GO:0022853	GO_BiologicalProcess-Custom-GOA_25,11,2019_00h00	active ion transmembrane transporter activity	[7]	[Group Enrichment1788950175]	110	39.1459	NaN	1	{}	{}	[100106, 102105, 102549, 103432, 103849, 104163, 104584, 104898, 104922, 105684, 105938, 108659, 108778, 110284, 110553, 112624, 114415, 115392, 116781, 121836, 123238, 123662, 125816, 126797, 128878, 129528, 131598, 135047, 138981, 142727, 143464, 145641, 148842, 152665, 153895, 154975, 157006, 157176, 157447, 158335, 158772, 158848, 159005, 16138, 16218, 164420, 164423, 164463, 165184, 165251, …	[100106, 100111, 101656, 102105, 102269, 102549, 102672, 102804, 103416, 103432, 103849, 103925, 103993, 104163, 104584, 104663, 104898, 104922, 105073, 105127, 105462, 105619, 105684, 105863, 105938, 106254, 106311, 106418, 106856, 107106, 108444, 108659, 108678, 108778, 109180, 109415, 109522, 110086, 110284, 110553, 112624, 114415, 114693, 115392, 116781, 118289, 118647, 118655, 119165, 120006…
GO:0050790	GO_BiologicalProcess-Custom-GOA_25,11,2019_00h00	regulation of catalytic activity	[3]	[Group Enrichment1788950175]	106	43.2653	NaN	1	{}	{}	[100959, 101212, 101295, 101436, 101580, 102114, 102353, 103141, 103217, 104066, 105379, 105458, 111112, 111491, 113613, 114061, 115038, 117061, 118232, 121962, 121965, 122969, 123551, 123986, 124539, 129838, 130006, 130744, 134699, 135237, 140511, 141797, 144924, 145274, 145803, 147317, 147714, 152065, 155726, 156853, 157779, 158409, 158701, 161373, 161620, 162578, 163535, 164110, 164170, 164189…	[100374, 100640, 100959, 101212, 101295, 101436, 101438, 101580, 101600, 102114, 102353, 102827, 103141, 103217, 103370, 103440, 104066, 104980, 105379, 105404, 105458, 106055, 106782, 107814, 108095, 108403, 109261, 111112, 111491, 111716, 111994, 113554, 113613, 114061, 114519, 115038, 115438, 115496, 115824, 117061, 117982, 118232, 121962, 121965, 122969, 123551, 123735, 123986, 124539, 127084…
GO:0033036	GO_BiologicalProcess-Custom-GOA_25,11,2019_00h00	macromolecule localization	[2]	[Group Enrichment1788950175]	88	61.5385	NaN	1	{}	{}	[103748, 103992, 104114, 104874, 105295, 107512, 110354, 112314, 113211, 113458, 114137, 121257, 123238, 123931, 125572, 134740, 135219, 142727, 150643, 152126, 152420, 154773, 156498, 159336, 161428, 163772, 164432, 16656, 168241, 168726, 170012, 171666, 17176, 171820, 171993, 175012, 176114, 176617, 176651, 176830, 179693, 179699, 180068, 18021, 180704, 181335, 183235, 18342, 18371, 184114, 185…	[103748, 103992, 104114, 104874, 105295, 105789, 106311, 107512, 109415, 110354, 111461, 112314, 113036, 113211, 113458, 114137, 115625, 121257, 123238, 123931, 125572, 129670, 133568, 134670, 134740, 135219, 140211, 142727, 145212, 150643, 152126, 152420, 154047, 154773, 156498, 156560, 159086, 159336, 161428, 16145, 163429, 163596, 163772, 164432, 16656, 168241, 168726, 170012, 171430, 171666, …
GO:0009056	GO_BiologicalProcess-Custom-GOA_25,11,2019_00h00	catabolic process	[2]	[Group Enrichment1788950175]	85	38.9908	NaN	1	{}	{}	[100047, 100297, 100957, 100959, 101446, 102090, 102500, 102675, 103447, 103580, 105259, 105369, 113382, 115606, 115783, 116416, 117193, 118722, 120951, 121788, 121803, 122651, 125619, 125921, 126852, 127461, 129979, 134247, 134847, 139027, 141917, 141988, 145249, 145608, 149889, 152691, 153007, 155643, 156151, 156702, 157237, 157466, 159498, 161363, 161405, 164128, 164461, 164858, 164868, 16886,…	[100047, 100297, 100957, 100959, 101446, 101497, 101849, 102090, 102327, 102500, 102541, 102675, 102838, 103207, 103447, 103580, 104104, 104242, 104394, 104621, 104689, 105117, 105259, 105369, 105625, 106198, 108428, 111131, 113382, 115606, 115783, 116416, 117193, 118298, 118722, 120055, 120827, 120951, 121788, 121803, 122215, 122321, 122651, 122949, 123708, 125619, 125826, 125921, 126852, 127461…
GO:1901575	GO_BiologicalProcess-Custom-GOA_25,11,2019_00h00	organic substance catabolic process	[3]	[Group Enrichment1788950175]	83	38.6047	NaN	1	{}	{}	[100047, 100297, 100957, 100959, 101446, 102090, 102500, 102675, 103447, 103580, 105259, 113382, 115606, 115783, 116416, 117193, 118722, 120951, 121788, 121803, 122651, 125619, 125921, 126852, 127461, 129979, 134247, 134847, 139027, 141917, 141988, 145249, 145608, 149889, 152691, 153007, 156151, 156702, 157237, 157466, 159498, 161363, 161405, 164128, 164461, 164858, 164868, 16886, 170609, 173775,…	[100047, 100297, 100957, 100959, 101446, 101497, 101849, 102090, 102327, 102500, 102541, 102675, 102838, 103207, 103447, 103580, 104104, 104242, 104394, 104621, 104689, 105117, 105259, 105625, 106198, 108428, 111131, 113382, 115606, 115783, 116416, 117193, 118298, 118722, 120055, 120827, 120951, 121788, 121803, 122215, 122321, 122651, 123708, 125619, 125826, 125921, 126852, 127461, 128526, 129597…
GO:0045184	GO_BiologicalProcess-Custom-GOA_25,11,2019_00h00	establishment of protein localization	[3, 4]	[Group Enrichment1788950175]	79	61.7188	NaN	1	{}	{}	[103748, 103992, 104114, 107512, 110354, 112314, 113211, 113458, 121257, 123931, 125572, 134740, 135219, 150643, 152126, 152420, 154773, 156498, 159336, 161428, 163772, 164432, 16656, 168241, 168726, 170012, 171666, 17176, 171820, 171993, 175012, 176114, 176651, 176830, 179693, 179699, 180068, 18021, 180704, 181335, 183235, 18342, 18371, 184114, 187227, 18772, 188880, 18987, 191156, 193431, 19436…	[103748, 103992, 104114, 105789, 107512, 110354, 111461, 112314, 113036, 113211, 113458, 115625, 121257, 123931, 125572, 129670, 134670, 134740, 135219, 140211, 145212, 150643, 152126, 152420, 154047, 154773, 156498, 156560, 159086, 159336, 161428, 16145, 163429, 163596, 163772, 164432, 16656, 168241, 168726, 170012, 171430, 171666, 17176, 171820, 171993, 175012, 17588, 176114, 176651, 176830, 17…
GO:1902494	GO_CellularComponent-Custom-GOA_25,11,2019_00h00	catalytic complex	[2]	[Group Enrichment1788950175]	73	47.4026	NaN	1	{}	{}	[100109, 101862, 102500, 103291, 103676, 104442, 111491, 115783, 116416, 121962, 124648, 125387, 129801, 134864, 141988, 142407, 142848, 145368, 147917, 148577, 150817, 152691, 156702, 157237, 159498, 161178, 161476, 163335, 163338, 164189, 165701, 16886, 17052, 170609, 176157, 178288, 180524, 180634, 18070, 181029, 181377, 187099, 19129, 192642, 193977, 197840, 200007, 200621, 202724, 206271, 21…	[100109, 100306, 100558, 101862, 102327, 102500, 102977, 103291, 103370, 103676, 104104, 104105, 104442, 105091, 105855, 106173, 107520, 108571, 111491, 115216, 115587, 115783, 116416, 120055, 121962, 124648, 125387, 127084, 129639, 129787, 129801, 131430, 134864, 136946, 138408, 140963, 141988, 142407, 142515, 142848, 143860, 144112, 145368, 146973, 147826, 147917, 148577, 149772, 150485, 150817…
GO:0051641	GO_BiologicalProcess-Custom-GOA_25,11,2019_00h00	cellular localization	[2]	[Group Enrichment1788950175]	70	63.0631	NaN	1	{}	{}	[101777, 103748, 103992, 104114, 104874, 105295, 107512, 112314, 112366, 113458, 117447, 121257, 125572, 128883, 134740, 150643, 152126, 152286, 154773, 156498, 157158, 159336, 161428, 163772, 164432, 16656, 167811, 168241, 168726, 171666, 17176, 175012, 176114, 176617, 176651, 179693, 179699, 180704, 181335, 183235, 18342, 18371, 184114, 187227, 18772, 188154, 193431, 194588, 19552, 196340, 1986…	[101777, 102489, 103748, 103992, 104114, 104583, 104874, 105295, 107512, 111461, 112314, 112366, 113036, 113458, 115625, 117447, 121257, 125572, 128883, 129670, 134670, 134740, 145212, 145682, 150643, 152126, 152286, 154773, 156498, 156560, 157158, 159086, 159336, 161428, 16145, 163772, 164432, 16656, 167811, 168241, 168726, 171430, 171666, 17176, 175012, 17588, 176114, 176617, 176619, 176651, 17…
GO:0030234	GO_BiologicalProcess-Custom-GOA_25,11,2019_00h00	enzyme regulator activity	[4]	[Group Enrichment1788950175]	63	49.6063	NaN	1	{}	{}	[101212, 101295, 101436, 101580, 102114, 102353, 103141, 105379, 111112, 111491, 114061, 115038, 117061, 121962, 123551, 124539, 134699, 135237, 145274, 145803, 147317, 147714, 155726, 161373, 161620, 162578, 164110, 164170, 164189, 164705, 172108, 176157, 180269, 180634, 181335, 187754, 193867, 197229, 198759, 199562, 200007, 202709, 206271, 206933, 22372, 26829, 28061, 28593, 31812, 34389, 3690…	[101212, 101295, 101436, 101580, 102114, 102353, 103141, 103370, 105379, 105404, 108403, 109261, 111112, 111491, 111716, 113554, 114061, 115038, 117061, 121962, 123551, 123735, 124539, 127084, 128652, 134684, 134699, 135237, 136160, 139255, 140963, 141453, 142095, 144075, 144216, 145274, 145803, 147317, 147714, 148983, 149772, 155726, 160014, 160661, 161018, 161373, 161620, 162578, 164110, 164170…
GO:0044093	GO_BiologicalProcess-Custom-GOA_25,11,2019_00h00	positive regulation of molecular function	[3]	[Group Enrichment1788950175]	63	53.3898	NaN	1	{}	{}	[101436, 101580, 102114, 102353, 103141, 104066, 105379, 105458, 111112, 114061, 115038, 117061, 123551, 124539, 130006, 134699, 135237, 145274, 145803, 147317, 147714, 155726, 156853, 157779, 158409, 161373, 161620, 163535, 164110, 164170, 164705, 171830, 172108, 176002, 180269, 181335, 18569, 187102, 187754, 18860, 190940, 19173, 193867, 197229, 197317, 198759, 199562, 202709, 206933, 22372, 26…	[100374, 101436, 101580, 102114, 102353, 103141, 104066, 105379, 105458, 109261, 111112, 111716, 113554, 114061, 115038, 115496, 115824, 117061, 123551, 123735, 124539, 128652, 130006, 134684, 134699, 135237, 139255, 141453, 144075, 145274, 145803, 147317, 147714, 148983, 152876, 154391, 155726, 156853, 157779, 158409, 161018, 161166, 161373, 161620, 163535, 164110, 164170, 164705, 165163, 168797…
GO:0009893	GO_BiologicalProcess-Custom-GOA_25,11,2019_00h00	positive regulation of metabolic process	[2, 3, 4]	[Group Enrichment1788950175]	60	53.0973	NaN	1	{}	{}	[101215, 101436, 101580, 102114, 102353, 103141, 104066, 105379, 105458, 111112, 114061, 115038, 117061, 123551, 124539, 130006, 134699, 135237, 145274, 145803, 147714, 155726, 156853, 157779, 158409, 161373, 161620, 163535, 164110, 164170, 164705, 171830, 172108, 176002, 181335, 18569, 187102, 187754, 18860, 190940, 19173, 193867, 197229, 197317, 198759, 199562, 202709, 22372, 26829, 28593, 3181…	[100374, 101215, 101436, 101580, 102114, 102353, 103141, 104066, 105379, 105458, 109261, 111112, 111716, 113554, 114061, 115038, 115496, 115824, 117061, 123551, 124539, 128652, 130006, 134684, 134699, 135237, 139255, 141453, 144075, 145274, 145803, 147714, 148983, 151434, 152876, 154391, 155726, 156853, 157779, 158409, 161018, 161166, 161373, 161620, 163535, 164110, 164170, 164705, 165163, 168797…
GO:0048518	GO_BiologicalProcess-Custom-GOA_25,11,2019_00h00	positive regulation of biological process	[1, 2, 3]	[Group Enrichment1788950175]	60	53.0973	NaN	1	{}	{}	[101215, 101436, 101580, 102114, 102353, 103141, 104066, 105379, 105458, 111112, 114061, 115038, 117061, 123551, 124539, 130006, 134699, 135237, 145274, 145803, 147714, 155726, 156853, 157779, 158409, 161373, 161620, 163535, 164110, 164170, 164705, 171830, 172108, 176002, 181335, 18569, 187102, 187754, 18860, 190940, 19173, 193867, 197229, 197317, 198759, 199562, 202709, 22372, 26829, 28593, 3181…	[100374, 101215, 101436, 101580, 102114, 102353, 103141, 104066, 105379, 105458, 109261, 111112, 111716, 113554, 114061, 115038, 115496, 115824, 117061, 123551, 124539, 128652, 130006, 134684, 134699, 135237, 139255, 141453, 144075, 145274, 145803, 147714, 148983, 151434, 152876, 154391, 155726, 156853, 157779, 158409, 161018, 161166, 161373, 161620, 163535, 164110, 164170, 164705, 165163, 168797…
GO:0048522	GO_BiologicalProcess-Custom-GOA_25,11,2019_00h00	positive regulation of cellular process	[2, 3, 4]	[Group Enrichment1788950175]	60	53.0973	NaN	1	{}	{}	[101215, 101436, 101580, 102114, 102353, 103141, 104066, 105379, 105458, 111112, 114061, 115038, 117061, 123551, 124539, 130006, 134699, 135237, 145274, 145803, 147714, 155726, 156853, 157779, 158409, 161373, 161620, 163535, 164110, 164170, 164705, 171830, 172108, 176002, 181335, 18569, 187102, 187754, 18860, 190940, 19173, 193867, 197229, 197317, 198759, 199562, 202709, 22372, 26829, 28593, 3181…	[100374, 101215, 101436, 101580, 102114, 102353, 103141, 104066, 105379, 105458, 109261, 111112, 111716, 113554, 114061, 115038, 115496, 115824, 117061, 123551, 124539, 128652, 130006, 134684, 134699, 135237, 139255, 141453, 144075, 145274, 145803, 147714, 148983, 151434, 152876, 154391, 155726, 156853, 157779, 158409, 161018, 161166, 161373, 161620, 163535, 164110, 164170, 164705, 165163, 168797…
GO:0032270	GO_BiologicalProcess-Custom-GOA_25,11,2019_00h00	positive regulation of cellular protein metabolic process	[4, 5, 6, 7]	[Group Enrichment1788950175]	58	52.7273	NaN	1	{}	{}	[101436, 101580, 102114, 102353, 103141, 104066, 105379, 105458, 111112, 114061, 115038, 117061, 123551, 124539, 130006, 134699, 135237, 145274, 145803, 147714, 155726, 156853, 157779, 158409, 161373, 161620, 163535, 164110, 164170, 164705, 171830, 172108, 176002, 181335, 18569, 187102, 187754, 18860, 190940, 19173, 193867, 197229, 197317, 198759, 199562, 202709, 22372, 26829, 28593, 31812, 36904…	[100374, 101436, 101580, 102114, 102353, 103141, 104066, 105379, 105458, 109261, 111112, 111716, 113554, 114061, 115038, 115496, 115824, 117061, 123551, 124539, 128652, 130006, 134684, 134699, 135237, 139255, 141453, 144075, 145274, 145803, 147714, 148983, 152876, 154391, 155726, 156853, 157779, 158409, 161018, 161166, 161373, 161620, 163535, 164110, 164170, 164705, 165163, 168797, 171830, 171846…
GO:0070727	GO_BiologicalProcess-Custom-GOA_25,11,2019_00h00	cellular macromolecule localization	[3]	[Group Enrichment1788950175]	57	60.6383	NaN	1	{}	{}	[103748, 103992, 104114, 104874, 105295, 107512, 112314, 113458, 121257, 125572, 134740, 150643, 152126, 154773, 156498, 159336, 161428, 163772, 164432, 16656, 168241, 168726, 17176, 175012, 176114, 176651, 179693, 179699, 180704, 181335, 183235, 18342, 18371, 184114, 187227, 18772, 193431, 194588, 19552, 196340, 19863, 198678, 199072, 19959, 200539, 20384, 20879, 28866, 38317, 38523, 41582, 4201…	[103748, 103992, 104114, 104874, 105295, 107512, 111461, 112314, 113036, 113458, 115625, 121257, 125572, 129670, 134670, 134740, 145212, 150643, 152126, 154773, 156498, 156560, 159086, 159336, 161428, 16145, 163772, 164432, 16656, 168241, 168726, 171430, 17176, 175012, 17588, 176114, 176651, 17798, 178567, 179693, 179699, 17980, 180165, 180704, 180785, 181335, 181782, 183235, 18342, 18371, 184114…
GO:0051174	GO_BiologicalProcess-Custom-GOA_25,11,2019_00h00	regulation of phosphorus metabolic process	[4, 5]	[Group Enrichment1788950175]	56	56	NaN	1	{}	{}	[101436, 101580, 102114, 102353, 103141, 105379, 111112, 111491, 114061, 115038, 117061, 121962, 123551, 124539, 134699, 135237, 145274, 145803, 147714, 155726, 161373, 161620, 164110, 164170, 164189, 164705, 172108, 176157, 180634, 181335, 187754, 193867, 197229, 198759, 199562, 200007, 202709, 206271, 22372, 26829, 28593, 31812, 34389, 36904, 38834, 39415, 40190, 42988, 49538, 53284, 53544, 540…	[101436, 101580, 102114, 102353, 103141, 103370, 105379, 105404, 109261, 111112, 111491, 111716, 113554, 114061, 115038, 117061, 121962, 123551, 124539, 127084, 128652, 134684, 134699, 135237, 139255, 140963, 141453, 144075, 145274, 145803, 147714, 148983, 149772, 155726, 161018, 161373, 161620, 164110, 164170, 164189, 164705, 165045, 165163, 169949, 171846, 172108, 172207, 172737, 176157, 177060…
GO:0019693	GO_BiologicalProcess-Custom-GOA_25,11,2019_00h00	ribose phosphate metabolic process	[4, 5]	[Group Enrichment1788950175]	55	62.5	NaN	1	{}	{}	[100047, 100959, 101446, 102090, 102114, 102675, 103447, 104898, 105379, 114061, 115606, 120951, 124539, 127461, 128994, 139027, 143894, 155075, 155726, 157176, 157466, 159498, 160118, 161363, 16138, 161620, 16218, 164507, 164705, 164858, 165532, 167965, 173434, 179493, 18690, 187099, 195183, 196075, 197229, 198759, 19880, 200778, 20168, 20406, 206792, 20890, 25148, 26829, 28115, 31812, 36995, 40…	[100047, 100111, 100959, 101446, 102090, 102114, 102672, 102675, 103447, 104104, 104898, 105379, 105863, 113522, 113554, 114061, 115606, 120827, 120951, 124539, 127461, 128994, 134684, 139027, 143894, 147727, 150485, 155075, 155726, 156031, 157176, 157466, 159498, 160118, 161018, 161363, 16138, 161620, 16218, 164507, 164705, 164858, 165098, 165532, 16700, 167965, 16847, 173434, 179493, 182028, 18…
GO:0034248	GO_BiologicalProcess-Custom-GOA_25,11,2019_00h00	regulation of cellular amide metabolic process	[4, 5]	[Group Enrichment1788950175]	49	56.3218	NaN	1	{}	{}	[101436, 101580, 102353, 103141, 103874, 111112, 114658, 115038, 117061, 123551, 134699, 135237, 145274, 145803, 147714, 151544, 152896, 153956, 161373, 162500, 162521, 162761, 164110, 164170, 166656, 171734, 172108, 174802, 17500, 179056, 181335, 186017, 18769, 187754, 193867, 193873, 199562, 20242, 202709, 22372, 28593, 31823, 36904, 39415, 45398, 45426, 53284, 60079, 82543]	[101436, 101580, 102353, 103141, 103874, 109261, 111112, 111716, 112082, 114658, 115038, 117061, 123146, 123551, 128652, 134699, 135237, 139255, 141453, 144075, 145274, 145803, 147714, 148983, 151544, 152896, 153956, 155691, 157288, 161373, 162500, 162521, 16266, 162761, 164110, 164170, 165163, 166656, 171734, 171846, 17193, 172108, 172207, 172737, 174802, 17500, 177060, 179056, 179938, 181335, 1…
GO:0009966	GO_BiologicalProcess-Custom-GOA_25,11,2019_00h00	regulation of signal transduction	[3, 4, 5]	[Group Enrichment1788950175]	48	64.8649	NaN	1	{}	{}	[101436, 101580, 102148, 102250, 102353, 103141, 111112, 115038, 115452, 117061, 117566, 123551, 134196, 134699, 135237, 145274, 145803, 147317, 147714, 159342, 159992, 161373, 164110, 164170, 164443, 164469, 172108, 180269, 181335, 187754, 193867, 199562, 202709, 206933, 22372, 22865, 28593, 36875, 36904, 37302, 38717, 39415, 41711, 49538, 53284, 54416, 60079, 82543]	[101436, 101580, 102148, 102250, 102353, 103141, 109261, 111112, 111716, 115038, 115452, 117061, 117566, 123551, 123735, 128652, 134196, 134699, 135237, 139255, 141453, 144075, 145274, 145803, 147317, 147714, 148983, 159342, 159992, 161373, 164110, 164170, 164443, 164469, 165163, 165209, 171846, 172108, 172207, 172737, 177060, 180269, 181335, 187385, 187754, 188542, 191312, 193867, 199562, 202709…
GO:0023051	GO_BiologicalProcess-Custom-GOA_25,11,2019_00h00	regulation of signaling	[2, 3]	[Group Enrichment1788950175]	48	64.8649	NaN	1	{}	{}	[101436, 101580, 102148, 102250, 102353, 103141, 111112, 115038, 115452, 117061, 117566, 123551, 134196, 134699, 135237, 145274, 145803, 147317, 147714, 159342, 159992, 161373, 164110, 164170, 164443, 164469, 172108, 180269, 181335, 187754, 193867, 199562, 202709, 206933, 22372, 22865, 28593, 36875, 36904, 37302, 38717, 39415, 41711, 49538, 53284, 54416, 60079, 82543]	[101436, 101580, 102148, 102250, 102353, 103141, 109261, 111112, 111716, 115038, 115452, 117061, 117566, 123551, 123735, 128652, 134196, 134699, 135237, 139255, 141453, 144075, 145274, 145803, 147317, 147714, 148983, 159342, 159992, 161373, 164110, 164170, 164443, 164469, 165163, 165209, 171846, 172108, 172207, 172737, 177060, 180269, 181335, 187385, 187754, 188542, 191312, 193867, 199562, 202709…
GO:0048583	GO_BiologicalProcess-Custom-GOA_25,11,2019_00h00	regulation of response to stimulus	[2, 3]	[Group Enrichment1788950175]	48	64.8649	NaN	1	{}	{}	[101436, 101580, 102148, 102250, 102353, 103141, 111112, 115038, 115452, 117061, 117566, 123551, 134196, 134699, 135237, 145274, 145803, 147317, 147714, 159342, 159992, 161373, 164110, 164170, 164443, 164469, 172108, 180269, 181335, 187754, 193867, 199562, 202709, 206933, 22372, 22865, 28593, 36875, 36904, 37302, 38717, 39415, 41711, 49538, 53284, 54416, 60079, 82543]	[101436, 101580, 102148, 102250, 102353, 103141, 109261, 111112, 111716, 115038, 115452, 117061, 117566, 123551, 123735, 128652, 134196, 134699, 135237, 139255, 141453, 144075, 145274, 145803, 147317, 147714, 148983, 159342, 159992, 161373, 164110, 164170, 164443, 164469, 165163, 165209, 171846, 172108, 172207, 172737, 177060, 180269, 181335, 187385, 187754, 188542, 191312, 193867, 199562, 202709…
GO:0098796	GO_CellularComponent-Custom-GOA_25,11,2019_00h00	membrane protein complex	[2, 3]	[Group Enrichment1788950175]	47	52.2222	NaN	1	{}	{}	[104114, 104898, 112314, 121836, 150643, 154773, 157176, 158335, 161351, 16138, 161428, 161476, 16218, 163335, 165532, 16656, 167877, 168386, 168726, 16978, 175012, 176651, 179693, 179699, 180704, 181029, 193431, 195183, 19552, 196340, 19880, 199072, 200539, 20168, 202724, 20406, 21294, 38317, 41582, 41659, 42086, 42195, 51759, 53578, 55088, 91390, 99689]	[100111, 102672, 104114, 104898, 105619, 105863, 106173, 112314, 115587, 121836, 128580, 136035, 143545, 145212, 145670, 150643, 151980, 154773, 157176, 158335, 159086, 161351, 16138, 161428, 161476, 161670, 161764, 16218, 163335, 165532, 16656, 167366, 167877, 168386, 16847, 168726, 169087, 16978, 17001, 172631, 175012, 17588, 176651, 177545, 178567, 179693, 179699, 180668, 180704, 181029, 18202…
GO:0043549	GO_BiologicalProcess-Custom-GOA_25,11,2019_00h00	regulation of kinase activity	[5, 7, 8]	[Group Enrichment1788950175]	44	55.6962	NaN	1	{}	{}	[101436, 101580, 102114, 102353, 103141, 105379, 111112, 114061, 115038, 117061, 123551, 124539, 134699, 135237, 145274, 145803, 147714, 155726, 161373, 161620, 164110, 164170, 164705, 172108, 181335, 187754, 193867, 197229, 198759, 199562, 202709, 22372, 26829, 28593, 31812, 36904, 39415, 40190, 49538, 53284, 53544, 54416, 60079, 82543]	[101436, 101580, 102114, 102353, 103141, 105379, 105404, 109261, 111112, 111716, 113554, 114061, 115038, 117061, 123551, 124539, 128652, 134684, 134699, 135237, 139255, 141453, 144075, 145274, 145803, 147714, 148983, 155726, 161018, 161373, 161620, 164110, 164170, 164705, 165163, 169949, 171846, 172108, 172207, 172737, 177060, 181335, 184438, 187385, 187754, 188542, 191142, 191312, 193867, 197229…
GO:0045859	GO_BiologicalProcess-Custom-GOA_25,11,2019_00h00	regulation of protein kinase activity	[6, 7, 8, 9]	[Group Enrichment1788950175]	44	55.6962	NaN	1	{}	{}	[101436, 101580, 102114, 102353, 103141, 105379, 111112, 114061, 115038, 117061, 123551, 124539, 134699, 135237, 145274, 145803, 147714, 155726, 161373, 161620, 164110, 164170, 164705, 172108, 181335, 187754, 193867, 197229, 198759, 199562, 202709, 22372, 26829, 28593, 31812, 36904, 39415, 40190, 49538, 53284, 53544, 54416, 60079, 82543]	[101436, 101580, 102114, 102353, 103141, 105379, 105404, 109261, 111112, 111716, 113554, 114061, 115038, 117061, 123551, 124539, 128652, 134684, 134699, 135237, 139255, 141453, 144075, 145274, 145803, 147714, 148983, 155726, 161018, 161373, 161620, 164110, 164170, 164705, 165163, 169949, 171846, 172108, 172207, 172737, 177060, 181335, 184438, 187385, 187754, 188542, 191142, 191312, 193867, 197229…
GO:0031975	GO_CellularComponent-Custom-GOA_25,11,2019_00h00	envelope	[2]	[Group Enrichment1788950175]	41	56.1644	NaN	1	{}	{}	[103748, 105196, 105473, 107884, 113458, 118232, 132809, 142413, 145661, 151550, 152286, 152741, 157667, 159844, 163772, 163951, 164432, 166402, 16898, 170052, 176617, 184114, 18559, 187227, 18987, 19552, 196053, 196340, 19667, 204920, 206183, 20798, 20879, 22228, 24973, 38782, 40277, 48099, 53571, 53619, 54500]	[102489, 103748, 105196, 105473, 107884, 108259, 112109, 113065, 113458, 115625, 116227, 116586, 118232, 121993, 132666, 132809, 133801, 134670, 142413, 145661, 151463, 151550, 152286, 152741, 156855, 157667, 159669, 159844, 16145, 16268, 163429, 163772, 163945, 163951, 164432, 166402, 166922, 16898, 170052, 175359, 175585, 175592, 176617, 17812, 178807, 17980, 184114, 18559, 187227, 18987, 19250…
GO:0032787	GO_BiologicalProcess-Custom-GOA_25,11,2019_00h00	monocarboxylic acid metabolic process	[6]	[Group Enrichment1788950175]	41	47.6744	NaN	1	{}	{}	[100047, 101446, 102090, 102675, 103447, 103628, 104442, 106340, 111269, 111549, 115606, 120951, 126852, 127461, 139027, 145094, 145608, 151994, 157466, 159498, 161363, 164858, 165411, 174704, 179207, 179493, 180057, 18690, 187099, 187457, 187587, 188319, 189481, 18988, 196091, 20890, 28115, 34334, 36995, 37818, 52777]	[100047, 100477, 101446, 101912, 101993, 102090, 102675, 103447, 103628, 104104, 104442, 106340, 106732, 108177, 111269, 111549, 115606, 120827, 120951, 126476, 126852, 127461, 136328, 136877, 138681, 138935, 138970, 139027, 145094, 145608, 146612, 148710, 148711, 151237, 151994, 153999, 157466, 159498, 161095, 161363, 164858, 165098, 165411, 173115, 173196, 173853, 174704, 175177, 179207, 179493…
GO:0006163	GO_BiologicalProcess-Custom-GOA_25,11,2019_00h00	purine nucleotide metabolic process	[5, 6, 7, 8]	[Group Enrichment1788950175]	40	59.7015	NaN	1	{}	{}	[100047, 100959, 101446, 102090, 102675, 103447, 104898, 115606, 120951, 127461, 128994, 139027, 155075, 157176, 157466, 159498, 160118, 161363, 16138, 16218, 164858, 165532, 167965, 173434, 179493, 18690, 187099, 195183, 196075, 19880, 200778, 20168, 20406, 206792, 20890, 25148, 28115, 36995, 42086, 44971]	[100047, 100111, 100959, 101446, 102090, 102672, 102675, 103447, 104104, 104898, 105863, 113522, 115606, 115666, 120827, 120951, 127461, 128994, 139027, 147727, 150485, 155075, 156031, 157176, 157466, 159498, 160118, 161363, 16138, 16218, 164858, 165098, 165532, 16700, 167965, 16847, 173434, 179493, 182028, 184173, 18567, 18690, 187099, 195183, 196075, 197475, 19880, 200238, 200778, 20168, 20220,…
GO:0016569	GO_BiologicalProcess-Custom-GOA_25,11,2019_00h00	covalent chromatin modification	[4, 5, 6]	[Group Enrichment1788950175]	35	63.6364	NaN	1	{}	{}	[100774, 111955, 113786, 116731, 117650, 118458, 133008, 154617, 154915, 158328, 159108, 159387, 160475, 168005, 169889, 176302, 179153, 179950, 180421, 18810, 190803, 191643, 197840, 198053, 198163, 22865, 24063, 27981, 42264, 49097, 49239, 77062, 82186, 84415, 99080]	[100774, 102229, 106911, 111955, 113786, 116731, 117650, 118458, 123652, 133008, 145461, 154617, 154915, 155471, 158328, 159108, 159387, 159986, 160475, 163689, 165156, 168005, 169889, 176302, 177547, 178560, 179153, 179950, 180421, 182583, 185028, 18810, 190803, 191643, 197840, 198053, 198163, 22865, 24063, 25593, 27981, 32848, 40346, 41286, 42264, 43866, 43997, 47362, 49097, 49239, 49692, 77062…
GO:0032259	GO_BiologicalProcess-Custom-GOA_25,11,2019_00h00	methylation	[2]	[Group Enrichment1788950175]	35	60.3448	NaN	1	{}	{}	[101832, 102108, 110659, 111844, 114415, 120439, 122519, 124223, 126382, 142576, 143926, 145408, 150945, 160922, 163525, 164443, 170182, 179153, 184666, 18807, 191835, 193728, 194003, 197753, 198858, 199072, 23294, 28695, 29134, 38276, 40982, 45806, 49999, 59105, 89178]	[101832, 102108, 102229, 102599, 102868, 105604, 105711, 110659, 111844, 114415, 116593, 120439, 122519, 124223, 126382, 136410, 138531, 142576, 143926, 145408, 149304, 150945, 160922, 163525, 164149, 164443, 166989, 167249, 170182, 179153, 184666, 18807, 191835, 192734, 193728, 194003, 197753, 198858, 198985, 199072, 200460, 23294, 28695, 29134, 29267, 30421, 34876, 38276, 40982, 45806, 49147, 4…
GO:0019866	GO_CellularComponent-Custom-GOA_25,11,2019_00h00	organelle inner membrane	[4, 5]	[Group Enrichment1788950175]	23	69.697	NaN	1	{}	{}	[105196, 107884, 132809, 142413, 145661, 151550, 152741, 157667, 159844, 163951, 16898, 170052, 18987, 196053, 196340, 19667, 20798, 22228, 24973, 38782, 40277, 53619, 54500]	[105196, 107884, 108259, 113065, 116227, 116586, 132809, 142413, 145661, 151463, 151550, 152741, 157667, 159844, 163429, 163945, 163951, 16898, 170052, 175359, 18987, 196053, 196340, 19667, 20798, 22228, 24973, 38782, 40277, 41608, 45119, 53619, 54500]
