# Supplementary material for: Comparative genomics reveals substantial divergence in metal sensitive and metal tolerant isolates of the ericoid mycorrhizal fungus Oidiodendron maius
Source: Mycorrhiza. 2025 Mar 21;35(2):24. doi: 10.1007/s00572-025-01191-x (PMC11928401; doi:10.1007/s00572-025-01191-x)
Supplement: Supplementary file 18 — Supplementary file12 (XLSX 3612 KB) [file 572_2025_1191_MOESM12_ESM.xlsx]

## Sheet: Foglio5
Article Title	Comparative genomics reveals substantial divergence in metal sensitive and metal tolerant isolates of the ericoid mycorrhizal fungus Oidiodendron maius
Journal Name	Mycorrhiza
Author Names	Stefania Daghino, Claude Murat, Stéphane De Mita, Elena Martino, Silvia Perotto
Affiliation and e-mail address of the corresponding author	Department of Life Science and Systems Biology, University of Torino, V. le Mattioli 25, 10125, Torino, Italy; elena.martino@unito.it

## Sheet: Table5S_caption
Table 5S. Genetic divergence calculated per each gene model. Sheet 1: all the genes in OmZn genome; sheet 2: only the genes with Fst>0.5 and colC>colD; sheet 3: only the genes with colF< -2 or colF>2. ColC: Fst representing the divergence between sensitive and tolerant isolates; colD: Fst representing the divergence between isolates from Niepolomice site and the other isolates; colE: difference b…

## Sheet: Sheet1-all_genes
protein ID (Mycocosm)	position in the genome	Fst (phenotipic grouping)	Fst (geographic grouping)	Fst (pheno-geo)	Tajima’sD	syn SNPs	nonSyn SNPs	dN/dS	UNIPROT ID	protein ID (Mycocosm)	Fold change (Cd-exposed vs control)	Baggerley's test: FDR p-value correction	proteinLength	GO_Name	InterproDesc	kogClass	ClusterID (Mycocosm)	# copies in OmZn genome	Total # copies in 60 genomes	presence in OmZn only
15929	scaffold_01:0134523-0134995	0.161152	0.0550951	0.106057	0.270977	15	14	0.933333	A0A0C3HEX1	15929	1.12599	1	129				28670	1	3	no
15931	scaffold_01:0167429-0168208	None	None	#N/A	None	0	0	#N/A	A0A0C3HEY6	15931	1.0851	1	75				114308	1	1	OmZn-only
15936	scaffold_01:0227146-0227757	None	None	#N/A	None	0	0	#N/A	A0A0C3D673	15936	0.881421	1	59				114282	1	1	OmZn-only
15939	scaffold_01:0315069-0315881	0.216783	0.18414	0.0326434	0.120741	5	9	1.8	A0A0C3D6A1	15939	0.55235	1	71				114235	1	1	OmZn-only
15941	scaffold_01:0416913-0417737	0.531646	0.531646	0	0.0225703	33	21	0.636364	A0A0C3HF82	15941	2.92992	0.71263	202		Condensation domain		168	14	362	no
15942	scaffold_01:0423651-0424055	0.204082	0.204082	0	-1.22966	2	4	2	A0A0C3D6D4	15942	1.55173	1	59				114142	1	1	OmZn-only
15943	scaffold_01:0435702-0437179	0.124396	0.0984848	0.0259113	-0.0969887	5	5	1	A0A0C3D6D9	15943	1.40999	1	103				24526	3	4	no
15946	scaffold_01:0442627-0443574	0.359655	0.280261	0.0793942	0.364175	21	17	0.809524	A0A0C3HXE4	15946	1.61964	0.910241	177			Function unknown	5139	2	35	no
15951	scaffold_01:0450069-0450926	0.4383	0.35155	0.0867498	0.433368	22	13	0.590909	A0A0C3HF99	15951	1.82281	0.866884	209				114105	1	1	OmZn-only
15952	scaffold_01:0463900-0464814	None	None	#N/A	None	2	1	0.5	A0A0C3HXF6	15952	0.859433	0.957895	59				114085	1	1	OmZn-only
15956	scaffold_01:0473991-0474708	None	None	#N/A	None	0	0	#N/A	A0A0C3HFB0	15956	0.462216	0.669827	184				4940	8	36	no
15958	scaffold_01:0496032-0496708	None	None	#N/A	None	0	0	#N/A	A0A0C3HFB5	15958	0.580707	6.92007e-09	162				24292	1	4	no
15959	scaffold_01:0537418-0538015	None	None	#N/A	None	1	0	0	A0A0C3HFC5	15959	3.23022	0.387166	79		EGF-like region, conserved site		46026	2	2	OmZn-only
15964	scaffold_01:0653641-0654382	None	None	#N/A	None	1	0	0	A0A0C3HXL9	15964	1.88034	0.0910335	58				113647	1	1	OmZn-only
15967	scaffold_01:0700053-0700804	None	None	#N/A	None	0	0	#N/A	A0A0C3DXY9	15967	0.880398	0.913895	184				114342	1	1	OmZn-only
15969	scaffold_01:0719430-0720848	0.455594	0.444175	0.0114187	0.429041	46	31	0.673913	A0A0C3HFK0	15969	1.53471	0.766038	299		Alpha/beta hydrolase fold-1	Lipid transport and metabolism	21456	1	5	no
15973	scaffold_01:0821078-0821817	0.371885	0.300984	0.0709008	0.544982	20	2	0.1	A0A0C3HVI9	15973	0.224531	0.021167	128				3191	3	58	no
15974	scaffold_01:0833757-0834470	0.388615	0.335944	0.0526713	1.26871	22	6	0.272727	A0A0C3D6R3	15974	1.17686	1	191	catalytic activity ; O-methyltransferase activity	O-methyltransferase, family 2 ; Orn/DAP/Arg decarboxylase 2	General function prediction only	338	17	207	no
15975	scaffold_01:0870112-0870576	None	None	#N/A	None	0	0	#N/A	A0A0C3DY47	15975	0	1	71				10704	6	20	no
15976	scaffold_01:0888755-0889563	0.462134	0.372954	0.0891804	1.05751	28	15	0.535714	A0A0C3D6T0	15976	1.32273	1	227				16326	1	8	no
15982	scaffold_01:0944473-0945275	None	None	#N/A	None	12	2	0.166667	A0A0C3D6U8	15982	1.01794	1	152				7719	2	29	no
15983	scaffold_01:0961162-0961622	None	None	#N/A	None	3	4	1.33333	A0A0C3HVN8	15983	1.0317	1	134				3	188	2618	no
15985	scaffold_01:1009368-1009819	None	None	#N/A	None	0	0	#N/A	A0A0C3D6X1	15985	1.94842	1	53				114325	1	1	OmZn-only
15987	scaffold_01:1017116-1017891	None	None	#N/A	None	2	2	1	A0A0C3HY08	15987	0.965773	1	222				114323	1	1	OmZn-only
15991	scaffold_01:1074250-1074980	None	None	#N/A	None	0	0	#N/A	A0A0C3DYH1	15991	1.08349	1	137				30859	1	3	no
15993	scaffold_01:1075094-1076146	None	None	#N/A	None	0	0	#N/A	A0A0C3D715	15993	0.988643	0.735317	280				17921	1	7	no
15995	scaffold_01:1104231-1105321	0.43105	0.339035	0.0920143	0.309922	22	12	0.545455	A0A0C3DYH8	15995	0.822115	0.172209	244				19608	1	6	no
15996	scaffold_01:1106286-1107356	0.354779	0.163696	0.191083	0.0158891	52	28	0.538462	A0A0C3D723	15996	1.76045	0.282872	255	N-acetyltransferase activity ; metabolic process	GCN5-related N-acetyltransferase ; GCN5-related N-acetyltransferase ; Acyl-CoA N-acyltransferase		13622	3	11	no
15997	scaffold_01:1107906-1109006	0.142355	0.142355	0	-0.406814	25	24	0.96	A0A0C3HW36	15997	1.48573	0.00472439	233	N-acetyltransferase activity ; metabolic process	GCN5-related N-acetyltransferase ; GCN5-related N-acetyltransferase ; Acyl-CoA N-acyltransferase		12677	2	13	no
15998	scaffold_01:1109316-1110389	0.475739	0.188071	0.287668	0.497993	33	28	0.848485	A0A0C3HG23	15998	1.45416	0.971541	233				46049	1	2	no
15999	scaffold_01:1117776-1118582	0.398039	0.31602	0.0820192	0.461133	24	10	0.416667	A0A0C3D727	15999	1.56828	0.622919	168		Cupin, RmlC-type		11132	1	18	no
16005	scaffold_01:1143546-1144420	None	None	#N/A	None	9	7	0.777778	A0A0C3D735	16005	1.63766	0.301933	229				11411	2	17	no
16017	scaffold_01:1246832-1247299	0.0304311	0.025974	0.00445708	-2.21077	2	3	1.5	A0A0C3D758	16017	2.78316	1	74				114317	1	1	OmZn-only
16018	scaffold_01:1250367-1251584	0.455013	0.356479	0.0985334	0.97334	34	22	0.647059	A0A0C3HG66	16018	1.22904	1	247	N-acetyltransferase activity ; metabolic process	GCN5-related N-acetyltransferase ; Acyl-CoA N-acyltransferase		7774	3	29	no
16026	scaffold_01:1313610-1314755	0.27289	0.195985	0.0769058	1.26187	6	15	2.5	A0A0C3DYP0	16026	1.30311	1	97				114315	1	1	OmZn-only
16032	scaffold_01:1358089-1359186	0.484844	0.395405	0.0894386	0.472658	25	10	0.4	A0A0C3HWC0	16032	1.21235	1	254		Cupredoxin	Inorganic ion transport and metabolism	144	12	395	no
16040	scaffold_01:1401543-1402417	0.00190476	-0.0183333	0.0202381	-1.37649	1	6	6	A0A0C3HWD4	16040	1.22112	1	122				113830	1	1	OmZn-only
16041	scaffold_01:1402917-1403552	0.125397	0.0927152	0.0326816	-0.91555	6	5	0.833333	A0A0C3HGB0	16041	1.16185	1	120				8457	2	28	no
16043	scaffold_01:1413171-1413603	0.215984	0.233076	-0.0170924	0.391529	5	18	3.6	A0A0C3HGB4	16043	0.805134	1	102				33	45	840	no
16044	scaffold_01:1426586-1427111	0.416004	0.346468	0.0695355	1.2725	3	21	7	A0A0C3DYT4	16044	1.09461	1	125				113820	1	1	OmZn-only
16047	scaffold_01:1438363-1438846	0.397573	0.293703	0.10387	1.46973	2	4	2	A0A0C3D7C4	16047	1.37288	1	72				113816	1	1	OmZn-only
16053	scaffold_01:1483652-1485529	0.525862	0.44496	0.0809022	0.863521	55	10	0.181818	A0A0C3HYE7	16053	1.27274	1	466	nutrient reservoir activity	Cupin 1 ; Cupin 2, conserved barrel ; Bicupin, oxalate decarboxylase/oxidase ; Cupin, RmlC-type		515	4	153	no
16057	scaffold_01:1497616-1498432	0.566703	0.45393	0.112773	1.31579	20	17	0.85	A0A0C3HYF1	16057	1.01246	1	166				15024	1	9	no
16059	scaffold_01:1505585-1506085	0.0627668	0.0766189	-0.0138521	0.648329	10	7	0.7	A0A0C3HGE2	16059	0.993971	1	80				114311	1	1	OmZn-only
16060	scaffold_01:1511264-1511913	0.40799	0.307947	0.100043	1.00721	16	12	0.75	A0A0C3D7E6	16060	0.626931	1.72121e-07	147		Dimeric alpha-beta barrel		19152	1	6	no
16061	scaffold_01:1514617-1516013	0.512354	0.406342	0.106011	0.361157	36	28	0.777778	A0A0C3HGE6	16061	1.16627	1	335		Glycosyltransferase sugar-binding region containing DXD motif		1107	7	91	no
16070	scaffold_01:1565193-1565688	0.456212	0.369685	0.0865266	1.15612	3	15	5	A0A0C3HGG6	16070	1.49546	0.973049	69				114304	1	1	OmZn-only
16072	scaffold_01:1566781-1567911	0.378076	0.306539	0.0715374	0.889636	23	11	0.478261	A0A0C3HYH9	16072	2.99702	0.622919	260				5234	3	34	no
16075	scaffold_01:1599788-1600722	0.293483	0.293483	0	1.3742	9	10	1.11111	A0A0C3HWJ7	16075	0.995907	1	98				114301	1	1	OmZn-only
16081	scaffold_01:1661622-1662149	0.202899	0.202899	0	1.60908	4	8	2	A0A0C3DZ05	16081	0.657572	1	71				114294	1	1	OmZn-only
16083	scaffold_01:1671020-1671959	0.407891	0.30573	0.102161	0.943398	1	10	10	A0A0C3D7K0	16083	0.950973	1	126				114292	1	1	OmZn-only
16087	scaffold_01:1681256-1682074	0.477787	0.425902	0.051885	1.20162	3	5	1.66667	A0A0C3D7K6	16087	1.0147	1	63				114291	1	1	OmZn-only
16089	scaffold_01:1690192-1690760	0.552422	0.469447	0.0829745	1.57888	9	16	1.77778	A0A0C3HYL9	16089	0.722795	1	97				17254	1	7	no
16090	scaffold_01:1692975-1693405	0.489118	0.424514	0.0646033	1.54593	13	2	0.153846	A0A0C3D7L0	16090	1.11558	1	130				1155	2	88	no
16096	scaffold_01:1732182-1733143	0.407527	0.344274	0.0632531	0.688785	13	6	0.461538	A0A0C3HWQ3	16096	1.64783	0.273128	200	catalytic activity ; metabolic process	Isochorismatase hydrolase ; Isochorismatase hydrolase	General function prediction only	2685	2	62	no
16109	scaffold_01:1764784-1765477	0.155698	0.0820433	0.0736549	0.00640913	3	1	0.333333	A0A0C3DZ52	16109	0.925212	1	55				113809	1	1	OmZn-only
16111	scaffold_01:1765828-1766569	0.35937	0.275912	0.0834579	1.40426	17	12	0.705882	A0A0C3D7P0	16111	1.48948	0.569339	196	dihydrofolate reductase activity ; glycine biosynthetic process ; nucleotide biosynthetic process	Dihydrofolate reductase region ; Dihydrofolate reductase region ; Dihydrofolate reductase region	Coenzyme transport and metabolism	1897	1	68	no
16120	scaffold_01:1794969-1796005	0.414752	0.365274	0.0494783	0.979242	14	6	0.428571	A0A0C3DZ69	16120	1.2743	0.580051	209			Energy production and conversion	3284	1	56	no
16128	scaffold_01:1825224-1825936	0.5505	0.401118	0.149382	1.24599	10	10	1	A0A0C3HWU5	16128	1.70364	0.0973707	120				29175	1	3	no
16138	scaffold_01:1874055-1874928	0.567986	0.492763	0.0752225	0.961753	9	3	0.333333	A0A0C3HWW5	16138	1.02727	1	157	ATP synthesis coupled proton transport ; membrane ; proton-transporting two-sector ATPase complex ; hydrogen ion transporting ATP synthase activity, rotational mechanism ; hydrogen ion transporting ATPase activity, rotational mechanism ; hydrogen-transporting two-sector ATPase activity ; proton-transporting ATP synthase complex	ATPase, F0 complex, subunit C ; ATPase, F0/V0 complex, subunit C ; ATPase, F0 complex, subunit C ; ATPase, F0/V0 complex, subunit C	Energy production and conversion	4219	1	41	no
16139	scaffold_01:1891088-1892370	0.602388	0.510304	0.0920841	1.335	18	3	0.166667	A0A0C3HYW0	16139	1.32756	0.756574	180	acyltransferase activity ; transferase activity ; maltose O-acetyltransferase activity	Bacterial transferase hexapeptide repeat ; Trimeric LpxA-like	Amino acid transport and metabolism	1261	2	83	no
16144	scaffold_01:1909936-1911215	0.458403	0.380214	0.0781889	1.16766	28	23	0.821429	A0A0C3HYX0	16144	1.00323	1	362	membrane ; metal ion transport ; metal ion transmembrane transporter activity	Zinc/iron permease	Inorganic ion transport and metabolism	9289	1	26	no
16145	scaffold_01:1913135-1913840	0.389513	0.311816	0.0776975	1.0482	5	4	0.8	A0A0C3D7W0	16145	1.35683	0.314006	98	protein targeting to mitochondrion ; mitochondrial intermembrane space protein transporter complex ; protein import into mitochondrial inner membrane	Zinc finger, Tim10/DDP-type	Intracellular trafficking, secretion, and vesicular transport	3233	1	57	no
16152	scaffold_01:1952069-1952991	0.60271	0.477679	0.125031	0.714592	12	2	0.166667	A0A0C3HGW6	16152	0.820685	1	208			General function prediction only	1004	2	98	no
16158	scaffold_01:1989388-1990415	0.281332	0.202881	0.0784513	0.731044	17	9	0.529412	A0A0C3DZD5	16158	0.830866	0.903783	201	electron transport ; oxidoreductase activity	Nitroreductase		1902	9	68	no
16160	scaffold_01:1994570-1995886	0.625045	0.535573	0.0894715	0.984296	16	0	0	A0A0C3HZ09	16160	1.43568	2.70342e-06	150	calcium ion binding	Calcium-binding EF-hand ; Recoverin ; Calcium-binding EF-hand ; Calcium-binding EF-hand ; Calcium-binding EF-hand ; Calcium-binding EF-hand	Signal transduction mechanisms	389	3	190	no
16163	scaffold_01:2011028-2012122	0.462907	0.376601	0.0863061	1.25139	11	3	0.272727	A0A0C3DZE6	16163	1.12284	1	191		mRNA splicing factor SYF2	Cell cycle control, cell division, chromosome partitioning	9057	1	26	no
16169	scaffold_01:2036829-2037476	0.44933	0.342299	0.107031	1.20059	10	17	1.7	A0A0C3HX27	16169	1.12199	1	154				18869	3	6	no
16173	scaffold_01:2065186-2065906	0.45563	0.45563	0	0.988634	8	6	0.75	A0A0C3HX34	16173	1.33305	1	124	cell redox homeostasis	Thioredoxin-related ; Protein of unknown function DUF953, thioredoxin-like ; Thioredoxin-like fold	Function unknown	3524	1	51	no
16174	scaffold_01:2065895-2066677	0.463216	0.367981	0.0952352	1.01153	12	9	0.75	A0A0C3HH07	16174	0.960034	1	147				13169	1	12	no
16177	scaffold_01:2077182-2078154	0.566414	0.475616	0.0907985	0.753986	1	5	5	A0A0C3HZ40	16177	0.670932	0.199889	79				114252	1	1	OmZn-only
16179	scaffold_01:2093021-2093848	0.219612	0.177606	0.0420063	1.41676	1	8	8	A0A0C3DZJ6	16179	1.00362	1	61				113795	1	1	OmZn-only
16187	scaffold_01:2131445-2131937	0.576512	0.438107	0.138405	1.33353	5	15	3	A0A0C3HZ61	16187	1.58484	0.805466	102				113787	1	1	OmZn-only
16196	scaffold_01:2181334-2182122	0.181818	0.135956	0.0458621	0.811859	14	14	1	A0A0C3HZ78	16196	2.17675	1.59129e-05	152				9603	3	25	no
16197	scaffold_01:2186271-2187155	0.351052	0.25	0.101052	0.980095	14	0	0	A0A0C3HH53	16197	1.53991	0.177553	114	structural constituent of ribosome ; intracellular ; ribosome ; translation	Ribosomal protein S14	Translation, ribosomal structure and biogenesis	3335	1	55	no
16198	scaffold_01:2194447-2195027	0.569451	0.474453	0.0949986	0.777221	2	6	3	A0A0C3HXB2	16198	1.40963	0.832735	82				113783	1	1	OmZn-only
16208	scaffold_01:2232844-2233457	0.374119	0.252259	0.12186	0.814414	4	5	1.25	A0A0C3HH74	16208	0.751235	1	74				113779	1	1	OmZn-only
16210	scaffold_01:2238261-2238803	None	None	#N/A	None	20	26	1.3	A0A0C3DZR9	16210	1.32527	1	142				36704	1	2	no
16211	scaffold_01:2246005-2246492	0.156863	0.15819	-0.00132745	0.188248	18	23	1.27778	A0A0C3D895	16211	0.77117	1	159				10888	2	19	no
16212	scaffold_01:2249543-2250516	0.572558	0.421577	0.150981	0.501126	18	17	0.944444	A0A0C3HXE1	16212	1.41358	0.969573	183				28649	3	3	OmZn-only
16214	scaffold_01:2258465-2260121	0.342516	0.304337	0.0381793	1.23285	30	23	0.766667	A0A0C3HXE8	16214	0.772112	1	287				1392	2	78	no
16215	scaffold_01:2260117-2260786	0.148413	0.19237	-0.0439574	-0.369322	4	6	1.5	A0A0C3HH85	16215	0.996838	1	91				113774	1	1	OmZn-only
16216	scaffold_01:2266206-2266823	0.456107	0.384124	0.0719831	1.17218	8	4	0.5	A0A0C3D8A8	16216	1.69093	0.0815874	85				15383	2	9	no
16218	scaffold_01:2271506-2272199	0.573589	0.471189	0.102401	1.3918	4	1	0.25	A0A0C3DZT6	16218	1.59504	0.00131377	60	ATP synthesis coupled proton transport ; proton-transporting two-sector ATPase complex ; hydrogen ion transporting ATP synthase activity, rotational mechanism ; hydrogen ion transporting ATPase activity, rotational mechanism ; hydrogen-transporting two-sector ATPase activity ; proton-transporting ATP synthase complex	ATPase, F0 complex, subunit J		9415	1	25	no
16220	scaffold_01:2285476-2286114	0.380084	0.380084	0	0.753516	2	12	6	A0A0C3HXG5	16220	1.12557	1	72				114248	1	1	OmZn-only
16224	scaffold_01:2310602-2311227	0.441667	0.348104	0.0935624	1.09101	14	7	0.5	A0A0C3HZJ4	16224	0.797563	0.44339	133				10473	1	21	no
16229	scaffold_01:2342272-2343555	0.357516	0.286919	0.0705973	0.562656	24	23	0.958333	A0A0C3HHF5	16229	0.890978	0.954666	408	calcium ion binding ; peptidyl-prolyl cis-trans isomerase activity ; cyclophilin ; FK506-sensitive peptidyl-prolyl cis-trans isomerase ; cyclophilin-type peptidyl-prolyl cis-trans isomerase activity	Calcium-binding EF-hand	Function unknown	2155	1	65	no
16236	scaffold_01:2412248-2413173	0.503031	0.41719	0.0858408	0.5866	6	0	0	A0A0C3HHH4	16236	1.61984	0.0149819	115			Function unknown	3126	1	58	no
16242	scaffold_01:2434242-2435156	0.459603	0.394378	0.0652247	0.615259	20	10	0.5	A0A0C3D8M0	16242	1.15936	1	219	glycerol ether metabolic process ; electron carrier activity ; protein disulfide oxidoreductase activity ; cell redox homeostasis	Thioredoxin-related ; Thioredoxin domain ; Thioredoxin ; Thioredoxin-related ; Thioredoxin-like fold	Posttranslational modification, protein turnover, chaperones	233	5	277	no
16245	scaffold_01:2442602-2443471	0.271087	0.206944	0.0641429	0.996006	14	8	0.571429	A0A0C3E019	16245	1.68148	0.0866205	171				9578	1	25	no
16250	scaffold_01:2453322-2454654	0.494451	0.424283	0.0701688	1.14689	29	3	0.103448	A0A0C3E022	16250	1.22861	0.0725628	263	structural constituent of ribosome ; intracellular ; ribosome ; translation ; RNA binding	Ribosomal protein S4e, N-terminal and RNA-binding ; Ribosomal protein S4e, central ; RNA-binding S4 ; Ribosomal protein S4e, N-terminal ; Ribosomal protein S4e ; RNA-binding S4 ; RNA-binding S4 ; Ribosomal protein S4e, N-terminal	Translation, ribosomal structure and biogenesis	2391	1	64	no
16253	scaffold_01:2462018-2463355	0.37012	0.281579	0.0885402	0.458592	34	22	0.647059	A0A0C3HHJ2	16253	1.50577	1	262	subtilase activity ; proteolysis	Peptidase S8 and S53, subtilisin, kexin, sedolisin	Signal transduction mechanisms	10808	1	19	no
16254	scaffold_01:2471056-2471979	None	None	#N/A	None	9	16	1.77778	A0A0C3E027	16254	0.888717	0.994336	216				114229	1	1	OmZn-only
16258	scaffold_01:2488432-2489644	0.341674	0.272375	0.0692988	0.573282	20	21	1.05	A0A0C3HHK2	16258	1.20774	1	278			General function prediction only	7394	1	29	no
16259	scaffold_01:2495838-2496660	None	None	#N/A	None	0	2	#N/A	A0A0C3D8P1	16259	0.939044	1	61				114226	1	1	OmZn-only
16260	scaffold_01:2496835-2498146	0.546658	0.546658	0	0.706295	25	18	0.72	A0A0C3HXT0	16260	1.19572	1	304	nucleic acid binding	RNA recognition motif, RNP-1 ; RNA recognition motif, RNP-1 ; RNA recognition motif, RNP-1	General function prediction only	8104	1	28	no
16266	scaffold_01:2522799-2524228	0.379512	0.313683	0.0658292	0.720554	3	0	0	A0A0C3HHL4	16266	1.28524	0.0383186	115	translation initiation factor activity ; translational initiation ; translation	Translation initiation factor SUI1 ; Eukaryotic translation initiation factor SUI1 ; Eukaryotic translation initiation factor SUI1 ; Translation initiation factor SUI1 ; Translation initiation factor SUI1	Translation, ribosomal structure and biogenesis	1111	2	91	no
16267	scaffold_01:2530407-2531029	0.294614	0.212806	0.0818081	1.21388	8	8	1	A0A0C3HXU2	16267	1.8213	0.823178	72				114219	1	1	OmZn-only
16268	scaffold_01:2540099-2541028	0.429876	0.314846	0.11503	1.11877	8	1	0.125	A0A0C3E054	16268	1.44725	0.0621021	139	cytochrome-c oxidase activity ; mitochondrial envelope ; electron transport ; aa3-type cytochrome c oxidase ; ba3-type cytochrome c oxidase ; caa3-type cytochrome c oxidase ; cbb3-type cytochrome c oxidase	Cytochrome c oxidase, subunit VIa ; Cytochrome c oxidase, subunit VIa ; Cytochrome c oxidase, subunit VIa ; Cytochrome c oxidase, subunit VIa ; Cytochrome c oxidase, subunit VIa	Energy production and conversion	8084	1	28	no
16275	scaffold_01:2565542-2566568	0.362241	0.265371	0.0968701	0.799155	14	1	0.0714286	A0A0C3HZS8	16275	1.4413	3.44926e-07	193	intracellular ; rRNA binding ; RNA binding ; structural constituent of ribosome ; translation ; small ribosomal subunit	Ribosomal protein S4 ; RNA-binding S4 ; RNA-binding S4 ; Ribosomal protein S4/S9, eukaryotic/archaeal ; RNA-binding S4 ; Ribosomal protein S4	Translation, ribosomal structure and biogenesis	2196	1	65	no
16276	scaffold_01:2566693-2567576	0.284928	0.200189	0.0847398	0.876568	10	0	0	A0A0C3E063	16276	1.46856	2.72329e-09	161	structural constituent of ribosome ; intracellular ; ribosome ; translation	Ribosomal protein L21e ; Ribosomal protein L21e ; Translation protein SH3-like	Translation, ribosomal structure and biogenesis	2656	1	62	no
16278	scaffold_01:2569557-2570146	0.400738	0.340523	0.0602151	0.259498	3	3	1	A0A0C3D8Q4	16278	0.714655	0.812355	78				17090	1	7	no
16280	scaffold_01:2595040-2596012	0.357662	0.306319	0.0513434	0.689282	10	0	0	A0A0C3HZT9	16280	1.52354	0.000779297	134				8457	2	28	no
16281	scaffold_01:2603129-2603978	0.293743	0.228719	0.065024	0.610388	12	5	0.416667	A0A0C3HXW1	16281	1.50114	0.229422	114		Complex 1 LYR protein	RNA processing and modification	8638	1	27	no
16282	scaffold_01:2604432-2605442	0.398364	0.302553	0.0958103	0.721021	37	11	0.297297	A0A0C3HHN5	16282	0.933897	0.861527	256				9830	1	24	no
16284	scaffold_01:2612302-2613302	0.489829	0.381952	0.107877	1.01896	33	15	0.454545	A0A0C3D8R2	16284	1.20905	1	217	N-acetyltransferase activity ; metabolic process	GCN5-related N-acetyltransferase ; GCN5-related N-acetyltransferase ; Acyl-CoA N-acyltransferase		13168	1	12	no
16291	scaffold_01:2659885-2660479	0.500679	0.429464	0.071215	0.936403	13	6	0.461538	A0A0C3E091	16291	1.03026	1	120				11742	2	16	no
16292	scaffold_01:2664162-2664912	0.553713	0.475177	0.0785352	0.187313	14	13	0.928571	A0A0C3D8S7	16292	0.882381	0.645616	137				11742	2	16	no
16295	scaffold_01:2674146-2675051	0.39099	0.33151	0.0594798	0.23849	6	3	0.5	A0A0C3HZV8	16295	2.03501	0	95	structural constituent of ribosome ; intracellular ; ribosome ; translation	Ribosomal protein L37e ; Ribosomal protein L37e ; Ribosomal protein L37e ; Ribosomal protein, zinc-binding	Translation, ribosomal structure and biogenesis	3162	1	58	no
16301	scaffold_01:2701817-2702763	0.424791	0.360596	0.0641951	0.84342	12	1	0.0833333	A0A0C3HZW5	16301	1.22229	1	142	proteolysis ; serine-type peptidase activity ; membrane ; mitochondrial inner membrane peptidase activity ; D-alanyl-D-alanine endopeptidase activity	Peptidase S26A, signal peptidase I ; Peptidase S24, S26A, S26B and S26C	Posttranslational modification, protein turnover, chaperones	12965	1	12	no
16305	scaffold_01:2728972-2729860	-0.018904	0.0075188	-0.0264228	-0.767636	3	9	3	A0A0C3HHR8	16305	2.21535	0.31893	106				113741	1	1	OmZn-only
16307	scaffold_01:2732351-2732798	0.435199	0.328629	0.10657	0.977583	2	5	2.5	A0A0C3D8V0	16307	0.566942	1	58				113739	1	1	OmZn-only
16308	scaffold_01:2741225-2741972	0.36337	0.275181	0.0881892	1.17137	6	2	0.333333	A0A0C3E0B9	16308	2.12744	0.0017872	73		DASH complex, subunit Dad4		9986	1	23	no
16311	scaffold_01:2745755-2746832	0.461047	0.395033	0.0660137	1.07431	5	1	0.2	A0A0C3HHS6	16311	1.21722	0.278117	129	actin binding ; cytoskeleton organization and biogenesis ; actin cytoskeleton ; actin cytoskeleton organization and biogenesis	Profilin/allergen ; Profilin, plant ; Profilin/allergen ; Profilin/allergen ; Profilin/allergen ; Profilin/allergen	Cytoskeleton	3066	1	59	no
16316	scaffold_01:2785979-2786617	0.416713	0.416713	0	0.669239	6	17	2.83333	A0A0C3HY18	16316	0.981401	0.997081	78				113730	1	1	OmZn-only
16317	scaffold_01:2794723-2795491	0.390078	0.300509	0.0895688	1.15469	14	23	1.64286	A0A0C3D8X6	16317	1.07198	1	161		Homeodomain-like		13661	1	11	no
16324	scaffold_01:2827743-2828510	0.372352	0.319451	0.0529005	0.648607	23	17	0.73913	A0A0C3D8Y5	16324	0.542343	0.0621021	175				7771	1	29	no
16330	scaffold_01:2836906-2837591	0	0	0	-1.25374	0	0	#N/A	A0A0C3I018	16330	1.12455	1	66				278	4	238	no
16331	scaffold_01:2838933-2840054	0.487997	0.353305	0.134693	1.59593	17	3	0.176471	A0A0C3E0F2	16331	1.13685	1	234				8925	1	27	no
16338	scaffold_01:2875621-2876106	0.416449	0.308789	0.10766	0.714421	5	18	3.6	A0A0C3I033	16338	0.950273	0.98474	89				114193	1	1	OmZn-only
16339	scaffold_01:2879918-2880371	0.461538	0.343478	0.11806	-0.279192	0	1	#N/A	A0A0C3D905	16339	0.895867	1	55				114189	1	1	OmZn-only
16346	scaffold_01:2920947-2921768	0.27941	0.26908	0.0103297	1.71885	4	4	1	A0A0C3HY65	16346	1.16046	1	83				114181	1	1	OmZn-only
16354	scaffold_01:2970901-2972810	0.587488	0.587488	0	1.38484	40	42	1.05	A0A0C3HY90	16354	0.855679	0.48248	484				8923	1	27	no
16355	scaffold_01:2974632-2975548	0.363668	0.30695	0.0567186	0.690956	4	11	2.75	A0A0C3HI17	16355	0.78315	0.670572	87				11520	8	17	no
16357	scaffold_01:2977031-2977772	None	None	#N/A	None	0	0	#N/A	A0A0C3I075	16357	1.07634	1	66				114180	1	1	OmZn-only
16359	scaffold_01:3005071-3005653	0.209457	0.159265	0.0501919	1.35876	0	0	#N/A	A0A0C3I086	16359	0.744689	1	69				114178	1	1	OmZn-only
16360	scaffold_01:3033580-3034040	0.578344	0.48419	0.0941541	1.0992	15	8	0.533333	A0A0C3E0L4	16360	0.750535	0.807125	129				12980	1	12	no
16361	scaffold_01:3035325-3035976	0.310516	0.229489	0.0810272	1.46072	5	4	0.8	A0A0C3HYB2	16361	0.879874	1	63				114175	1	1	OmZn-only
16368	scaffold_01:3067102-3067872	0.509785	0.414249	0.0955353	1.56386	29	2	0.0689655	A0A0C3I0A8	16368	0.773922	0.924275	218				13689	1	11	no
16374	scaffold_01:3090509-3090879	0.578686	0.477027	0.101659	1.51405	5	6	1.2	A0A0C3HYD2	16374	1.65839	1	106				114162	1	1	OmZn-only
16379	scaffold_01:3117719-3118446	0.261434	0.294776	-0.0333424	2.01771	13	5	0.384615	A0A0C3I0C9	16379	1.38972	0.91313	164				7124	1	30	no
16380	scaffold_01:3118610-3119170	None	None	#N/A	None	0	2	#N/A	A0A0C3E0P4	16380	1.69695	0.903783	56				703	4	127	no
16387	scaffold_01:3154714-3155096	0.520261	0.520261	0	1.38862	4	9	2.25	A0A0C3D9A0	16387	1.06768	1	69				114153	1	1	OmZn-only
16392	scaffold_01:3174866-3175650	0.599589	0.517812	0.0817766	1.52686	7	2	0.285714	A0A0C3E0R2	16392	1.53358	0.975258	74	extracellular region ; chitin metabolic process ; chitin binding	Chitin binding protein, peritrophin-A		114151	1	1	OmZn-only
16396	scaffold_01:3216253-3216839	0.624362	0.54417	0.0801919	1.60104	8	7	0.875	A0A0C3HYH8	16396	0.909223	1	109				114150	1	1	OmZn-only
16397	scaffold_01:3218720-3219387	0.28413	0.23435	0.04978	0.243607	5	2	0.4	A0A0C3I0G3	16397	0.792318	1	68				114149	1	1	OmZn-only
16400	scaffold_01:3232278-3232857	0.453272	0.225658	0.227614	1.22412	11	27	2.45455	A0A0C3E0T1	16400	1.46971	1	114				114147	1	1	OmZn-only
16401	scaffold_01:3234590-3235862	0.624663	0.510012	0.114652	2.06785	17	1	0.0588235	A0A0C3D9D1	16401	1.3575	0.91313	205	hydrolase activity ; ADP-ribose diphosphatase activity	NUDIX hydrolase, core ; NUDIX hydrolase, core ; NUDIX hydrolase, core ; NUDIX	Replication, recombination and repair	1360	1	79	no
16404	scaffold_01:3238460-3238972	None	None	#N/A	None	0	0	#N/A	A0A0C3HIB5	16404	1.18288	1	57				114145	1	1	OmZn-only
16405	scaffold_01:3245584-3246431	0.293546	0.205094	0.088452	1.47672	3	15	5	A0A0C3D9D7	16405	2.14934	0.9856	110				114143	1	1	OmZn-only
16409	scaffold_01:3269134-3269827	0.152541	0.126536	0.0260059	0.893471	6	8	1.33333	A0A0C3I0I6	16409	0.6987	0.0894041	62				114137	1	1	OmZn-only
16410	scaffold_01:3282081-3282960	0.439945	0.35737	0.0825755	1.02874	3	9	3	A0A0C3HIC9	16410	1.01852	1	97				114134	1	1	OmZn-only
16412	scaffold_01:3283796-3287186	0.412801	0.346615	0.0661858	1.07935	73	87	1.19178	A0A0C3I0J1	16412	0.834574	0.70765	850	transcription factor activity ; nucleus ; regulation of transcription, DNA-dependent ; zinc ion binding	Fungal transcriptional regulatory protein, N-terminal	Nuclear structure	13631	1	11	no
16413	scaffold_01:3293631-3294468	0.456368	0.384128	0.0722397	0.613783	26	21	0.807692	A0A0C3HID4	16413	3.16423	0.364153	226		ThiJ/PfpI		3528	6	51	no
16414	scaffold_01:3302614-3303178	0.364893	0.364893	0	0.365085	3	7	2.33333	A0A0C3D9F4	16414	1.16587	1	59				114128	1	1	OmZn-only
16429	scaffold_01:3358160-3358615	0.377799	0.242442	0.135357	0.411397	11	22	2	A0A0C3D9H1	16429	0.56507	1	98				24285	1	4	no
16431	scaffold_01:3380757-3381631	0.366795	0.314605	0.0521908	0.408661	16	8	0.5	A0A0C3I0M1	16431	1.22281	1	217	dephosphorylation ; phosphoric monoester hydrolase activity ; protein tyrosine phosphatase activity	Protein-tyrosine phosphatase ; Protein-tyrosine phosphatase, active site		811	2	116	no
16435	scaffold_01:3402619-3404566	0.508185	0.508185	0	0.913764	6	0	0	A0A0C3HIF9	16435	1.23376	0.908992	139	intracellular ; sequence-specific DNA binding ; DNA binding ; DNA-directed DNA polymerase activity ; DNA polymerase activity	Transcription factor CBF/NF-Y/archaeal histone ; Histone-fold	Transcription	2834	1	61	no
16436	scaffold_01:3405795-3406719	0.507963	0.426877	0.0810851	1.10595	20	18	0.9	A0A0C3E107	16436	1.87443	0.49914	184				11705	1	16	no
16437	scaffold_01:3407029-3407792	0.418144	0.33455	0.0835944	0.942645	19	7	0.368421	A0A0C3D9I8	16437	1.0635	1	226		PRP38	Function unknown	3187	1	58	no
16440	scaffold_01:3432192-3432911	0.628094	0.522321	0.105772	1.27438	0	5	#N/A	A0A0C3HYT0	16440	0.743189	0.155473	89				113718	1	1	OmZn-only
16442	scaffold_01:3444419-3444899	0.457801	0.369885	0.0879161	0.969474	6	10	1.66667	A0A0C3D9J9	16442	0.749811	1	116				113716	1	1	OmZn-only
16443	scaffold_01:3459489-3459921	None	None	#N/A	None	0	1	#N/A	A0A0C3I0P9	16443	1.14483	1	73				113713	1	1	OmZn-only
16448	scaffold_01:3502134-3503211	0.302496	0.253088	0.0494081	1.17532	16	25	1.5625	A0A0C3HII9	16448	0.990253	1	190				16002	1	8	no
16449	scaffold_01:3503830-3505328	0.656662	0.561377	0.0952846	1.31084	26	4	0.153846	A0A0C3I0R5	16449	1.04385	1	325	carbohydrate metabolic process ; transaldolase activity ; cytoplasm ; pentose-phosphate shunt	Transaldolase ; Transaldolase AB ; Transaldolase ; Transaldolase	Carbohydrate transport and metabolism	902	1	105	no
16455	scaffold_01:3531240-3531991	0.444659	0.375076	0.0695831	1.15403	9	4	0.444444	A0A0C3HIK3	16455	1.14548	1	115	transcription factor activity ; nucleus ; regulation of transcription, DNA-dependent ; sequence-specific DNA binding ; protein dimerization activity	bZIP transcription factor, bZIP-1 ; Basic-leucine zipper (bZIP) transcription factor ; Basic-leucine zipper (bZIP) transcription factor ; Basic-leucine zipper (bZIP) transcription factor	Transcription	7113	1	30	no
16461	scaffold_01:3558677-3559933	0.543528	0.543528	0	1.54927	19	8	0.421053	A0A0C3I0T4	16461	0.81339	0.0996965	265				10876	1	19	no
16477	scaffold_01:3658670-3659735	0.499412	0.426094	0.0733185	0.324446	11	4	0.363636	A0A0C3HZ43	16477	1.57859	0.00808613	159		CHCH ; NADH dehydrogenase [ubiqui] (complex I), alpha subcomplex, subunit 8	Energy production and conversion	2976	1	60	no
16484	scaffold_01:3700064-3700661	0.243813	0.12293	0.120883	1.49435	9	6	0.666667	A0A0C3E1F0	16484	1.44233	1	71	oxidoreductase activity ; FAD binding	Berberine/berberine-like		103	16	466	no
16489	scaffold_01:3713366-3715122	0.509677	0.441031	0.0686451	0.828299	33	28	0.848485	A0A0C3E1F2	16489	1.15295	1	385			Function unknown	8617	1	27	no
16490	scaffold_01:3716238-3717109	None	None	#N/A	None	7	17	2.42857	A0A0C3D9X3	16490	0.862009	1	119				114110	1	1	OmZn-only
16492	scaffold_01:3717605-3718143	None	None	#N/A	None	0	0	#N/A	A0A0C3HZ62	16492	1.16271	1	91				114109	1	1	OmZn-only
16499	scaffold_01:3745932-3746492	0.502471	0.403325	0.0991461	1.08986	10	9	0.9	A0A0C3I140	16499	1.60683	0.476469	118				114108	1	1	OmZn-only
16501	scaffold_01:3755853-3756427	0.378863	0.202973	0.17589	0.817661	3	5	1.66667	A0A0C3HIW3	16501	1.65196	1	66				114107	1	1	OmZn-only
16509	scaffold_01:3796455-3797022	0.426289	0.336054	0.0902354	0.498489	7	12	1.71429	A0A0C3E1H9	16509	1.37199	1	63				114098	1	1	OmZn-only
16511	scaffold_01:3799094-3800825	0.574481	0.489988	0.084493	0.982092	34	6	0.176471	A0A0C3HZ97	16511	0.691791	0.759591	390	catalytic activity ; metabolic process ; oxidoreductase activity ; coenzyme binding ; binding	Mannitol dehydrogenase, core ; Mannitol dehydrogenase, N-terminal ; Mannitol dehydrogenase, C-terminal ; 6-phosphogluconate dehydrogenase, C-terminal-like ; NAD(P)-binding		4110	1	42	no
16514	scaffold_01:3804464-3805285	0.492986	0.418128	0.0748586	0.554324	18	11	0.611111	A0A0C3I157	16514	1.55286	0.584996	190				21510	1	5	no
16521	scaffold_01:3844783-3846081	0.430254	0.339503	0.0907505	0.635897	16	8	0.5	A0A0C3DA16	16521	1.09699	1	172		Transmembrane protein 97, predicted	Replication, recombination and repair	10568	1	20	no
16529	scaffold_01:3882544-3883732	0.551932	0.469488	0.0824438	0.919895	37	23	0.621622	A0A0C3DA29	16529	0.895776	1	316	alpha-1,6-mannosyltransferase activity ; alpha-1,2-mannosyltransferase activity ; mannosyltransferase activity ; alpha-1,3-mannosyltransferase activity ; alpha-1,3-galactosyltransferase activity ; UDP-glucose:glycoprotein glucosyltransferase activity ; glycolipid mannosyltransferase activity ; oligosaccharyl transferase activity ; dolichyl-phosphate-glucose-glycolipid alpha-glucosyltransferase ac…	DIE2/ALG10	Posttranslational modification, protein turnover, chaperones	2554	1	63	no
16530	scaffold_01:3885770-3886848	0.559158	0.475719	0.0834384	1.36931	8	4	0.5	A0A0C3HJ09	16530	1.57308	0.458366	96				9124	1	26	no
16532	scaffold_01:3887713-3888822	0.430005	0.362413	0.0675926	1.60209	20	5	0.25	A0A0C3I183	16532	0.559843	0.993405	220	ubiquitin ligase complex ; ubiquitin-protein ligase activity ; protein ubiquitination	U box ; U box	Posttranslational modification, protein turnover, chaperones	9063	1	26	no
16541	scaffold_01:3940767-3941470	0.270165	0.238266	0.0318988	0.77816	12	6	0.5	A0A0C3I1A0	16541	1.21174	1	109				36665	1	2	no
16543	scaffold_01:3956296-3956959	0.0349854	0.0655738	-0.0305883	-1.78754	4	6	1.5	A0A0C3I1A4	16543	1.0179	1	92				114071	1	1	OmZn-only
16559	scaffold_01:4067681-4068256	0.0021645	-0.0021645	0.004329	-0.685245	4	9	2.25	A0A0C3DA84	16559	1.29261	1	85				114055	1	1	OmZn-only
16564	scaffold_01:4080949-4081325	0.242326	0.134969	0.107357	1.36719	10	16	1.6	A0A0C3E1R9	16564	0.90832	1	109				114054	1	1	OmZn-only
16565	scaffold_01:4081971-4082426	0.408519	0.358033	0.0504858	0.624071	9	8	0.888889	A0A0C3DA88	16565	1.23979	1	124	proteolysis ; metallopeptidase activity ; zinc ion binding	Peptidase M, neutral zinc metallopeptidases, zinc-binding site		16038	1	8	no
16571	scaffold_01:4096016-4097154	0.601319	0.507173	0.0941458	1.49286	16	12	0.75	A0A0C3HJ67	16571	1.23343	0.820613	173	carboxypeptidase C activity	MD-2-related lipid-recognition ; Propeptide, carboxypeptidase Y ; MD-2-related lipid-recognition	General function prediction only	1587	1	73	no
16579	scaffold_01:4145093-4146076	None	None	#N/A	None	0	0	#N/A	A0A0C3E1U1	16579	1.42446	1	300		Heterokaryon incompatibility		3	188	2618	no
16581	scaffold_01:4153037-4153841	0.596698	0.495529	0.10117	0.971816	17	9	0.529412	A0A0C3HJ80	16581	1.61346	0.00298867	186		Thioesterase superfamily	General function prediction only	7195	1	29	no
16586	scaffold_01:4263913-4264868	None	None	#N/A	None	5	4	0.8	A0A0C3HZN8	16586	1.30885	1	215				10484	1	21	no
16587	scaffold_01:4267343-4267881	0.890297	0.890297	0	1.54207	5	4	0.8	A0A0C3I1L0	16587	2.15489	0.0890929	105	nucleus ; regulation of transcription, DNA-dependent	Paired amphipathic helix		16153	2	8	no
16588	scaffold_01:4268837-4269503	None	None	#N/A	None	3	1	0.333333	A0A0C3E1Y3	16588	1.46557	0.993405	95				46052	1	2	no
16589	scaffold_01:4393568-4394139	None	None	#N/A	None	0	0	#N/A	A0A0C3E1Z3	16589	3.10707	1	77				26794	4	4	OmZn-only
16592	scaffold_01:4442697-4443199	None	None	#N/A	None	3	8	2.66667	A0A0C3I1M9	16592	1.6277	1	57				113690	1	1	OmZn-only
16594	scaffold_01:4460648-4461486	None	None	#N/A	None	7	7	1	A0A0C3HZR5	16594	0.961184	1	156				11475	2	17	no
16595	scaffold_01:4462334-4462835	None	None	#N/A	None	0	0	#N/A	A0A0C3HJE4	16595	0.865722	1	132				113688	1	1	OmZn-only
16596	scaffold_01:4464480-4464917	None	None	#N/A	None	0	0	#N/A	A0A0C3I1N9	16596	0.978326	1	71				113687	1	1	OmZn-only
16598	scaffold_01:4473506-4474180	None	None	#N/A	None	0	0	#N/A	A0A0C3HJF1	16598	1.04502	1	58				113685	1	1	OmZn-only
16599	scaffold_01:4476865-4477545	0.0939511	0.0790816	0.0148695	-1.78746	6	8	1.33333	A0A0C3I1P3	16599	2.37292	0.431053	153			Carbohydrate transport and metabolism	11237	1	18	no
16601	scaffold_01:4487660-4488265	None	None	#N/A	None	2	6	3	A0A0C3HJF6	16601	1.23487	1	146				77	39	578	no
16610	scaffold_01:4570329-4571150	0.287778	0.231679	0.0560991	1.07126	5	8	1.6	A0A0C3I1S5	16610	1.15275	1	111				113675	1	1	OmZn-only
16617	scaffold_01:4647940-4649145	0.539532	0.446129	0.0934029	1.28431	14	13	0.928571	A0A0C3HJL5	16617	2.01599	0.503342	136		Beta tubulin, autoregulation binding site		113669	1	1	OmZn-only
16625	scaffold_01:4688136-4689040	0.450549	0.390625	0.0599245	0.885313	25	15	0.6	A0A0C3DAR1	16625	1.08127	1	254			RNA processing and modification	7659	1	29	no
16629	scaffold_01:4696229-4697004	0.546076	0.474154	0.0719214	1.03675	13	15	1.15385	A0A0C3I1Y1	16629	1.08267	1	184		Cyclin-like F-box ; Cyclin-like F-box		11479	1	17	no
16630	scaffold_01:4697413-4698226	0.582168	0.511645	0.0705227	0.999413	5	5	1	A0A0C3E278	16630	1.49981	0.089679	156				7974	1	28	no
16636	scaffold_01:4748039-4749236	0.452708	0.452708	0	0.889485	18	9	0.5	A0A0C3DAT5	16636	1.15113	1	264		Beta-glucan synthesis-associated, SKN1 ; Concanavalin A-like lectin/glucanase		212	2	294	no
16638	scaffold_01:4759128-4759983	0.443316	0.357143	0.0861729	0.823939	16	11	0.6875	A0A0C3E2A1	16638	1.34348	0.487929	199	catalytic activity ; bis(5'-nucleosyl)-tetraphosphatase (asymmetrical) activity	Histidine triad (HIT) protein ; Histidine triad (HIT) protein ; Histidine triad-like motif	Nucleotide transport and metabolism	3200	1	57	no
16649	scaffold_01:4805049-4807067	0.524624	0.434741	0.0898826	1.23697	10	1	0.1	A0A0C3E2C3	16649	0.911875	0.190407	191	calcium ion binding	Calcium-binding EF-hand ; Recoverin ; Calcium-binding EF-hand ; Calcium-binding EF-hand ; Calcium-binding EF-hand ; Calcium-binding EF-hand	Signal transduction mechanisms	2575	1	62	no
16656	scaffold_01:4839277-4840157	0.563413	0.447063	0.11635	1.43491	12	0	0	A0A0C3DAX2	16656	1.50799	0.00134772	145	protein binding ; protein complex assembly ; intracellular protein transport ; vesicle-mediated transport ; membrane coat ; transport	Clathrin adaptor, sigma subunit/coatomer, zeta subunit ; Adaptor protein complex, sigma subunit ; Longin-like	Intracellular trafficking, secretion, and vesicular transport	698	2	128	no
16661	scaffold_01:4852981-4854302	0.164499	0.080855	0.0836443	-0.566093	11	20	1.81818	A0A0C3HJU4	16661	1.3186	1	357		Protein of unknown function DUF1766		10235	4	22	no
16662	scaffold_01:4854276-4854952	0.425231	0.343908	0.0813235	0.994059	1	8	8	A0A0C3I244	16662	1.08628	1	78				114006	1	1	OmZn-only
16666	scaffold_01:4867921-4868580	0.245384	0.14171	0.103674	0.139944	5	12	2.4	A0A0C3E2G2	16666	3.03994	0.244	76				114004	1	1	OmZn-only
16670	scaffold_01:4935189-4936448	0.448406	0.377503	0.0709022	0.789026	23	8	0.347826	A0A0C3DB07	16670	1.09993	1	259	metabolic process ; oxidoreductase activity ; catalytic activity ; binding ; 3-oxoacyl-[acyl-carrier-protein] reductase activity	Short-chain dehydrogenase/reductase SDR ; Glucose/ribitol dehydrogenase ; Short-chain dehydrogenase/reductase SDR ; NAD(P)-binding	General function prediction only	174	18	349	no
16677	scaffold_01:4963577-4965049	0.448795	0.366212	0.082583	0.849168	35	22	0.628571	A0A0C3DB21	16677	0.978532	1	430				10657	2	20	no
16679	scaffold_01:4987093-4988238	0.48039	0.48039	0	0.692465	24	13	0.541667	A0A0C3I0H1	16679	1.37564	0.80789	280	metabolic process ; methyltransferase activity	Methyltransferase type 11	Coenzyme transport and metabolism	18748	1	6	no
16682	scaffold_01:4998614-4999259	0.422514	0.302144	0.12037	0.532019	14	3	0.214286	A0A0C3DB39	16682	3.12005	3.85716e-11	129				40009	1	2	no
16684	scaffold_01:5002050-5002605	0.22176	0.150826	0.0709339	0.765054	2	5	2.5	A0A0C3I0H6	16684	1.00267	1	62				113989	1	1	OmZn-only
16691	scaffold_01:5055235-5056093	0.526433	0.405637	0.120796	0.643271	17	15	0.882353	A0A0C3I2E9	16691	2.41338	0.00914093	188	N-acetyltransferase activity ; metabolic process	GCN5-related N-acetyltransferase ; GCN5-related N-acetyltransferase ; Acyl-CoA N-acyltransferase		10016	1	23	no
16694	scaffold_01:5068350-5069157	0.0808081	0.0568182	0.0239899	-1.55888	3	2	0.666667	A0A0C3I2H5	16694	0.886164	0.98364	61				113979	1	1	OmZn-only
16700	scaffold_01:5090997-5092020	0.431586	0.431586	0	1.30192	23	14	0.608696	A0A0C3I2I2	16700	1.22371	1	227	biosynthetic process ; hydroxymethyl-, formyl- and related transferase activity ; phosphoribosylglycinamide formyltransferase activity ; 'de novo' IMP biosynthetic process	Formyl transferase, N-terminal ; Phosphoribosylglycinamide formyltransferase ; Formyl transferase, N-terminal	Carbohydrate transport and metabolism	1978	1	67	no
16708	scaffold_01:5133028-5133892	None	None	#N/A	None	0	0	#N/A	A0A0C3DBC2	16708	1.52284	0.0048575	206				46038	2	2	OmZn-only
16711	scaffold_01:5139129-5139871	0.510254	0.46218	0.0480736	1.68894	2	13	6.5	A0A0C3I2J5	16711	0.812327	1	68				113969	1	1	OmZn-only
16712	scaffold_01:5167559-5167982	0.211594	0.183848	0.0277461	1.20909	7	3	0.428571	A0A0C3I2K1	16712	0.574551	0.678007	58				11295	2	17	no
16714	scaffold_01:5177543-5178650	0.47683	0.397325	0.0795054	0.96606	19	3	0.157895	A0A0C3I0Q3	16714	1.13751	1	240	DNA binding ; DNA-directed RNA polymerase activity ; transcription ; nucleus ; DNA-directed RNA polymerase I activity ; DNA-directed RNA polymerase II activity ; DNA-directed RNA polymerase III activity ; RNA polymerase activity	RNA polymerase, subunit H/Rpb5 C-terminal ; RNA polymerase, subunit H/Rpb5 C-terminal ; RNA polymerase, Rpb5, N-terminal ; DNA-directed RNA polymerase, RPB5 subunit ; RNA polymerase, subunit H/Rpb5 C-terminal ; RNA polymerase, Rpb5, N-terminal ; RNA polymerase, subunit H/Rpb5 C-terminal	Transcription	2888	1	61	no
16722	scaffold_01:5228875-5229921	0.477387	0.381213	0.0961736	0.982519	26	11	0.423077	A0A0C3I2M2	16722	1.0618	1	221		Protein of unknown function DUF1014	Function unknown	8666	1	27	no
16725	scaffold_01:5272665-5273243	0.369645	0.297001	0.0726443	1.27264	5	5	1	A0A0C3HKD3	16725	0.732737	0.452596	65				113956	1	1	OmZn-only
16726	scaffold_01:5278998-5279603	0.58005	0.505208	0.0748418	0.851591	15	3	0.2	A0A0C3DBG4	16726	1.14539	1	132	DNA binding ; nucleus ; transcription ; zinc ion binding	Fungal specific transcription factor		211	5	294	no
16731	scaffold_01:5293644-5294239	0.383049	0.33711	0.0459383	1.28999	0	8	#N/A	A0A0C3I0T5	16731	1.58133	1	57				113949	1	1	OmZn-only
16732	scaffold_01:5294410-5295486	0.423766	0.323929	0.0998371	0.875993	23	12	0.521739	A0A0C3HKD9	16732	0.645179	0.554295	196				9370	1	25	no
16736	scaffold_01:5308256-5308812	0.456978	0.383735	0.0732433	0.825211	13	8	0.615385	A0A0C3E2X4	16736	1.03563	1	104				4	131	1868	no
16742	scaffold_01:5361854-5362500	None	None	#N/A	None	12	2	0.166667	A0A0C3E2Z1	16742	1.55309	0.41028	101				13295	1	12	no
16750	scaffold_01:5399377-5399733	None	None	#N/A	None	0	4	#N/A	A0A0C3I0X0	16750	0.946194	1	82				114352	1	1	OmZn-only
16754	scaffold_01:5454767-5455623	0.430493	0.347197	0.0832962	0.38439	38	9	0.236842	A0A0C3I2W6	16754	3.7527	0.00163953	230			Cell wall/membrane/envelope biogenesis	9023	2	26	no
16757	scaffold_01:5527465-5527973	0.2576	0.17894	0.0786605	1.53364	20	5	0.25	A0A0C3E339	16757	1.38632	0.973634	151				1091	17	91	no
16758	scaffold_01:5555127-5556058	None	None	#N/A	None	0	0	#N/A	A0A0C3I311	16758	1.16722	1	109				12097	2	15	no
16761	scaffold_01:5591037-5591793	0.290249	0.290249	0	0.133029	25	6	0.24	A0A0C3DBS7	16761	1.16009	1	150	metabolic process ; oxidoreductase activity ; catalytic activity ; binding	Short-chain dehydrogenase/reductase SDR ; Glucose/ribitol dehydrogenase ; Short-chain dehydrogenase/reductase SDR ; Short-chain dehydrogenase/reductase SDR ; NAD(P)-binding	General function prediction only	86	22	538	no
16768	scaffold_01:5662003-5662840	None	None	#N/A	None	4	10	2.5	A0A0C3I155	16768	1.58123	0.399142	204				24382	3	4	no
16770	scaffold_01:5727309-5727886	None	None	#N/A	None	4	1	0.25	A0A0C3I376	16770	1.55988	0.954443	113				113886	1	1	OmZn-only
16771	scaffold_01:5738188-5738679	None	None	#N/A	None	2	2	1	A0A0C3HKT6	16771	1.1762	1	70				113885	1	1	OmZn-only
16781	scaffold_01:5828902-5829983	0.45526	0.45526	0	0.61815	15	13	0.866667	A0A0C3DC08	16781	0.797881	0.729122	176	actin binding ; cytoskeleton organization and biogenesis	Adenylate cyclase-associated CAP, N-terminal		1101	3	91	no
16783	scaffold_01:5833434-5834068	0.433208	0.416219	0.0169886	0.12816	15	20	1.33333	A0A0C3HKY1	16783	1.1338	1	176	transporter activity ; binding ; transport	Lipocalin		21982	1	5	no
16786	scaffold_01:5859593-5860358	0.441939	0.344027	0.0979119	0.308763	39	19	0.487179	A0A0C3HKZ3	16786	0.923441	1	238				22163	1	5	no
16793	scaffold_01:5947270-5947958	None	None	#N/A	None	10	10	1	A0A0C3I1G7	16793	1.09222	1	163				5483	3	34	no
16795	scaffold_01:6026766-6027834	None	None	#N/A	None	1	0	0	A0A0C3DC78	16795	0.946033	1	127				3	188	2618	no
16796	scaffold_01:6028035-6028655	0.412991	0.412991	0	0.244566	15	6	0.4	A0A0C3I1K3	16796	0.820669	1	81				19624	2	6	no
16799	scaffold_01:6096276-6096875	None	None	#N/A	None	0	0	#N/A	A0A0C3DCA5	16799	0.727394	1	58				113610	1	1	OmZn-only
16805	scaffold_01:6212731-6213444	0.164236	0.161644	0.00259171	-0.142861	16	5	0.3125	A0A0C3E3T1	16805	1.74724	0.0793087	133				29363	2	3	no
16806	scaffold_01:6214043-6214557	None	None	#N/A	None	5	4	0.8	A0A0C3DCE7	16806	0.891422	1	125				577	8	143	no
16813	scaffold_01:6340788-6341422	0.214941	0.185928	0.0290135	1.21806	22	5	0.227273	A0A0C3I1Y8	16813	9.22123	0.225149	119	SSP/orphelin			31009	1	3	no
16814	scaffold_01:6385077-6385552	None	None	#N/A	None	3	5	1.66667	A0A0C3I205	16814	1.67939	0.450736	64				113910	1	1	OmZn-only
16823	scaffold_01:6545332-6546054	None	None	#N/A	None	0	0	#N/A	A0A0C3I263	16823	0.793469	0.989133	142				8850	4	27	no
16828	scaffold_01:6586034-6586451	None	None	#N/A	None	0	0	#N/A	A0A0C3I4A7	16828	1.4935	1	93				113605	1	1	OmZn-only
16830	scaffold_02:0034451-0034957	0.301194	0.245893	0.0553011	1.2678	2	6	3	A0A0C3D2H9	16830	0.734061	0.397279	59				114269	1	1	OmZn-only
16832	scaffold_02:0046527-0047153	0.134392	0.134392	0	0.159982	8	10	1.25	A0A0C3D2I4	16832	1.56446	1	100				94	21	508	no
16833	scaffold_02:0047315-0048430	0.40155	0.32069	0.0808601	1.06497	30	11	0.366667	A0A0C3HR22	16833	2.14876	0.504749	317	nitrogen compound metabolic process ; hydrolase activity, acting on carbon-nitrogen (but not peptide) bonds	Nitrilase/cyanide hydratase and apolipoprotein N-acyltransferase ; Nitrilase/cyanide hydratase and apolipoprotein N-acyltransferase ; Nitrilase/cyanide hydratase and apolipoprotein N-acyltransferase	Amino acid transport and metabolism	23381	1	4	no
16836	scaffold_02:0063692-0064262	0.617751	0.520418	0.0973329	0.9478	14	2	0.142857	A0A0C3HR26	16836	0.840083	0.512687	87			Intracellular trafficking, secretion, and vesicular transport	13486	1	11	no
16837	scaffold_02:0069305-0070100	0.58702	0.46871	0.11831	1.57076	6	0	0	A0A0C3HB71	16837	1.46777	0.441292	128	sterol carrier activity ; estradiol 17-beta-dehydrogenase activity	Sterol-binding ; Sterol-binding-like	Lipid transport and metabolism	2812	2	61	no
16839	scaffold_02:0070742-0071139	0.0538351	-0.00971731	0.0635524	0.0222046	1	4	4	A0A0C3HTA8	16839	1.36335	1	57				114183	1	1	OmZn-only
16841	scaffold_02:0075932-0076123	0.355585	0.251847	0.103737	0.983821	5	7	1.4	A0A0C3HB75	16841	0.61427	0.778094	64				114173	1	1	OmZn-only
16844	scaffold_02:0088405-0089333	0.456489	0.368675	0.0878135	1.26466	9	1	0.111111	A0A0C3HTB9	16844	0.842132	0.141535	164	zinc ion binding ; protein modification process	Ubiquitin ; Ubiquitin ; Zinc finger, AN1-type ; Ubiquitin ; Ubiquitin ; Zinc finger, AN1-type	General function prediction only	9893	1	23	no
16847	scaffold_02:0105807-0107035	0.431712	0.353785	0.0779268	0.58496	13	9	0.692308	A0A0C3D2K7	16847	1.05555	1	148	ATP binding ; integral to membrane ; proton-transporting two-sector ATPase complex ; ATPase activity, coupled to transmembrane movement of substances ; hydrogen ion transporting ATPase activity, rotational mechanism ; ATP synthesis coupled proton transport ; membrane ; hydrogen ion transporting ATP synthase activity, rotational mechanism ; hydrogen-transporting two-sector ATPase activity ; proton…	ATPase, V0 complex, proteolipid subunit C, ; ATPase, F0/V0 complex, subunit C ; ATPase, V0 complex, proteolipid subunit C, eukaryotic ; ATPase, F0/V0 complex, subunit C	Energy production and conversion	589	3	142	no
16850	scaffold_02:0118890-0119660	0.596244	0.497057	0.0991868	1.57183	3	2	0.666667	A0A0C3HR52	16850	0.763224	0.211243	53				114014	1	1	OmZn-only
16851	scaffold_02:0120406-0121678	0.619171	0.509424	0.109746	1.31685	13	4	0.307692	A0A0C3HB93	16851	0.842092	0.6333	227	nucleic acid binding ; intracellular ; zinc ion binding	Zinc finger, C2H2-type ; Zinc finger, C2H2-like ; Zinc finger, C2H2-type	General function prediction only	3448	1	52	no
16852	scaffold_02:0126610-0127374	0.525842	0.435742	0.0901	1.41225	14	3	0.214286	A0A0C3D2M2	16852	0.89278	0.215106	161		Maf1 regulator	Transcription	6731	1	30	no
16857	scaffold_02:0147564-0148481	0.589619	0.505362	0.0842569	1.05103	9	1	0.111111	A0A0C3HTE6	16857	1.10716	1	180	integral to membrane	ORMDL ; ORMDL	Function unknown	2890	1	61	no
16862	scaffold_02:0164076-0165005	0.496524	0.425432	0.0710922	0.833856	11	4	0.363636	A0A0C3D2N6	16862	1.81736	5.97689e-05	106	electron transport ; ubiquinol-cytochrome-c reductase activity	UcrQ ; UcrQ ; UcrQ	Energy production and conversion	5633	1	33	no
16866	scaffold_02:0191624-0192259	0	0	0	-1.06139	1	0	0	A0A0C3HTG9	16866	1.74563	1	112				62	5	643	no
16871	scaffold_02:0211817-0212752	0.524571	0.412255	0.112316	1.72827	7	9	1.28571	A0A0C3D2R4	16871	1.46745	0.58183	131		Protein of unknown function DUF1763		9822	1	24	no
16874	scaffold_02:0217904-0218730	0.40708	0.334677	0.072403	1.22215	8	8	1	A0A0C3HTI8	16874	0.7723	0.449075	113				7108	2	30	no
16876	scaffold_02:0222441-0223512	0.404181	0.296676	0.107505	1.48763	5	6	1.2	A0A0C3HRA7	16876	1.57516	1	109	iron ion binding ; electron transport ; electron carrier activity ; heme binding	Cytochrome c, class IA/ IB ; Cytochrome c, class IA/ IB ; Cytochrome c, class I ; Cytochrome c, monohaem ; Cytochrome c, monohaem	Energy production and conversion	2553	1	63	no
16879	scaffold_02:0226140-0227026	0.540431	0.442812	0.097619	1.37665	5	11	2.2	A0A0C3DTZ7	16879	1.05445	1	89		Protein of unknown function DUF1774, fungi		15212	1	9	no
16881	scaffold_02:0233387-0234510	0.550505	0.48681	0.0636945	0.939921	12	3	0.25	A0A0C3HTJ9	16881	1.34701	0.818915	183	mRNA metabolic process ; ribonucleoprotein complex	Like-Sm ribonucleoprotein, eukaryotic and archaea-type, core ; Like-Sm ribonucleoprotein, core ; Like-Sm ribonucleoprotein, eukaryotic and archaea-type, core ; Like-Sm ribonucleoprotein-related, core	RNA processing and modification	3202	1	57	no
16882	scaffold_02:0234664-0235265	0.0709617	0.0451681	0.0257937	-0.648852	0	2	#N/A	A0A0C3DU04	16882	1.57469	0.941666	73				114340	1	1	OmZn-only
16884	scaffold_02:0264738-0265370	0.520051	0.404679	0.115371	1.86981	5	8	1.6	A0A0C3D2T9	16884	1.00803	1	55				114264	1	1	OmZn-only
16886	scaffold_02:0272404-0273728	0.50824	0.438879	0.069361	0.802032	22	1	0.0454545	A0A0C3HTL6	16886	1.15545	1	281	endopeptidase activity ; proteasome core complex ; ubiquitin-dependent protein catabolic process ; threonine endopeptidase activity ; proteasome endopeptidase activity	20S proteasome, A and B subunits ; Proteasome alpha-subunit, conserved site	Posttranslational modification, protein turnover, chaperones	775	2	119	no
16895	scaffold_02:0314009-0314732	0.490832	0.402839	0.0879928	1.15656	4	0	0	A0A0C3HBK0	16895	1.4791	0.36806	72	DNA binding ; nucleotide-excision repair	Nucleotide excision repair, TFIIH, subunit TTDA	Function unknown	8672	1	27	no
16898	scaffold_02:0330649-0331310	0.593878	0.516287	0.0775918	0.924426	3	0	0	A0A0C3HRI8	16898	1.43946	0.0092301	62	cytochrome-c oxidase activity ; mitochondrial respiratory chain ; electron transport ; electron carrier activity ; aa3-type cytochrome c oxidase ; ba3-type cytochrome c oxidase ; caa3-type cytochrome c oxidase ; cbb3-type cytochrome c oxidase	Cytochrome c oxidase, subunit VIIa, fungal		3392	1	54	no
16900	scaffold_02:0341120-0341644	0.454636	0.424419	0.030217	1.15448	4	1	0.25	A0A0C3HRJ3	16900	0.660583	1	72				114095	1	1	OmZn-only
16904	scaffold_02:0353025-0354368	0.557422	0.487585	0.0698365	0.931112	21	1	0.047619	A0A0C3HRJ6	16904	1.41835	0.0882985	220		GOLD	Intracellular trafficking, secretion, and vesicular transport	7155	1	29	no
16910	scaffold_02:0389381-0390332	0.483313	0.401711	0.0816021	0.906552	14	5	0.357143	A0A0C3HBL9	16910	0.741796	0.484323	140			Function unknown	8684	1	27	no
16915	scaffold_02:0422663-0424700	0.590545	0.497746	0.0927988	0.95259	33	6	0.181818	A0A0C3HRL9	16915	1.14451	1	386	metabolic process ; alanine-glyoxylate transaminase activity	Aminotransferase, class V/Cysteine desulphurase ; Pyridoxal phosphate-dependent transferase, major region	General function prediction only	1803	1	69	no
16918	scaffold_02:0442437-0442960	0.0876741	0.0624339	0.0252402	-1.28653	3	5	1.66667	A0A0C3HTU9	16918	1.39744	1	107				113856	1	1	OmZn-only
16933	scaffold_02:0518114-0519050	0.58272	0.563356	0.0193639	1.43044	8	4	0.5	A0A0C3HBP0	16933	1.00416	1	221	zinc ion binding	Zinc finger, LIM-type ; Zinc finger, LIM-type ; Zinc finger, LIM-type ; Zinc finger, LIM-type ; Zinc finger, LIM-type	Signal transduction mechanisms	8610	1	27	no
16937	scaffold_02:0535256-0536190	0.467503	0.375105	0.0923976	1.19787	18	11	0.611111	A0A0C3HTZ1	16937	0.763	0.866452	176		CsbD-like ; CsbD-like		9018	1	26	no
16945	scaffold_02:0581563-0582255	0.559164	0.471239	0.0879254	0.976556	0	0	#N/A	A0A0C3HRR7	16945	1.76843	1.14036e-05	65				10902	1	19	no
16951	scaffold_02:0592594-0593493	0.55488	0.55488	0	1.4153	12	5	0.416667	A0A0C3D384	16951	0.566579	0.354662	106				114322	1	1	OmZn-only
16954	scaffold_02:0614777-0615648	0.426667	0.348852	0.0778146	1.21051	7	2	0.285714	A0A0C3HU11	16954	1.31037	0.043034	137	structural constituent of ribosome ; intracellular ; ribosome ; translation	Ribosomal protein S24e ; Ribosomal protein S24e ; Ribosomal protein S24e	Translation, ribosomal structure and biogenesis	3005	1	60	no
16958	scaffold_02:0622663-0623711	0.564447	0.483418	0.0810287	1.17247	15	2	0.133333	A0A0C3HRT2	16958	1.63639	0.00429318	193		Transport protein particle (TRAPP) component, Bet3 ; TRAPP I complex, Bet3	Intracellular trafficking, secretion, and vesicular transport	2533	1	63	no
16961	scaffold_02:0627279-0627816	0.452987	0.381356	0.0716313	0.107648	4	6	1.5	A0A0C3HU15	16961	0.961425	1	96				9260	1	26	no
16965	scaffold_02:0638976-0640210	0.568321	0.456405	0.111916	1.03019	22	3	0.136364	A0A0C3HRT7	16965	1.24998	0.448573	300	structural constituent of ribosome ; intracellular ; ribosome ; translation ; 5S rRNA binding	Ribosomal protein L18/L5 ; Ribosomal protein L5, eukaryotic ; Ribosomal protein L18/L5	Translation, ribosomal structure and biogenesis	2831	1	61	no
16978	scaffold_02:0698765-0699974	0.515186	0.435492	0.0796941	1.0279	26	7	0.269231	A0A0C3DUJ6	16978	1.02966	0.996608	295	structural molecule activity ; protein binding ; protein complex assembly ; retrograde vesicle-mediated transport, Golgi to ER ; protein transporter activity ; COPI vesicle coat	Coatomer, epsilon subunit ; Coatomer, epsilon subunit	Intracellular trafficking, secretion, and vesicular transport	7441	1	29	no
16983	scaffold_02:0723431-0724157	0.59893	0.59893	0	1.01129	6	1	0.166667	A0A0C3HU42	16983	3.93478	0.000779297	77	transcription factor activity ; nucleus ; regulation of transcription, DNA-dependent ; zinc ion binding	Fungal transcriptional regulatory protein, N-terminal ; Fungal transcriptional regulatory protein, N-terminal ; Fungal transcriptional regulatory protein, N-terminal ; Fungal transcriptional regulatory protein, N-terminal ; Fungal transcriptional regulatory protein, N-terminal ; Fungal transcriptional regulatory protein, N-terminal		5601	2	33	no
16984	scaffold_02:0738331-0739067	0.447336	0.363407	0.0839287	1.53994	8	15	1.875	A0A0C3HBU1	16984	0.801617	0.272817	108				114056	1	1	OmZn-only
16986	scaffold_02:0745530-0746162	0.303208	0.28937	0.0138381	1.25079	5	7	1.4	A0A0C3D3C2	16986	1.03988	1	86				114029	1	1	OmZn-only
16987	scaffold_02:0747519-0748225	0.545144	0.450293	0.0948501	1.0837	15	7	0.466667	A0A0C3HRX0	16987	1.01935	1	160	catalytic activity ; binding ; metabolic process	NAD(P)-binding		1689	4	71	no
17001	scaffold_02:0815966-0816978	0.481625	0.421079	0.0605459	1.03803	4	2	0.5	A0A0C3HBW7	17001	1.11345	1	120	hydrogen-transporting two-sector ATPase activity ; proton-transporting ATP synthase complex ; hydrogen ion transporting ATP synthase activity, rotational mechanism ; hydrogen ion transporting ATPase activity, rotational mechanism	Vacuolar (H+)-ATPase G subunit ; Vacuolar (H+)-ATPase G subunit	Energy production and conversion	3293	1	56	no
17005	scaffold_02:0833749-0834281	0.632198	0.528443	0.103755	0.856124	1	3	3	A0A0C3HS05	17005	0.951684	1	66				113845	1	1	OmZn-only
17018	scaffold_02:0886110-0887744	0.627616	0.548869	0.0787464	1.51354	20	0	0	A0A0C3HU99	17018	0.872889	0.134914	262	protein binding ; cytoplasm	Amphiphysin ; BAR ; BAR ; BAR	Intracellular trafficking, secretion, and vesicular transport	2940	1	60	no
17020	scaffold_02:0907721-0908560	0.528325	0.413878	0.114448	1.32727	15	4	0.266667	A0A0C3HS33	17020	1.05464	1	162				2238	4	65	no
17023	scaffold_02:0930896-0931305	0.58097	0.493228	0.0877429	1.11737	6	17	2.83333	A0A0C3HUB2	17023	0.839278	0.470051	86				113641	1	1	OmZn-only
17030	scaffold_02:0971364-0972274	0.544828	0.451606	0.0932222	1.11346	21	6	0.285714	A0A0C3HUC2	17030	2.42292	0.0159385	217	superoxide dismutase activity ; superoxide metabolic process ; metal ion binding	Manganese and iron superoxide dismutase ; Manganese and iron superoxide dismutase ; Manganese and iron superoxide dismutase ; Manganese and iron superoxide dismutase ; Manganese and iron superoxide dismutase ; Manganese and iron superoxide dismutase ; Manganese and iron superoxide dismutase ; Manganese and iron superoxide dismutase	Inorganic ion transport and metabolism	688	3	129	no
17032	scaffold_02:0976944-0977485	0.248709	0.253659	-0.00494961	1.28951	5	8	1.6	A0A0C3HS57	17032	1.19832	1	73				114331	1	1	OmZn-only
17033	scaffold_02:0977518-0978264	-0.015873	-0.0208333	0.00496032	-0.949439	1	0	0	A0A0C3HC31	17033	1.03294	1	100				114330	1	1	OmZn-only
17038	scaffold_02:1008256-1008931	0.506731	0.40978	0.0969511	0.901613	2	1	0.5	A0A0C3DUT8	17038	0.912484	0.939311	56				114306	1	1	OmZn-only
17039	scaffold_02:1021694-1022414	0.484472	0.412826	0.0716464	1.16293	8	3	0.375	A0A0C3DUU5	17039	1.52584	0.557254	105	cytochrome-c oxidase activity ; mitochondrion ; electron transport	Cytochrome c oxidase, subunit VIb	Energy production and conversion	3226	1	57	no
17040	scaffold_02:1022630-1023157	0.50559	0.422365	0.0832243	1.26023	1	10	10	A0A0C3D3M4	17040	1.17645	1	77				114297	1	1	OmZn-only
17041	scaffold_02:1029707-1030267	0.485729	0.415829	0.0698999	1.10632	9	11	1.22222	A0A0C3HUE2	17041	1.23014	1	103				114288	1	1	OmZn-only
17046	scaffold_02:1046271-1046959	0.433333	0.433333	0	0.60955	12	10	0.833333	A0A0C3D3N4	17046	1.1544	1	188				14183	1	10	no
17048	scaffold_02:1047270-1048413	0.366793	0.321647	0.0451467	1.357	34	16	0.470588	A0A0C3HS83	17048	1.14109	1	313		Protein of unknown function DUF1183		3101	1	59	no
17050	scaffold_02:1052682-1053759	0.566177	0.492723	0.073454	1.22409	23	9	0.391304	A0A0C3HUF3	17050	0.933426	0.92118	297	DNA binding	Myb, DNA-binding ; SANT, DNA-binding ; Homeodomain-like	Transcription	10576	1	20	no
17052	scaffold_02:1060599-1062212	0.611685	0.529231	0.0824539	1.09096	30	1	0.0333333	A0A0C3HC61	17052	1.12451	1	330	catalytic activity ; metabolic process ; binding ; ATP citrate synthase activity ; succinate-CoA ligase (ADP-forming) activity ; succinate-CoA ligase (GDP-forming) activity ; succinate-CoA ligase complex ; succinate-CoA ligase complex (GDP-forming)	Succinyl-CoA ligase, alpha subunit ; ATP-citrate lyase/succinyl-CoA ligase ; CoA-binding ; Succinyl-CoA ligase, alpha subunit ; Succinyl-CoA ligase, alpha subunit ; ATP-citrate lyase/succinyl-CoA ligase, active site ; Succinyl-CoA ligase, alpha subunit ; NAD(P)-binding ; Succinyl-CoA synthetase-like	Energy production and conversion	1198	2	86	no
17059	scaffold_02:1114423-1114911	0.440917	0.34113	0.0997867	1.67274	7	10	1.42857	A0A0C3HUH5	17059	0.847428	1	71				114228	1	1	OmZn-only
17066	scaffold_02:1146672-1147154	0.420722	0.355044	0.0656784	1.59057	2	11	5.5	A0A0C3HUI6	17066	1.21151	1	65				114210	1	1	OmZn-only
17067	scaffold_02:1155882-1156730	0.418763	0.378762	0.0400006	1.18204	5	4	0.8	A0A0C3D3S7	17067	1.34996	0.222128	133	single-stranded DNA binding	Primosome PriB/single-strand DNA-binding ; Primosome PriB/single-strand DNA-binding ; Nucleic acid-binding, OB-fold-like	Carbohydrate transport and metabolism	9184	1	26	no
17072	scaffold_02:1191924-1192499	0.620879	0.527228	0.0936514	1.03278	3	1	0.333333	A0A0C3D3T9	17072	1.87918	2.85619e-07	92	NADH dehydrogenase activity ; mitochondrion ; electron transport ; NADH dehydrogenase (ubiqui) activity	NADH-ubiqui oxidoreductase B12 subunit		7491	1	29	no
17077	scaffold_02:1216311-1216957	0.36408	0.263673	0.100407	1.27972	9	12	1.33333	A0A0C3D3U7	17077	1.08149	1	147				114163	1	1	OmZn-only
17080	scaffold_02:1228991-1229651	None	None	#N/A	None	0	1	#N/A	A0A0C3DV24	17080	1.20563	1	102	catalytic activity	Peptidase, trypsin-like serine and cysteine		15628	3	8	no
17090	scaffold_02:1271595-1272051	0.0830394	-0.0138554	0.0968948	1.00448	1	3	3	A0A0C3DV38	17090	0.941962	1	64				114126	1	1	OmZn-only
17097	scaffold_02:1301809-1302772	0.406832	0.35311	0.053722	0.855845	24	14	0.583333	A0A0C3HUR4	17097	1.23254	0.968322	219				14248	1	10	no
17098	scaffold_02:1311119-1313594	0.523045	0.425	0.0980453	1.07934	19	3	0.157895	A0A0C3HSI7	17098	1.20672	1	194				7735	1	29	no
17101	scaffold_02:1332366-1333956	0.481983	0.413398	0.0685846	0.695372	58	27	0.465517	A0A0C3HCF9	17101	1.00961	1	500		Kri1	Translation, ribosomal structure and biogenesis	8188	1	28	no
17103	scaffold_02:1343280-1344332	0.420779	0.324689	0.0960906	1.11865	10	11	1.1	A0A0C3HUT1	17103	2.15306	0.0093196	203	DNA-directed RNA polymerase activity ; DNA-directed RNA polymerase I activity ; DNA-directed RNA polymerase II activity ; DNA-directed RNA polymerase III activity ; RNA polymerase activity		Signal transduction mechanisms	14249	1	10	no
17104	scaffold_02:1347152-1347955	0.573345	0.511263	0.0620816	1.3286	21	18	0.857143	A0A0C3D3Y9	17104	0.732844	0.371878	268				7104	2	30	no
17110	scaffold_02:1358310-1359008	0.547065	0.466752	0.0803128	0.865544	8	1	0.125	A0A0C3HUU0	17110	1.70324	0.00518169	107	heat shock protein binding	Protein Transporter, Pam16/TIM14 ; Heat shock protein DnaJ, N-terminal ; Heat shock protein DnaJ, N-terminal ; Heat shock protein DnaJ, N-terminal	Posttranslational modification, protein turnover, chaperones	8027	1	28	no
17112	scaffold_02:1360724-1361313	0.578636	0.514529	0.0641074	0.958682	10	16	1.6	A0A0C3HSL5	17112	1.16712	1	133				13668	1	11	no
17114	scaffold_02:1375079-1375699	0.381802	0.304974	0.0768284	0.861399	2	12	6	A0A0C3HCJ0	17114	1.19318	1	81				114047	1	1	OmZn-only
17115	scaffold_02:1378546-1379484	0.503243	0.443698	0.0595442	0.77531	15	9	0.6	A0A0C3DV75	17115	1.0596	1	180			Function unknown	5139	2	35	no
17116	scaffold_02:1382379-1383001	0.420401	0.349441	0.0709606	0.43108	2	3	1.5	A0A0C3HSM4	17116	0.736827	0.464416	71				114034	1	1	OmZn-only
17119	scaffold_02:1391970-1392739	0.421844	0.342857	0.0789868	1.62186	4	1	0.25	A0A0C3D417	17119	1.6505	0.000618933	90	macromolecule biosynthetic process ; integral to endoplasmic reticulum membrane	Dolichol phosphate-mannose biosynthesis regulatory	Posttranslational modification, protein turnover, chaperones	3382	1	54	no
17122	scaffold_02:1401971-1402553	None	None	#N/A	None	1	2	2	A0A0C3DV84	17122	1.09009	1	54				114022	1	1	OmZn-only
17127	scaffold_02:1430997-1432061	0.526527	0.446032	0.0804948	1.12272	17	0	0	A0A0C3HCL6	17127	1.17661	1	261	structural constituent of ribosome ; intracellular ; ribosome ; translation ; RNA binding ; small ribosomal subunit	Ribosomal protein S3, C-terminal ; K Homology, type 2 ; Ribosomal protein S3, eukaryotic/archaeal ; K Homology, type 2 ; Ribosomal protein S3, C-terminal ; K Homology, prokaryotic type ; Ribosomal protein S3, C-terminal	Translation, ribosomal structure and biogenesis	2578	1	62	no
17133	scaffold_02:1461994-1462986	0.58398	0.509497	0.0744824	1.04616	13	7	0.538462	A0A0C3DVA9	17133	1.48871	0.018541	170	cytoplasm	Translationally controlled tumour-associated TCTP ; Translationally controlled tumour-associated TCTP ; Translationally controlled tumour-associated TCTP ; Translationally controlled tumour-associated TCTP ; Mss4-like	Cell cycle control, cell division, chromosome partitioning	2697	1	62	no
17136	scaffold_02:1479377-1479892	None	None	#N/A	None	1	3	3	A0A0C3D453	17136	0.439165	0.592611	109				114001	1	1	OmZn-only
17138	scaffold_02:1484689-1485394	0.445175	0.377622	0.0675531	0.483988	0	3	#N/A	A0A0C3HCN3	17138	1.12859	1	111				113996	1	1	OmZn-only
17139	scaffold_02:1488226-1488864	None	None	#N/A	None	0	1	#N/A	A0A0C3HV05	17139	1.38961	0.688446	140				33409	3	3	OmZn-only
17140	scaffold_02:1489041-1489504	None	None	#N/A	None	0	0	#N/A	A0A0C3DVB7	17140	1.42558	0.525559	60				113995	1	1	OmZn-only
17144	scaffold_02:1510674-1511829	0.482065	0.411164	0.0709003	1.0281	17	24	1.41176	A0A0C3HV17	17144	0.407267	0.177482	255				11447	1	17	no
17148	scaffold_02:1520281-1521250	0.580307	0.498162	0.0821449	1.1413	8	0	0	A0A0C3HCP7	17148	1.42938	0.000473168	188	structural constituent of ribosome ; intracellular ; ribosome ; translation ; large ribosomal subunit	Ribosomal protein L22/L17 ; Ribosomal protein L22/L17 ; Ribosomal protein L22/L17, eukaryotic/archaeal ; Ribosomal protein L22/L17 ; Ribosomal protein L22/L17	Translation, ribosomal structure and biogenesis	2829	1	61	no
17158	scaffold_02:1581883-1582672	0.606971	0.506915	0.100056	1.22619	9	1	0.111111	A0A0C3HSZ7	17158	2.25356	0.00354043	128		Endoribonuclease L-PSP ; YjgF-like protein ; Endoribonuclease L-PSP/chorismate mutase-like	Translation, ribosomal structure and biogenesis	454	5	170	no
17176	scaffold_02:1687385-1688514	0.586224	0.485913	0.100311	1.06083	9	2	0.222222	A0A0C3D4E0	17176	1.08399	1	182	GTP binding ; small GTPase mediated signal transduction ; protein transport ; intracellular ; intracellular protein transport ; GTPase activity ; small monomeric GTPase activity	ARF/SAR superfamily ; Ras GTPase ; ARF/SAR superfamily ; Ras small GTPase, Rab type ; ADP-ribosylation factor ; GTP-binding protein SAR1 ; Small GTP-binding protein	Cytoskeleton	135	7	406	no
17193	scaffold_02:1755487-1756247	0.442282	0.36704	0.075242	0.798209	13	4	0.307692	A0A0C3HT52	17193	1.56126	0.114865	127	translation release factor activity ; translational termination	Class I peptide chain release factor	Translation, ribosomal structure and biogenesis	2942	1	60	no
17197	scaffold_02:1769320-1770618	0.495261	0.41816	0.0771012	0.88752	17	9	0.529412	A0A0C3DVS2	17197	1.24667	0.978424	257	structural constituent of ribosome ; intracellular ; ribosome ; translation ; small ribosomal subunit	Ribosomal protein S10 ; Ribosomal protein S10 ; Ribosomal protein S10, bacterial ; Ribosomal protein S10	Translation, ribosomal structure and biogenesis	1161	2	88	no
17207	scaffold_02:1827340-1828232	0.498572	0.423632	0.0749403	1.28871	5	6	1.2	A0A0C3HT81	17207	1.58166	0.315503	110		Spo12		9425	1	25	no
17211	scaffold_02:1852679-1853231	0.507389	0.461957	0.0454326	1.73436	3	11	3.66667	A0A0C3HT87	17211	1.0673	1	120				22157	1	5	no
17212	scaffold_02:1859842-1861084	0.531625	0.458598	0.0730277	1.01145	12	3	0.25	A0A0C3HVG0	17212	1.30541	0.352543	191	integral to membrane	Retrieval of early ER protein Rer1 ; Retrieval of early ER protein Rer1	Intracellular trafficking, secretion, and vesicular transport	2877	1	61	no
17213	scaffold_02:1869194-1869966	0.00174216	-0.0035603	0.00530246	-0.497588	0	6	#N/A	A0A0C3HD87	17213	1.11219	1	103				113811	1	1	OmZn-only
17220	scaffold_02:1905826-1906986	0.372252	0.333391	0.038861	1.07987	12	1	0.0833333	A0A0C3DVX5	17220	1.33166	0.464416	131	structural constituent of ribosome ; intracellular ; ribosome ; translation	Ribosomal protein S8 ; Ribosomal protein S8 ; Ribosomal protein S8 ; Ribosomal protein S8	Translation, ribosomal structure and biogenesis	2527	1	63	no
17223	scaffold_02:1916812-1917735	0.433862	0.358755	0.0751073	1.29211	14	5	0.357143	A0A0C3D4M4	17223	1.71855	3.5766e-05	110	cytoplasm ; oxidoreductase activity ; antibiotic biosynthetic process	Antibiotic biosynthesis monooxygenase ; Dimeric alpha-beta barrel		9824	4	24	no
17226	scaffold_02:1933526-1934546	0.401756	0.401756	0	0.833578	16	32	2	A0A0C3D4M6	17226	1.00911	1	250			Extracellular structures	10672	1	20	no
17232	scaffold_02:1953108-1954250	0.461066	0.461066	0	1.31435	6	0	0	A0A0C3HVK7	17232	0.868783	0.86346	168	ubiquitin-dependent protein catabolic process ; protein binding	SKP1 component, dimerisation ; SKP1 component, POZ ; E3 ubiquitin ligase, SCF complex, Skp subunit ; SKP1 component ; BTB/POZ fold ; SKP1 component, dimerisation	Posttranslational modification, protein turnover, chaperones	1231	2	84	no
17239	scaffold_02:1995148-1996042	0.497056	0.3827	0.114356	1.42959	7	19	2.71429	A0A0C3DW00	17239	1.02062	1	160				113743	1	1	OmZn-only
17241	scaffold_02:2004993-2006451	0.489811	0.380631	0.109179	1.08504	25	10	0.4	A0A0C3HVM0	17241	1.23611	1	221			Translation, ribosomal structure and biogenesis	8137	1	28	no
17242	scaffold_02:2012547-2013299	0.474134	0.474134	0	0.69021	14	7	0.5	A0A0C3HDF3	17242	1.33555	0.885025	208	N-acetyltransferase activity ; metabolic process	GCN5-related N-acetyltransferase ; GCN5-related N-acetyltransferase ; Acyl-CoA N-acyltransferase		1039	5	96	no
17243	scaffold_02:2014489-2015658	0.471812	0.402298	0.0695138	0.909344	41	5	0.121951	A0A0C3HVM3	17243	1.47927	0.528417	329	metabolic process ; lyase activity ; dihydrodipicolinate synthase activity	Dihydrodipicolinate synthetase ; Dihydrodipicolinate synthetase ; Dihydrodipicolinate synthetase		324	8	212	no
17245	scaffold_02:2023734-2025010	0.505158	0.432708	0.0724502	1.29831	16	9	0.5625	A0A0C3HVM5	17245	1.06807	1	249				11173	1	18	no
17246	scaffold_02:2025471-2026952	0.638749	0.544331	0.094418	1.29549	19	6	0.315789	A0A0C3DW13	17246	1.17049	1	246	catalytic activity ; metabolic process	Haloacid dehalogenase-like hydrolase ; HAD-superfamily hydrolase, subfamily IA, variant 3	General function prediction only	5003	1	35	no
17247	scaffold_02:2030965-2031791	0.560157	0.480769	0.0793879	0.790744	14	13	0.928571	A0A0C3HTF3	17247	0.615257	0.158405	136				17361	1	7	no
17248	scaffold_02:2032595-2033587	0.592205	0.475149	0.117056	1.1902	16	2	0.125	A0A0C3HDG2	17248	1.04531	1	196				10038	1	23	no
17249	scaffold_02:2047169-2047793	0.41843	0.39426	0.0241703	0.996065	11	6	0.545455	A0A0C3HVN3	17249	0.924118	1	151				4050	8	42	no
17258	scaffold_02:2127979-2128439	0.325442	0.234115	0.0913272	0.531696	7	8	1.14286	A0A0C3HVQ9	17258	0.887718	1	84		DNA repair protein Sae2		8025	2	28	no
17259	scaffold_02:2130455-2131103	0.386172	0.334247	0.0519252	0.958407	18	22	1.22222	A0A0C3DW50	17259	1.34086	1	133				8025	2	28	no
17261	scaffold_02:2140583-2141461	0.499636	0.40702	0.0926162	1.19728	14	18	1.28571	A0A0C3HVR2	17261	1.64495	0.180822	158	steroid binding ; transport	Transthyretin ; Transthyretin ; Transthyretin ; Hydroxyisourate hydrolase ; Transthyretin ; Transthyretin ; Transthyretin	Lipid transport and metabolism	3389	1	54	no
17263	scaffold_02:2146130-2147119	0.531241	0.425948	0.105293	1.37709	11	2	0.181818	A0A0C3HTJ6	17263	1.12892	1	156	sequence-specific DNA binding ; DNA binding	Helix-turn-helix type 3 ; Multiprotein bridging factor 1, N-terminal ; Helix-turn-helix type 3 ; Helix-turn-helix type 3 ; Lambda repressor-like, DNA-binding	Transcription	2865	1	61	no
17264	scaffold_02:2155785-2156979	0.587954	0.486111	0.101843	0.816665	13	0	0	A0A0C3D4V6	17264	1.25665	0.622919	220	structural constituent of ribosome ; intracellular ; ribosome ; translation	Ribosomal protein L10e ; Ribosomal protein L10e ; Ribosomal protein L10e ; Ribosomal protein L10e ; Ribosomal protein L10e/L16	Translation, ribosomal structure and biogenesis	2062	1	66	no
17270	scaffold_02:2173935-2174846	0.429406	0.372093	0.0573127	1.14338	11	2	0.181818	A0A0C3HTK5	17270	1.28731	0.867968	186	intracellular ; rRNA binding ; RNA binding	Ribosomal protein S4 ; RNA-binding S4 ; RNA-binding S4 ; RNA-binding S4	RNA processing and modification	2639	1	62	no
17279	scaffold_02:2218321-2219023	0.208054	0.122736	0.0853173	-0.479163	0	0	#N/A	A0A0C3HVS8	17279	0.725801	1	113				17902	1	7	no
17281	scaffold_02:2238263-2238923	0.142857	0.125	0.0178571	-0.634746	0	6	#N/A	A0A0C3D4Y4	17281	0.778285	0.807003	61				113632	1	1	OmZn-only
17284	scaffold_02:2277622-2278567	0.486963	0.486963	0	1.40019	6	3	0.5	A0A0C3HVV5	17284	1.5028	0.00479197	119	heme binding ; transition metal ion binding	Cytochrome b5 ; Cytochrome b5	General function prediction only	2137	1	65	no
17286	scaffold_02:2291129-2292007	0.682432	0.592048	0.0903838	1.52212	12	7	0.583333	A0A0C3DW97	17286	0.915683	0.918843	217	metalloendopeptidase activity ; proteolysis ; membrane ; metallopeptidase activity ; zinc ion binding	Peptidase M48, Ste24p ; Peptidase M, neutral zinc metallopeptidases, zinc-binding site	Posttranslational modification, protein turnover, chaperones	6372	1	31	no
17288	scaffold_02:2294103-2294709	0.452657	0.38448	0.068177	1.11566	5	0	0	A0A0C3HTN6	17288	1.53243	0.000281652	85	heme binding ; transition metal ion binding	Cytochrome b5 ; Cytochrome b5 ; Cytochrome b5 ; Cytochrome b5 ; Cytochrome b5 ; Cytochrome b5	Energy production and conversion	235	12	275	no
17293	scaffold_02:2315292-2316240	0.609025	0.537456	0.0715684	0.930651	14	14	1	A0A0C3D512	17293	1.13504	1	195	metabolic process ; methyltransferase activity	Methyltransferase type 11	General function prediction only	4158	2	41	no
17295	scaffold_02:2320859-2321464	0.386548	0.313285	0.0732628	1.21134	4	4	1	A0A0C3HVX3	17295	0.644681	0.363247	63				114356	1	1	OmZn-only
17300	scaffold_02:2356501-2356900	None	None	#N/A	None	0	0	#N/A	A0A0C3HDT9	17300	0.669026	1	60				12320	8	14	no
17301	scaffold_02:2357791-2358408	0.162272	0.0805989	0.0816729	0.841821	10	5	0.5	A0A0C3HVY5	17301	0.996263	1	106				8580	1	27	no
17303	scaffold_02:2369389-2370408	0.437684	0.35782	0.0798641	0.412024	22	9	0.409091	A0A0C3DWC4	17303	1.13314	1	197				8266	1	28	no
17320	scaffold_02:2432833-2433215	0.101343	0.0481651	0.053178	-0.581477	3	2	0.666667	A0A0C3HW12	17320	1.08565	1	58				114272	1	1	OmZn-only
17323	scaffold_02:2456472-2457028	0.406715	0.29381	0.112905	0.530125	7	10	1.42857	A0A0C3HW24	17323	1.39163	0.600184	84				114254	1	1	OmZn-only
17334	scaffold_02:2523369-2523979	0.538464	0.434913	0.103551	0.741448	22	5	0.227273	A0A0C3HE23	17334	1.47962	0.787101	165				4733	1	37	no
17335	scaffold_02:2524363-2525080	0.249639	0.210526	0.0391129	-0.460031	0	0	#N/A	A0A0C3HW56	17335	1.08783	1	72				114195	1	1	OmZn-only
17338	scaffold_02:2542447-2543433	0.496491	0.417955	0.0785354	1.1048	6	0	0	A0A0C3HW62	17338	1.66022	1.74379e-08	107	structural constituent of ribosome ; intracellular ; ribosome ; translation	Ribosomal protein L44e ; Ribosomal protein L44e ; Ribosomal protein L44e ; Ribosomal protein, zinc-binding	Translation, ribosomal structure and biogenesis	2666	1	62	no
17342	scaffold_02:2551227-2551773	0.515624	0.429066	0.0865587	0.887362	13	3	0.230769	A0A0C3HE36	17342	1.29009	0.759591	115				1624	1	72	no
17344	scaffold_02:2578710-2579702	0.416838	0.333051	0.0837879	1.15143	15	5	0.333333	A0A0C3HTZ8	17344	0.91184	0.843973	147	protein tyrosine phosphatase activity ; protein amino acid dephosphorylation ; acid phosphatase activity ; non-membrane spanning protein tyrosine phosphatase activity ; cytoplasm	Protein-tyrosine phosphatase, low molecular weight ; Protein-tyrosine phosphatase, low molecular weight, mammalian ; Protein-tyrosine phosphatase, low molecular weight ; Protein-tyrosine phosphatase, low molecular weight ; Protein-tyrosine phosphatase, low molecular weight	Signal transduction mechanisms	2728	1	62	no
17346	scaffold_02:2601689-2603073	0.530353	0.44061	0.0897431	0.794107	19	10	0.526316	A0A0C3HU10	17346	0.913639	0.417397	279		Yippee-like protein	General function prediction only	673	2	131	no
17347	scaffold_02:2607496-2607992	0.289615	0.226244	0.0633709	1.25772	4	6	1.5	A0A0C3HW90	17347	0.957173	1	69				114138	1	1	OmZn-only
17348	scaffold_02:2627359-2628598	0.55393	0.484794	0.0691355	1.02104	37	5	0.135135	A0A0C3DWL7	17348	0.881696	0.880694	366		Sorting nexin, C-terminal		7704	1	29	no
17354	scaffold_02:2647993-2648585	0.493624	0.423689	0.069935	1.41716	4	7	1.75	A0A0C3DWM2	17354	0.955068	1	60				114104	1	1	OmZn-only
17359	scaffold_02:2662415-2663480	0.4569	0.4569	0	1.25104	14	1	0.0714286	A0A0C3DWM8	17359	0.945808	0.895885	179	phosphoric monoester hydrolase activity	NLI interacting factor ; NLI interacting factor ; Dullard-like phosphatase domain ; NLI interacting factor	Transcription	3199	1	57	no
17368	scaffold_02:2713668-2715015	0.474852	0.407353	0.0674986	0.684869	11	1	0.0909091	A0A0C3HEA6	17368	1.25149	0.759591	206		Protein of unknown function DUF431		3084	1	59	no
17373	scaffold_02:2735876-2736654	0.633185	0.545194	0.0879908	0.652185	2	6	3	A0A0C3HU70	17373	0.780694	1	95				114051	1	1	OmZn-only
17376	scaffold_02:2753525-2754295	0.527911	0.421566	0.106345	1.17998	10	2	0.2	A0A0C3HWF7	17376	1.18071	1	117	nucleic acid binding ; zinc ion binding ; transcription regulator activity ; regulation of transcription ; DNA-directed RNA polymerase activity ; DNA-directed RNA polymerase I activity ; DNA-directed RNA polymerase II activity ; DNA-directed RNA polymerase III activity ; RNA polymerase activity	Zinc finger, TFIIS-type ; Zinc finger, TFIIS-type ; Zinc finger, TFIIS-type ; Zinc finger, TFIIS-type	Transcription	2944	1	60	no
17379	scaffold_02:2761635-2762515	0.394219	0.30624	0.0879791	0.837295	13	10	0.769231	A0A0C3HEC8	17379	2.19124	1	121				10694	1	20	no
17384	scaffold_02:2773701-2774701	0.438537	0.373396	0.0651404	0.650442	9	3	0.333333	A0A0C3HWG7	17384	1.14012	1	167		Tctex-1	Cell motility	8354	1	28	no
17387	scaffold_02:2783165-2784484	0.493187	0.416929	0.0762572	1.05975	13	1	0.0769231	A0A0C3HWH1	17387	1.13111	1	187	nucleic acid binding	RNA recognition motif, RNP-1 ; RNA recognition motif, RNP-1 ; RNA recognition motif, RNP-1	RNA processing and modification	1300	1	81	no
17390	scaffold_02:2812828-2813285	0.52289	0.441839	0.0810513	0.52319	0	5	#N/A	A0A0C3HWL7	17390	1.12197	1	56				113988	1	1	OmZn-only
17393	scaffold_02:2828205-2829457	0.348561	0.295573	0.0529872	0.588399	27	10	0.37037	A0A0C3HUE0	17393	0.880556	1	320				2733	4	62	no
17401	scaffold_02:2874485-2874929	0.297198	0.2395	0.0576982	0.415518	4	7	1.75	A0A0C3HEI4	17401	0.907434	1	84				113962	1	1	OmZn-only
17407	scaffold_02:2921586-2922206	0.509586	0.435973	0.0736132	1.52135	7	1	0.142857	A0A0C3HEJ4	17407	1.42882	0.424264	74		Protein of unknown function DUF1242	Function unknown	3112	1	59	no
17409	scaffold_02:2923356-2924262	0.441666	0.37822	0.0634457	0.415148	7	0	0	A0A0C3DX18	17409	1.45218	1.34432e-06	146	structural constituent of ribosome ; translation ; small ribosomal subunit ; intracellular ; ribosome	Ribosomal protein S12/S23 ; Ribosomal protein S12/S23 ; Ribosomal protein S23, eukaryotic/archaeal ; Ribosomal protein S12/S23 ; Nucleic acid-binding, OB-fold-like	Translation, ribosomal structure and biogenesis	2349	1	64	no
17410	scaffold_02:2927980-2928476	0.236418	0.15735	0.0790677	0.0926878	5	16	3.2	A0A0C3HUG8	17410	1.04761	1	93				113916	1	1	OmZn-only
17412	scaffold_02:2934243-2934842	None	None	#N/A	None	0	0	#N/A	A0A0C3DX23	17412	1.30151	1	53				113919	1	1	OmZn-only
17416	scaffold_02:2958379-2959896	0.600811	0.511733	0.089078	1.04873	30	30	1	A0A0C3D5S7	17416	1.64183	0.29339	427	nucleic acid binding	RNA recognition motif, RNP-1 ; RNA recognition motif, RNP-1 ; RNA recognition motif, RNP-1	General function prediction only	3052	1	59	no
17417	scaffold_02:2961391-2961737	0.3964	0.273438	0.122962	1.63301	3	13	4.33333	A0A0C3HEL0	17417	0.993516	1	54				113891	1	1	OmZn-only
17419	scaffold_02:2963758-2964494	0.377665	0.292683	0.0849819	1.57168	3	4	1.33333	A0A0C3DX34	17419	1.41937	0.124377	65		Four F5 protein	General function prediction only	10222	1	22	no
17421	scaffold_02:2972329-2972927	0.430376	0.381846	0.0485308	0.776409	17	6	0.352941	A0A0C3DX39	17421	1.37442	0.975258	146	nucleic acid binding	Mitochondrial resolvase Ydc2, catalytic ; Polynucleotidyl transferase, Ribonuclease H fold		9515	1	25	no
17423	scaffold_02:2975911-2977059	0.532711	0.456193	0.0765181	0.949498	13	6	0.461538	A0A0C3HUJ1	17423	1.22602	0.961998	135				8841	1	27	no
17427	scaffold_02:2987586-2988576	0.51969	0.425807	0.0938821	0.61084	18	2	0.111111	A0A0C3HEM3	17427	1.09583	1	151		Protein of unknown function DUF1761 ; P-II protein urydylation site		9211	1	26	no
17430	scaffold_02:3000599-3001537	0.563545	0.478081	0.0854643	0.839981	16	6	0.375	A0A0C3HUK4	17430	1.41637	0.17554	194	NADH dehydrogenase (ubiqui) activity	NADH dehydrogenase [ubiqui] (complex I), 21 kDa subunit, fungi		6498	1	31	no
17432	scaffold_02:3018708-3019524	0.492023	0.395242	0.0967806	0.72776	12	4	0.333333	A0A0C3DX61	17432	1.45221	0.00986574	125	electron transport ; mitochondrial electron transport, ubiquinol to cytochrome c ; ubiquinol-cytochrome-c reductase activity	Cytochrome bd ubiquinol oxidase, 14 kDa subunit ; Cytochrome bd ubiquinol oxidase, 14 kDa subunit ; Cytochrome bd ubiquinol oxidase, 14 kDa subunit	Energy production and conversion	3235	1	57	no
17436	scaffold_02:3056509-3057617	0.590881	0.514752	0.076129	1.26819	7	1	0.142857	A0A0C3HWV7	17436	1.43509	0.00429318	194	structural constituent of ribosome ; intracellular ; ribosome ; translation	Ribosomal protein L19/L19e ; Ribosomal protein L19/L19e ; Ribosomal protein L19/L19e ; Ribosomal protein L19/L19e	Translation, ribosomal structure and biogenesis	3211	1	57	no
17439	scaffold_02:3061753-3062933	0.430916	0.346841	0.084075	0.65053	30	12	0.4	A0A0C3HUM4	17439	1.57813	0.143443	276	cytoplasm ; thiopurine S-methyltransferase activity ; metabolic process	Thiopurine S-methyltransferase		7996	1	28	no
17452	scaffold_02:3117044-3117403	0.121575	0.140688	-0.0191134	0.69566	7	10	1.42857	A0A0C3D5Y7	17452	0.858222	1	84		Ankyrin ; Ankyrin		15744	2	8	no
17454	scaffold_02:3129818-3130357	0.313043	0.195122	0.117922	0.363397	21	12	0.571429	A0A0C3HET3	17454	0.855853	0.867919	170	GTP binding ; intracellular	GTP-binding protein, HSR1-related	General function prediction only	8220	1	28	no
17460	scaffold_03:0030573-0031515	0.536305	0.44239	0.093915	1.12471	28	12	0.428571	A0A0C3CZA9	17460	0.980797	0.993405	202	integral to membrane	Mpv17/PMP22	General function prediction only	5529	1	33	no
17462	scaffold_03:0053581-0054250	0.172043	0.152381	0.0196621	-1.3209	2	6	3	A0A0C3HMV5	17462	0.840888	1	73				113782	1	1	OmZn-only
17466	scaffold_03:0070502-0070932	0.200893	0.124122	0.0767711	0.113665	2	11	5.5	A0A0C3HMW3	17466	1.24641	1	80				113764	1	1	OmZn-only
17469	scaffold_03:0084782-0085502	0.0886878	0.0598291	0.0288588	0.584193	5	12	2.4	A0A0C3H821	17469	2.18068	0.405144	118				113725	1	1	OmZn-only
17472	scaffold_03:0090374-0091027	0.00641711	0.00641711	0	-0.163826	0	2	#N/A	A0A0C3DQQ6	17472	1.05482	1	95				113746	1	1	OmZn-only
17474	scaffold_03:0109883-0110454	0.338853	0.287822	0.0510311	-0.305817	11	17	1.54545	A0A0C3HMX7	17474	1.06981	1	121				113745	1	1	OmZn-only
17475	scaffold_03:0110429-0111098	0.540302	0.472	0.068302	0.799821	18	9	0.5	A0A0C3H827	17475	1.30447	0.924035	158		FMN-binding split barrel, related		3744	1	47	no
17477	scaffold_03:0111716-0112690	0.482232	0.412414	0.0698182	0.649938	5	0	0	A0A0C3HPZ8	17477	1.35949	0.0365955	63	structural constituent of ribosome ; intracellular ; ribosome ; translation	Ribosomal protein S30	Posttranslational modification, protein turnover, chaperones	2261	1	64	no
17482	scaffold_03:0134499-0135344	0.558033	0.477093	0.0809395	1.32172	17	7	0.411765	A0A0C3HQ07	17482	1.46311	0.651028	192	N-acetyltransferase activity ; metabolic process	GCN5-related N-acetyltransferase ; GCN5-related N-acetyltransferase ; Acyl-CoA N-acyltransferase		3951	4	44	no
17488	scaffold_03:0154767-0155762	0.480272	0.392257	0.0880152	0.951218	8	1	0.125	A0A0C3HMZ3	17488	1.35168	0.00634071	161	structural constituent of ribosome ; intracellular ; ribosome ; translation	Ribosomal protein L24e ; Ribosomal protein L24e	Translation, ribosomal structure and biogenesis	2980	1	60	no
17492	scaffold_03:0176095-0176983	0.379734	0.267116	0.112618	1.29878	3	9	3	A0A0C3CZG6	17492	0.718023	0.836668	80				113686	1	1	OmZn-only
17498	scaffold_03:0194396-0195260	0.425029	0.321691	0.103338	1.59743	12	11	0.916667	A0A0C3HQ32	17498	1.70337	0.385618	133				113680	1	1	OmZn-only
17500	scaffold_03:0202895-0205225	0.603127	0.520831	0.0822959	1.41402	28	5	0.178571	A0A0C3HQ37	17500	1.01624	0.968426	460	GTPase activity ; GTP binding ; translation elongation factor activity ; cytoplasm ; translational elongation ; translation ; protein-synthesizing GTPase activity	Protein synthesis factor, GTP-binding ; Protein synthesis factor, GTP-binding ; Translation elongation factor EFTu/EF1A, C-terminal ; Translation elongation factor EFTu/EF1A, domain 2 ; Translation elongation factor EF1A, eukaryotic and archaeal ; Protein synthesis factor, GTP-binding ; Translation elongation and initiation factors/Ribosomal, beta-barrel ; Translation elongation factor EF1A/initi…	Translation, ribosomal structure and biogenesis	360	3	200	no
17505	scaffold_03:0216389-0217340	0.499069	0.47549	0.0235788	1.42236	9	1	0.111111	A0A0C3DQV6	17505	1.13695	1	98				9311	1	26	no
17506	scaffold_03:0234918-0235684	0.46625	0.453978	0.012272	0.605497	21	2	0.0952381	A0A0C3HN30	17506	1.40688	0.263446	171		Protein of Unknown function DUF1690		7397	1	29	no
17509	scaffold_03:0248573-0248993	0.490034	0.37931	0.110723	0.587924	2	11	5.5	A0A0C3H879	17509	0.978703	1	70				113639	1	1	OmZn-only
17514	scaffold_03:0279396-0279686	0.4	0.35	0.05	0.475398	6	0	0	A0A0C3HQ68	17514	1.3428	0.784508	79				7733	1	29	no
17516	scaffold_03:0288119-0288624	0.00846095	-0.02407	0.032531	0.593313	4	5	1.25	A0A0C3H891	17516	0.809376	1	58				113608	1	1	OmZn-only
17519	scaffold_03:0303336-0304076	0.564198	0.455926	0.108273	1.15323	7	4	0.571429	A0A0C3DQY7	17519	1.26177	0.915445	130	mediator complex ; RNA polymerase II transcription mediator activity ; regulation of transcription	SOH1	Transcription	3081	1	59	no
17525	scaffold_03:0333723-0334948	0.513444	0.436121	0.0773231	0.89273	13	6	0.461538	A0A0C3CZL9	17525	1.15744	1	178		Protein of unknown function UPF0041	Function unknown	2199	1	65	no
17526	scaffold_03:0336105-0337070	0.480558	0.406699	0.073859	1.19723	13	5	0.384615	A0A0C3H8A9	17526	1.2918	0.781498	168	oxidoreductase activity ; peroxiredoxin activity	Redoxin ; Thioredoxin-like fold	Posttranslational modification, protein turnover, chaperones	1580	1	73	no
17527	scaffold_03:0337226-0338350	0.366724	0.32234	0.0443835	0.570342	14	5	0.357143	A0A0C3HQ92	17527	1.11169	1	157		Protein of unknown function DUF1348		4441	3	39	no
17531	scaffold_03:0350756-0351321	0.361887	0.255051	0.106836	1.99398	2	6	3	A0A0C3DR08	17531	3.80195	0.000112365	77				114222	1	1	OmZn-only
17534	scaffold_03:0362797-0363658	0.532216	0.455263	0.0769528	0.760736	12	4	0.333333	A0A0C3DR12	17534	0.89273	0.839213	171				617	3	138	no
17538	scaffold_03:0385742-0387714	0.463518	0.376633	0.0868841	1.21455	30	6	0.2	A0A0C3HQA9	17538	1.12125	1	420		SCA7	Chromatin structure and dynamics	6916	1	30	no
17547	scaffold_03:0416704-0417777	0.491023	0.404412	0.0866113	0.558397	14	6	0.428571	A0A0C3HNA9	17547	0.914282	1	254	damaged DNA binding ; nucleus ; nucleotide-excision repair ; nucleotide binding	XPA ; XPA ; XPA ; Putative DNA binding	Replication, recombination and repair	7878	1	28	no
17552	scaffold_03:0432510-0432959	0.363627	0.274027	0.0895995	1.84503	1	10	10	A0A0C3CZR6	17552	1.34015	1	71				114119	1	1	OmZn-only
17553	scaffold_03:0433544-0434455	0.294991	0.222069	0.0729215	0.995543	11	10	0.909091	A0A0C3HNB6	17553	1.68255	1	144				5873	1	33	no
17558	scaffold_03:0452213-0453037	0.455632	0.368922	0.0867098	0.998936	21	9	0.428571	A0A0C3CZS7	17558	1.37369	0.326602	229	pyridoxamine-phosphate oxidase activity ; pyridoxine biosynthetic process ; FMN binding	Pyridoxamine 5'-phosphate oxidase ; Pyridoxamine 5'-phosphate oxidase-related, FMN-binding core ; Pyridoxamine 5'-phosphate oxidase ; Pyridoxamine 5'-phosphate oxidase ; FMN-binding split barrel, related	Coenzyme transport and metabolism	2517	1	63	no
17568	scaffold_03:0490674-0491790	0.472754	0.426322	0.0464323	0.932447	12	3	0.25	A0A0C3DR74	17568	1.41021	0.235843	215	heat shock protein binding	Heat shock protein DnaJ, N-terminal ; Heat shock protein DnaJ, N-terminal ; Heat shock protein DnaJ, N-terminal ; Heat shock protein DnaJ, N-terminal	Posttranslational modification, protein turnover, chaperones	7966	1	28	no
17571	scaffold_03:0495877-0496513	None	None	#N/A	None	0	0	#N/A	A0A0C3H8H5	17571	1.63767	1	114				13750	4	11	no
17572	scaffold_03:0496813-0497674	None	None	#N/A	None	0	3	#N/A	A0A0C3HQI0	17572	0.941035	1	76				45360	2	2	OmZn-only
17574	scaffold_03:0506608-0507110	0.426464	0.346071	0.0803925	0.404911	8	8	1	A0A0C3HQI6	17574	1.20007	1	87				29373	2	3	no
17588	scaffold_03:0588811-0589839	0.49467	0.411677	0.0829935	0.84296	23	0	0	A0A0C3D049	17588	1.1134	1	197	protein binding ; protein complex assembly ; intracellular protein transport ; vesicle-mediated transport ; membrane coat ; transport	Clathrin adaptor, sigma subunit/coatomer, zeta subunit ; Longin-like	Intracellular trafficking, secretion, and vesicular transport	2655	1	62	no
17592	scaffold_03:0611768-0612220	0.447826	0.277116	0.17071	-0.354435	3	6	2	A0A0C3H8R4	17592	1.02282	1	83				19677	4	6	no
17596	scaffold_03:0621404-0621607	0.199609	0.199609	0	-0.892777	8	8	1	A0A0C3HNN1	17596	0.846399	1	68				114179	1	1	OmZn-only
17598	scaffold_03:0626602-0627066	0.595046	0.482736	0.11231	1.18076	9	9	1	A0A0C3DRF4	17598	1.38205	1	96				114048	1	1	OmZn-only
17607	scaffold_03:0670546-0671027	0.279514	0.277807	0.00170727	0.621583	1	11	11	A0A0C3H8T6	17607	1.29125	1	74				113784	1	1	OmZn-only
17612	scaffold_03:0677979-0678488	0.520567	0.421053	0.099514	1.04144	1	5	5	A0A0C3HNQ4	17612	0.914326	1	60				113974	1	1	OmZn-only
17617	scaffold_03:0706940-0707918	0.335385	0.335385	0	-0.176808	6	21	3.5	A0A0C3HQX6	17617	1.13319	1	170				15969	1	8	no
17618	scaffold_03:0708169-0708961	None	None	#N/A	None	0	0	#N/A	A0A0C3DRH9	17618	1.12116	1	147			General function prediction only	9	68	1483	no
17619	scaffold_03:0725104-0725899	None	None	#N/A	None	8	18	2.25	A0A0C3DRI4	17619	1.33377	1	165				113859	1	1	OmZn-only
17621	scaffold_03:0737017-0737404	0.147895	0.209524	-0.0616285	-0.322659	5	6	1.2	A0A0C3D098	17621	1.16352	1	75				113731	1	1	OmZn-only
17629	scaffold_03:0783150-0783830	0.25466	0.246882	0.00777826	1.42709	11	7	0.636364	A0A0C3D0B1	17629	1.76412	0.215938	129				13761	1	11	no
17630	scaffold_03:0787867-0788284	0.390507	0.37878	0.0117262	1.10936	7	7	1	A0A0C3HR04	17630	0.724037	0.519305	73				113790	1	1	OmZn-only
17634	scaffold_03:0797431-0798544	0.376121	0.27578	0.100341	0.894504	15	12	0.8	A0A0C3HNU6	17634	1.17048	1	196		Exon junction complex, Pym ; Exon junction complex, Pym	Function unknown	8230	1	28	no
17638	scaffold_03:0802789-0804067	0.317688	0.317688	0	0.754432	39	11	0.282051	A0A0C3DRK5	17638	0.952729	0.781163	323	thiamin biosynthetic process	Thiamine biosynthesis Thi4 protein ; Thiamine biosynthesis Thi4 protein	General function prediction only	3387	1	54	no
17644	scaffold_03:0822607-0823701	0.567725	0.481122	0.0866028	0.763756	21	13	0.619048	A0A0C3HR15	17644	1.01147	1	205		Cupin 2, conserved barrel ; Cupin, RmlC-type		489	16	159	no
17645	scaffold_03:0840657-0841573	0.412195	0.357393	0.0548015	0.227359	6	0	0	A0A0C3HR20	17645	1.08104	1	78	protein modification process	Ubiquitin ; Ubiquitin ; Ubiquitin ; Ubiquitin ; Ubiquitin	Cell cycle control, cell division, chromosome partitioning	149	6	384	no
17648	scaffold_03:0848304-0849417	0.539551	0.456113	0.0834375	0.683831	28	1	0.0357143	A0A0C3H8Y3	17648	0.563728	0.0739825	278	membrane ; metal ion transport ; metal ion transmembrane transporter activity	Mg2+ transporter protein, CorA-like		823	3	114	no
17656	scaffold_03:0902749-0903480	0.389744	0.284744	0.105	1.27824	3	13	4.33333	A0A0C3HNY0	17656	1.23978	1	76				113946	1	1	OmZn-only
17657	scaffold_03:0914108-0914995	0.577901	0.498762	0.0791384	0.640943	15	1	0.0666667	A0A0C3D0F5	17657	1.39669	0.0434497	152	structural constituent of ribosome ; intracellular ; ribosome ; translation	Ribosomal protein S15 ; Ribosomal protein S13/S15, N-terminal ; Ribosomal protein S15 ; S15/NS1, RNA-binding	Translation, ribosomal structure and biogenesis	2860	1	61	no
17662	scaffold_03:0938548-0939865	0.568324	0.51135	0.0569745	0.688967	19	1	0.0526316	A0A0C3HR45	17662	1.27536	0.287523	320	cytoskeleton ; regulation of actin filament polymerization	Arp2/3 complex, 34kDa subunit p34-Arc	Cytoskeleton	2818	1	61	no
17665	scaffold_03:0946039-0946691	0.419543	0.353992	0.0655515	1.02719	6	1	0.166667	A0A0C3HNZ5	17665	0.721056	8.29295e-07	50				113921	1	1	OmZn-only
17666	scaffold_03:0975158-0975917	0.591543	0.513603	0.0779402	1.32099	10	2	0.2	A0A0C3H920	17666	1.3004	1	132		ACN9	Function unknown	2996	1	60	no
17667	scaffold_03:0978977-0979714	0.498861	0.429963	0.0688976	1.08175	6	12	2	A0A0C3HP11	17667	1.53121	0.618308	75				114096	1	1	OmZn-only
17670	scaffold_03:0992688-0994266	0.57005	0.470807	0.0992437	1.21242	28	16	0.571429	A0A0C3HP14	17670	1.10558	1	340				13557	1	11	no
17675	scaffold_03:1007233-1008290	0.557386	0.462244	0.0951421	1.12574	17	13	0.764706	A0A0C3D0I0	17675	0.805194	0.991264	233		Protein of unknown function DUF202		1216	1	85	no
17680	scaffold_03:1045359-1046318	0.408817	0.325849	0.082968	1.66895	33	18	0.545455	A0A0C3DRT5	17680	0.255739	0.93444	236		Heat shock protein Hsp20 ; Heat shock protein Hsp20 ; HSP20-like chaperone	Posttranslational modification, protein turnover, chaperones	1211	4	85	no
17686	scaffold_03:1095797-1096337	0.38906	0.330855	0.0582052	1.42139	2	1	0.5	A0A0C3HP54	17686	0.814875	0.854111	56				114345	1	1	OmZn-only
17689	scaffold_03:1114004-1115017	0.550888	0.476843	0.074045	1.12241	3	0	0	A0A0C3DRW4	17689	1.61302	0	110	structural constituent of ribosome ; intracellular ; ribosome ; translation	Ribosomal protein L35Ae ; Ribosomal protein L35Ae ; Ribosomal protein L35Ae	Translation, ribosomal structure and biogenesis	2335	1	64	no
17691	scaffold_03:1118657-1119258	0.472107	0.410995	0.0611126	0.593313	7	2	0.285714	A0A0C3HP64	17691	1.61405	0.300338	109				3096	1	59	no
17693	scaffold_03:1126172-1126911	0.439386	0.369505	0.0698801	0.914412	10	7	0.7	A0A0C3DRW8	17693	1.43521	0.0209071	121				8882	1	27	no
17695	scaffold_03:1127455-1127965	0.111111	-0.0130597	0.124171	-0.692559	3	11	3.66667	A0A0C3D0M4	17695	1.47582	0.938595	55				114343	1	1	OmZn-only
17711	scaffold_03:1186254-1187373	0.539683	0.452259	0.0874231	0.841786	4	1	0.25	A0A0C3H9A8	17711	1.18977	1	117	protein folding ; prefoldin complex ; unfolded protein binding	Prefoldin beta-like ; Prefoldin	Posttranslational modification, protein turnover, chaperones	2874	1	61	no
17722	scaffold_03:1208000-1208815	0.523712	0.523712	0	1.25224	8	3	0.375	A0A0C3DS02	17722	1.21967	0.624595	114				9413	1	25	no
17729	scaffold_03:1226437-1226995	0.540562	0.540562	0	0.688783	2	9	4.5	A0A0C3H9C2	17729	0.640694	1	58				114332	1	1	OmZn-only
17744	scaffold_03:1294636-1295298	0.625405	0.521894	0.103511	1.26109	7	2	0.285714	A0A0C3H9F0	17744	2.00588	3.88882e-06	104			Translation, ribosomal structure and biogenesis	8452	1	28	no
17752	scaffold_03:1334862-1335656	0.533288	0.453193	0.0800954	0.504253	14	3	0.214286	A0A0C3HPE5	17752	1.969	8.11088e-10	138		Mitochondrial ribosome	Translation, ribosomal structure and biogenesis	8138	1	28	no
17756	scaffold_03:1362150-1364395	0.547342	0.462121	0.0852205	0.892582	64	15	0.234375	A0A0C3H9H1	17756	0.792961	0.00190198	576	transporter activity ; transport ; membrane	Natural resistance-associated macrophage protein ; Natural resistance-associated macrophage protein ; Natural resistance-associated macrophage protein ; Natural resistance-associated macrophage protein	Inorganic ion transport and metabolism	771	1	120	no
17761	scaffold_03:1378278-1378932	0.446953	0.343612	0.103341	0.011097	10	22	2.2	A0A0C3HRL0	17761	1.30958	1	122				14182	1	10	no
17762	scaffold_03:1379475-1380193	0.446543	0.288346	0.158198	0.74477	6	10	1.66667	A0A0C3DS68	17762	0.999281	1	59				114313	1	1	OmZn-only
17771	scaffold_03:1427919-1428284	0.418439	0.345034	0.0734044	0.594885	11	8	0.727273	A0A0C3DS89	17771	0.947586	0.943886	122				13163	2	12	no
17773	scaffold_03:1441478-1442399	0.357691	0.304476	0.0532147	0.904133	11	11	1	A0A0C3H9K0	17773	1.05506	1	134	transcription factor activity ; nucleus ; regulation of transcription, DNA-dependent ; sequence-specific DNA binding	Homeobox		10382	1	21	no
17774	scaffold_03:1447069-1447895	0.235616	0.172	0.0636159	1.17864	10	5	0.5	A0A0C3D111	17774	1.44205	0.00548999	189	acyltransferase activity ; transferase activity	Bacterial transferase hexapeptide repeat ; Trimeric LpxA-like	Intracellular trafficking, secretion, and vesicular transport	8688	1	27	no
17775	scaffold_03:1447933-1448300	0.51816	0.458784	0.0593758	1.24913	3	3	1	A0A0C3HPJ1	17775	0.92463	0.988734	79				114305	1	1	OmZn-only
17780	scaffold_03:1468354-1468732	0.35527	0.284364	0.0709066	1.04638	6	14	2.33333	A0A0C3HPK2	17780	1.34832	1	94				114303	1	1	OmZn-only
17785	scaffold_03:1488138-1489762	0.455615	0.408906	0.0467083	0.56644	19	19	1	A0A0C3DSB2	17785	1.15878	1	283				5569	2	33	no
17788	scaffold_03:1521524-1522242	0.352006	0.261345	0.0906617	1.46024	2	3	1.5	A0A0C3H9N5	17788	0.892555	0.376113	64				114298	1	1	OmZn-only
17791	scaffold_03:1553127-1554213	0.453891	0.415915	0.0379756	1.40365	12	13	1.08333	A0A0C3HRS2	17791	1.13812	1	192				114295	1	1	OmZn-only
17793	scaffold_03:1580205-1580946	0.490996	0.426786	0.0642101	0.556483	3	7	2.33333	A0A0C3DSD8	17793	0.814264	0.637577	62				114290	1	1	OmZn-only
17794	scaffold_03:1588077-1589604	0.397378	0.320181	0.0771974	0.651613	18	5	0.277778	A0A0C3HPP7	17794	0.67319	0.0431612	264				6803	1	30	no
17798	scaffold_03:1611308-1612640	0.486592	0.408599	0.077993	0.811344	11	0	0	A0A0C3H9R2	17798	1.10222	1	207	GTP binding ; small GTPase mediated signal transduction ; GTPase activity ; protein binding ; intracellular protein transport ; nucleocytoplasmic transport ; signal transduction ; ATP binding ; intracellular ; regulation of transcription, DNA-dependent ; transcription factor binding ; protein transport ; small monomeric GTPase activity	Ras GTPase ; Ras ; Ras small GTPase, Ras type ; Ras small GTPase, Rho type ; Ras small GTPase, Rab type ; Ran GTPase ; Small GTP-binding protein ; RNA polymerase sigma factor 54, interaction	General function prediction only	47	10	744	no
17806	scaffold_03:1644775-1645275	0.0930876	0.0930876	0	0.333359	6	7	1.16667	A0A0C3DSF5	17806	1.73299	1	71				114284	1	1	OmZn-only
17807	scaffold_03:1647370-1648103	0.552095	0.332317	0.219778	1.18321	3	0	0	A0A0C3D176	17807	1.93576	0.0656926	60				10387	1	21	no
17811	scaffold_03:1671572-1672612	0.54477	0.469874	0.0748955	0.81808	10	0	0	A0A0C3H9T4	17811	1.62631	2.94172e-08	132	structural constituent of ribosome ; intracellular ; ribosome ; translation	Ribosomal protein L32e ; Ribosomal protein L32e ; Ribosomal protein L32e	Translation, ribosomal structure and biogenesis	818	2	115	no
17812	scaffold_03:1692066-1692887	0.371816	0.335919	0.0358975	1.00767	21	7	0.333333	A0A0C3D195	17812	1.35428	0.817611	219	transporter activity ; transport ; outer membrane-bounded periplasmic space	Protein of unknown function methylase putative ; Bacterial extracellular solute-binding protein, family 3	Secondary metabolites biosynthesis, transport and catabolism	1330	3	80	no
17815	scaffold_03:1700905-1701995	0.499475	0.427549	0.0719255	1.58276	21	19	0.904762	A0A0C3HRY7	17815	0.99441	1	256				8488	4	28	no
17816	scaffold_03:1705046-1705762	0.367011	0.303237	0.0637734	1.20281	14	15	1.07143	A0A0C3D199	17816	0.926973	1	185				23490	1	4	no
17819	scaffold_03:1724112-1725325	0.630191	0.53162	0.0985714	1.43715	24	14	0.583333	A0A0C3HRZ8	17819	0.751271	0.947429	231			Inorganic ion transport and metabolism	114280	1	1	OmZn-only
17820	scaffold_03:1728591-1729513	0.494851	0.443296	0.0515549	0.737965	6	1	0.166667	A0A0C3D1B0	17820	1.42597	0.201925	99	mRNA metabolic process ; ribonucleoprotein complex	Like-Sm ribonucleoprotein, eukaryotic and archaea-type, core ; Like-Sm ribonucleoprotein, core ; Like-Sm ribonucleoprotein, eukaryotic and archaea-type, core ; Like-Sm ribonucleoprotein-related, core	RNA processing and modification	2780	1	61	no
17825	scaffold_03:1751046-1751489	0.180272	0.297297	-0.117025	-1.10891	3	12	4	A0A0C3H9X4	17825	1.23234	1	70				114278	1	1	OmZn-only
17831	scaffold_03:1831800-1832341	0.142857	0.240506	-0.0976492	0.460582	2	2	1	A0A0C3DSM5	17831	1.2154	1	65				14307	1	10	no
17844	scaffold_03:1934384-1934680	0.226214	0.1767	0.0495143	1.51414	2	9	4.5	A0A0C3HA63	17844	1.01157	1	64				114262	1	1	OmZn-only
17849	scaffold_03:1961512-1962458	0.573609	0.475421	0.0981875	0.70776	21	13	0.619048	A0A0C3D1P0	17849	1.47991	0.537515	241	N-acetyltransferase activity ; metabolic process	GCN5-related N-acetyltransferase ; GCN5-related N-acetyltransferase ; Acyl-CoA N-acyltransferase		1039	5	96	no
17851	scaffold_03:1993494-1994013	0.252742	0.174948	0.0777948	0.86422	11	33	3	A0A0C3HSE2	17851	1.26769	1	138				19677	4	6	no
17853	scaffold_03:2021980-2023053	0.288775	0.285878	0.00289699	1.34316	17	29	1.70588	A0A0C3HA89	17853	0.976557	1	193				4215	6	41	no
17855	scaffold_03:2030511-2031510	0.37231	0.37231	0	1.34802	17	16	0.941176	A0A0C3HQ80	17855	0.506497	0.649755	242			Inorganic ion transport and metabolism	15126	1	9	no
17856	scaffold_03:2033390-2033896	0.424834	0.334922	0.0899122	0.944952	9	8	0.888889	A0A0C3HA93	17856	0.418715	0.0699674	82				114246	1	1	OmZn-only
17857	scaffold_03:2086901-2087517	None	None	#N/A	None	1	6	6	A0A0C3HAA9	17857	2.15438	0.000772962	57				114241	1	1	OmZn-only
17866	scaffold_03:2232940-2233757	0.385693	0.16568	0.220013	-0.264193	19	16	0.842105	A0A0C3HAE9	17866	0.883501	1	145			Signal transduction mechanisms	198	4	311	no
17875	scaffold_03:2363931-2364315	0.132669	0.112457	0.0202121	-0.0153265	2	16	8	A0A0C3HAJ8	17875	1.19003	1	82				114220	1	1	OmZn-only
17876	scaffold_03:2383833-2384274	None	None	#N/A	None	0	1	#N/A	A0A0C3HQI5	17876	2.5109	0.143014	125				15373	1	9	no
17880	scaffold_03:2469624-2470308	None	None	#N/A	None	1	0	0	A0A0C3D226	17880	0.23802	1	104				114207	1	1	OmZn-only
17881	scaffold_03:2477243-2477851	0	0	0	-1.5902	0	0	#N/A	A0A0C3HSS4	17881	0.735956	0.729389	82				114205	1	1	OmZn-only
17885	scaffold_03:2492804-2493385	0.0147656	0.0147656	0	-1.64991	9	2	0.222222	A0A0C3HSS8	17885	1.73078	0.159541	70				114203	1	1	OmZn-only
17887	scaffold_03:2553457-2554166	None	None	#N/A	None	0	1	#N/A	A0A0C3HSU0	17887	Err:512	1	60				114199	1	1	OmZn-only
17890	scaffold_03:2609082-2609674	None	None	#N/A	None	0	0	#N/A	A0A0C3DTD6	17890	1.02472	1	64				114185	1	1	OmZn-only
17894	scaffold_03:2740133-2741170	0.148913	0.0785714	0.0703416	-0.575608	21	17	0.809524	A0A0C3HSY5	17894	1.17773	1	186				19251	1	6	no
17899	scaffold_03:2968318-2969173	None	None	#N/A	None	0	0	#N/A	A0A0C3HT66	17899	0.602078	0.466237	225				15179	1	9	no
17902	scaffold_04:0069151-0070190	None	None	#N/A	None	20	12	0.6	A0A0C3CWF1	17902	0.858053	0.561961	279				12327	2	14	no
17904	scaffold_04:0179527-0180088	0.281728	0.191519	0.0902084	1.51249	5	12	2.4	A0A0C3H592	17904	3.86144	0.00099836	60				114146	1	1	OmZn-only
17912	scaffold_04:0249048-0249722	0.381927	0.301552	0.0803751	0.861841	10	10	1	A0A0C3HJW0	17912	0.73545	0.942254	131				114133	1	1	OmZn-only
17913	scaffold_04:0304581-0304977	0.140107	0.120436	0.0196711	-1.20014	11	8	0.727273	A0A0C3CWM3	17913	1.05133	1	79	N-acetyltransferase activity ; metabolic process	GCN5-related N-acetyltransferase ; GCN5-related N-acetyltransferase ; Acyl-CoA N-acyltransferase	General function prediction only	12031	1	15	no
17916	scaffold_04:0433324-0433993	None	None	#N/A	None	4	10	2.5	A0A0C3HM66	17916	0.941712	1	71				114114	1	1	OmZn-only
17922	scaffold_04:0611367-0611798	0.016055	-0.00529101	0.0213461	-0.253066	1	1	1	A0A0C3H5N7	17922	1.69097	1	57				114099	1	1	OmZn-only
17924	scaffold_04:0682645-0683128	None	None	#N/A	None	1	1	1	A0A0C3HMG3	17924	Err:512	1	66				12438	8	14	no
17938	scaffold_04:0803610-0804255	None	None	#N/A	None	0	0	#N/A	A0A0C3HMM3	17938	2.03917	0.55121	125		YCII-related ; Dimeric alpha-beta barrel		114086	1	1	OmZn-only
17947	scaffold_04:0858113-0858690	0.516539	0.447686	0.0688533	0.157068	8	1	0.125	A0A0C3HKQ9	17947	0.747709	0.0149594	106				37392	1	2	no
17948	scaffold_04:0869659-0870373	0.419183	0.368262	0.0509209	-0.124388	8	0	0	A0A0C3HKR3	17948	1.81061	0.000995779	98		Mitochondrial ribosomal protein 10		9493	1	25	no
17951	scaffold_04:0891463-0892428	0.362107	0.260232	0.101876	1.3374	21	3	0.142857	A0A0C3DNL9	17951	0.444292	0.0506221	179				8864	1	27	no
17952	scaffold_04:0893031-0894045	0.487281	0.332288	0.154993	0.154503	24	12	0.5	A0A0C3CX99	17952	0.968072	1	231		ThiJ/PfpI		1332	3	80	no
17955	scaffold_04:0907255-0908212	0.486348	0.410126	0.0762227	0.373023	21	5	0.238095	A0A0C3CXA4	17955	0.97431	0.726689	231	superoxide dismutase activity ; superoxide metabolic process ; metal ion binding	Manganese and iron superoxide dismutase ; Manganese and iron superoxide dismutase ; Manganese and iron superoxide dismutase ; Manganese and iron superoxide dismutase ; Manganese and iron superoxide dismutase ; Manganese and iron superoxide dismutase ; Manganese and iron superoxide dismutase ; Manganese and iron superoxide dismutase	Inorganic ion transport and metabolism	688	3	129	no
17956	scaffold_04:0908180-0909024	0.47088	0.397909	0.0729701	1.09456	5	3	0.6	A0A0C3HKS5	17956	1.2384	1	112				14352	2	10	no
17957	scaffold_04:0927817-0928517	0.394909	0.315821	0.079088	1.76106	12	11	0.916667	A0A0C3H657	17957	1.26367	1	114				30490	1	3	no
17958	scaffold_04:0956798-0957279	0.309289	0.201462	0.107827	1.46071	6	6	1	A0A0C3HKT8	17958	0.967666	1	52				114065	1	1	OmZn-only
17965	scaffold_04:0996837-0997467	None	None	#N/A	None	0	0	#N/A	A0A0C3HMX9	17965	1.54064	0.911022	91				114059	1	1	OmZn-only
17973	scaffold_04:1051665-1052554	0.202311	0.104722	0.097589	-0.131725	4	8	2	A0A0C3HKX2	17973	1.06319	1	125				114050	1	1	OmZn-only
17978	scaffold_04:1089950-1091045	0.525792	0.448726	0.0770654	1.31199	13	7	0.538462	A0A0C3CXF9	17978	0.72684	0.000203293	156				11996	1	15	no
17980	scaffold_04:1116736-1117752	0.452418	0.353982	0.0984352	1.3755	5	0	0	A0A0C3H6A3	17980	1.74588	0.00278193	90	protein targeting to mitochondrion ; mitochondrial intermembrane space protein transporter complex ; protein import into mitochondrial inner membrane	Zinc finger, Tim10/DDP-type	Intracellular trafficking, secretion, and vesicular transport	2953	1	60	no
17982	scaffold_04:1125457-1126983	0.514157	0.426707	0.08745	1.42162	21	42	2	A0A0C3CXG7	17982	0.667369	0.279383	281			Inorganic ion transport and metabolism	11997	1	15	no
17984	scaffold_04:1142591-1143264	0.495627	0.422488	0.0731391	0.965912	8	20	2.5	A0A0C3CXH2	17984	1.15452	1	141				11145	2	18	no
17986	scaffold_04:1146539-1147149	0.474036	0.395936	0.0780998	0.66869	3	8	2.66667	A0A0C3HN24	17986	0.999347	1	68				114045	1	1	OmZn-only
17987	scaffold_04:1153671-1154241	0.414775	0.320164	0.0946109	0.225798	15	6	0.4	A0A0C3HKZ9	17987	1.07374	1	145		Chromatin associated protein KTI12	General function prediction only	1967	1	67	no
17988	scaffold_04:1161143-1161931	0.45331	0.367052	0.0862577	0.423962	6	2	0.333333	A0A0C3DNS9	17988	1.50753	0.230312	96		Protein of unknown function DUF543	Function unknown	2967	1	60	no
17989	scaffold_04:1174969-1175647	0.470927	0.374631	0.0962961	1.51305	7	3	0.428571	A0A0C3DNT4	17989	0.767445	0.748765	71				114039	1	1	OmZn-only
17991	scaffold_04:1188110-1189099	None	None	#N/A	None	9	12	1.33333	A0A0C3DNT9	17991	1.20353	1	202				8372	2	28	no
17993	scaffold_04:1192618-1193033	0.353539	0.288728	0.0648109	0.846593	7	8	1.14286	A0A0C3HL14	17993	0.946109	1	107				114033	1	1	OmZn-only
17995	scaffold_04:1211117-1211977	0.379908	0.271873	0.108036	1.67427	8	1	0.125	A0A0C3H6C9	17995	1.72016	7.30191e-10	136	structural constituent of ribosome ; intracellular ; ribosome ; translation	Ribosomal protein L27e ; Ribosomal protein L27e	Translation, ribosomal structure and biogenesis	2164	1	65	no
18001	scaffold_04:1227289-1227709	0.0272109	0.047619	-0.0204082	-2.0425	6	7	1.16667	A0A0C3HL29	18001	1.05705	1	67				114027	1	1	OmZn-only
18002	scaffold_04:1228476-1228927	0.204604	0.169156	0.0354482	0.833731	2	4	2	A0A0C3H6D1	18002	0.686048	0.983841	56				114026	1	1	OmZn-only
18003	scaffold_04:1236070-1236638	None	None	#N/A	None	0	0	#N/A	A0A0C3CXK1	18003	0.574135	1	76				114024	1	1	OmZn-only
18015	scaffold_04:1280693-1281565	0.550108	0.463158	0.0869496	0.309324	21	19	0.904762	A0A0C3H6E4	18015	1.21572	1	265				11416	1	17	no
18018	scaffold_04:1304751-1305660	0.326531	0.212121	0.114409	-0.964175	21	12	0.571429	A0A0C3CXM1	18018	0.564362	1	187				31253	3	3	OmZn-only
18021	scaffold_04:1312831-1313750	0.569193	0.484399	0.0847937	1.05809	20	13	0.65	A0A0C3HN72	18021	1.26239	1	193	GTP binding ; small GTPase mediated signal transduction ; intracellular ; protein transport	Ras GTPase ; Ras ; Ras small GTPase, Ras type ; Ras small GTPase, Rho type ; Ras small GTPase, Rab type ; Small GTP-binding protein	General function prediction only	91	7	527	no
18022	scaffold_04:1315952-1316836	0.558697	0.478596	0.0801009	0.930133	13	8	0.615385	A0A0C3CXM4	18022	1.88653	0.0039686	169	nucleotide binding ; catalytic activity ; cellular metabolic process	RNA polymerase II, Rpb4, core ; HRDC-like	Transcription	10798	1	19	no
18023	scaffold_04:1323781-1324975	0.603736	0.603736	0	0.999098	21	8	0.380952	A0A0C3HN77	18023	1.03183	1	309				147	15	390	no
18029	scaffold_04:1373675-1374679	0.487193	0.407005	0.080188	1.25623	12	6	0.5	A0A0C3DP01	18029	1.54746	0.464467	172	intracellular ; transport	Nuclear transport factor 2		10809	1	19	no
18031	scaffold_04:1380987-1382009	0.447474	0.394876	0.0525978	1.22736	6	3	0.5	A0A0C3CXP5	18031	1.01333	1	89				9808	1	24	no
18032	scaffold_04:1382172-1383117	0.479692	0.374881	0.104811	1.59743	6	1	0.166667	A0A0C3HL85	18032	1.92078	6.20949e-08	83	structural constituent of ribosome ; intracellular ; ribosome ; translation	Ribosomal protein L38e ; Ribosomal protein L38e	Translation, ribosomal structure and biogenesis	3086	1	59	no
18034	scaffold_04:1414273-1415205	0.590419	0.504146	0.0862729	1.56868	13	0	0	A0A0C3CXQ4	18034	1.21787	1	125	DNA binding ; DNA-directed RNA polymerase activity ; transcription ; protein dimerization activity ; DNA-directed RNA polymerase I activity ; DNA-directed RNA polymerase II activity ; DNA-directed RNA polymerase III activity ; RNA polymerase activity	DNA-directed RNA polymerase, dimerisation ; DNA-directed RNA polymerase Rpb11, 13-16 kDa subunit, conserved site ; DNA-directed RNA polymerase, RBP11-like	Transcription	2345	1	64	no
18039	scaffold_04:1445416-1446025	0.103595	0.025731	0.0778644	-0.249419	7	9	1.28571	A0A0C3HNB0	18039	1.13538	1	74				114009	1	1	OmZn-only
18040	scaffold_04:1448011-1448862	0.46835	0.369966	0.0983843	1.59513	22	10	0.454545	A0A0C3CXR6	18040	1.36481	0.930126	223		Streptomyces cyclase/dehydrase	Lipid transport and metabolism	8120	1	28	no
18041	scaffold_04:1452230-1452668	0.778679	0.685771	0.0929085	1.39089	6	2	0.333333	A0A0C3H6K5	18041	0.789596	0.166553	61				3431	3	53	no
18049	scaffold_04:1493952-1494462	-0.04	0.0169312	-0.0569312	-0.695177	0	1	#N/A	A0A0C3HNC6	18049	1.21705	1	109				187	12	328	no
18061	scaffold_04:1549034-1549819	0.458413	0.366369	0.0920434	0.781601	13	7	0.538462	A0A0C3H6M9	18061	1.54176	0.267518	140			Function unknown	8681	1	27	no
18064	scaffold_04:1555592-1556165	0.265752	0.190476	0.0752755	0.639032	1	7	7	A0A0C3HLF3	18064	1.1488	1	80				114002	1	1	OmZn-only
18065	scaffold_04:1557288-1557956	0.432637	0.400743	0.0318943	0.801681	9	3	0.333333	A0A0C3H6N4	18065	1.59291	0.015228	120	RNA binding ; structural constituent of ribosome ; intracellular ; ribosome ; translation ; nucleic acid binding	Ribosomal protein S13 ; Ribosomal protein S13 ; Ribosomal protein S13 ; Ribosomal protein S13 ; Ribosomal protein S13 ; Ribosomal protein S13-like, H2TH	Translation, ribosomal structure and biogenesis	3285	1	56	no
18066	scaffold_04:1558063-1559228	0.480535	0.411875	0.0686608	0.595417	12	6	0.5	A0A0C3HNE8	18066	1.29351	0.128967	209	peptidyl-prolyl cis-trans isomerase activity ; protein folding ; cyclophilin ; FK506-sensitive peptidyl-prolyl cis-trans isomerase ; cyclophilin-type peptidyl-prolyl cis-trans isomerase activity	Peptidyl-prolyl cis-trans isomerase, cyclophilin-type ; Peptidyl-prolyl cis-trans isomerase, cyclophilin-type ; Peptidyl-prolyl cis-trans isomerase, cyclophilin-type ; Peptidyl-prolyl cis-trans isomerase, cyclophilin-type ; Cyclophilin-like	Posttranslational modification, protein turnover, chaperones	154	4	377	no
18070	scaffold_04:1581937-1582861	0.638889	0.541908	0.0969814	1.20531	21	1	0.047619	A0A0C3HLG2	18070	1.20662	0.709492	204	threonine endopeptidase activity ; proteasome core complex ; ubiquitin-dependent protein catabolic process ; proteasome endopeptidase activity	20S proteasome, A and B subunits ; Proteasome, beta-type subunit, conserved site	Posttranslational modification, protein turnover, chaperones	2407	1	63	no
18074	scaffold_04:1602286-1603161	0.334197	0.269565	0.064632	0.364178	14	12	0.857143	A0A0C3HLG6	18074	1.6559	0.547507	171			Replication, recombination and repair	6397	1	31	no
18076	scaffold_04:1612489-1613331	0.511716	0.372573	0.139143	1.0616	12	4	0.333333	A0A0C3HLH1	18076	0.902037	0.378027	139				6761	1	30	no
18082	scaffold_04:1644386-1647161	0.507707	0.507707	0	1.14974	52	10	0.192308	A0A0C3H6R8	18082	0.941826	0.448091	594	nucleotide binding ; lysine-tRNA ligase activity ; ATP binding ; cytoplasm ; translation ; lysyl-tRNA aminoacylation ; aminoacyl-tRNA ligase activity ; tRNA aminoacylation for protein translation ; nucleic acid binding	Lysyl-tRNA synthetase, class II ; Aminoacyl-tRNA synthetase, class II (D, K and N) ; Nucleic acid binding, OB-fold, tRNA/helicase-type ; Lysyl-tRNA synthetase, class II ; Aminoacyl-tRNA synthetase, class II ; Nucleic acid-binding, OB-fold-like	Translation, ribosomal structure and biogenesis	940	3	102	no
18091	scaffold_04:1673641-1674438	0.686744	0.58863	0.0981138	1.22308	7	9	1.28571	A0A0C3H6S3	18091	0.872239	1	98	chromatin ; chromatin binding ; nucleus ; chromatin assembly or disassembly	Chromo domain ; Chromo domain-like		14296	1	10	no
18099	scaffold_04:1709862-1710369	0.517986	0.398424	0.119562	1.21633	3	7	2.33333	A0A0C3H6T2	18099	0.972992	1	68				113990	1	1	OmZn-only
18102	scaffold_04:1727202-1727847	0.530067	0.446429	0.0836383	1.67647	8	15	1.875	A0A0C3DPD3	18102	0.98721	1	106				113987	1	1	OmZn-only
18105	scaffold_04:1740155-1741100	0.541183	0.460273	0.0809098	1.29599	13	9	0.692308	A0A0C3DPD7	18105	1.07171	1	154				36545	1	2	no
18106	scaffold_04:1744783-1745250	0.300361	0.208347	0.0920134	1.90534	2	11	5.5	A0A0C3HLL5	18106	0.969284	1	55				113984	1	1	OmZn-only
18111	scaffold_04:1798412-1798837	0.572046	0.490481	0.0815649	0.827069	6	14	2.33333	A0A0C3DPG1	18111	1.10105	1	101				113978	1	1	OmZn-only
18112	scaffold_04:1803840-1804495	0.542629	0.434795	0.107834	1.08989	3	10	3.33333	A0A0C3H6X0	18112	1.07312	1	67				113976	1	1	OmZn-only
18120	scaffold_04:1873763-1874492	0.470346	0.364011	0.106335	1.2954	7	2	0.285714	A0A0C3CY69	18120	1.36879	0.855064	76		Complex 1 LYR protein	Function unknown	3520	1	51	no
18121	scaffold_04:1874637-1875813	0.603625	0.512933	0.0906918	1.13713	26	6	0.230769	A0A0C3HLQ8	18121	1.3033	0.36806	291	catalytic activity ; metabolic process ; 5-carboxymethyl-2-hydroxymuconate delta-isomerase activity	Fumarylacetoacetase, C-terminal-like ; Fumarylacetoacetase, C-terminal-related	General function prediction only	276	24	242	no
18130	scaffold_04:1901541-1902614	0.411694	0.331642	0.0800517	0.985157	15	2	0.133333	A0A0C3HNU9	18130	1.39792	0.246018	159	copper ion transmembrane transporter activity ; copper ion transport ; integral to membrane	Ctr copper transporter	Inorganic ion transport and metabolism	9481	1	25	no
18132	scaffold_04:1909717-1910317	0.420617	0.336814	0.0838036	0.784876	3	10	3.33333	A0A0C3DPL0	18132	0.891247	0.571329	88				113966	1	1	OmZn-only
18146	scaffold_04:1975835-1976675	0.50192	0.410233	0.0916869	0.931158	11	5	0.454545	A0A0C3H764	18146	1.50039	0.243423	150				11203	1	18	no
18150	scaffold_04:1986433-1987223	0.352693	0.247689	0.105004	1.28434	11	4	0.363636	A0A0C3CYC0	18150	1.60187	0.127021	86				17230	1	7	no
18160	scaffold_04:2040142-2040776	0.255742	0.229348	0.0263937	1.0567	4	4	1	A0A0C3DPQ9	18160	2.32276	4.49759e-06	98				8854	1	27	no
18172	scaffold_04:2106854-2108359	0.603574	0.535088	0.0684862	0.85621	8	11	1.375	A0A0C3H7B6	18172	1.12575	1	248				9775	1	24	no
18173	scaffold_04:2111877-2112368	0.481336	0.433498	0.0478381	1.19812	2	10	5	A0A0C3DPU4	18173	0.933676	1	55				113943	1	1	OmZn-only
18174	scaffold_04:2113659-2114333	0.253154	0.188428	0.0647256	1.22679	5	0	0	A0A0C3CYH5	18174	1.20711	1	55				12101	2	15	no
18177	scaffold_04:2124296-2125089	0.396571	0.396571	0	0.761846	10	6	0.6	A0A0C3CYH9	18177	0.651652	0.398758	189			RNA processing and modification	14206	1	10	no
18178	scaffold_04:2127735-2130079	0.5915	0.502471	0.0890294	1.48326	60	27	0.45	A0A0C3HM15	18178	0.999897	1	594			General function prediction only	15014	1	9	no
18189	scaffold_04:2181493-2182784	0.487105	0.429104	0.0580004	0.545454	17	0	0	A0A0C3CYN2	18189	1.22569	0.924035	260	DNA binding ; regulation of DNA replication ; DNA polymerase processivity factor activity ; PCNA complex ; DNA-directed DNA polymerase activity ; DNA polymerase activity	Proliferating cell nuclear antigen, PCNA ; Proliferating cell nuclear antigen, PCNA ; Proliferating cell nuclear antigen, PCNA ; Proliferating cell nuclear antigen, PCNA ; Proliferating cell nuclear antigen, PCNA ; Proliferating cell nuclear antigen, PCNA ; Proliferating cell nuclear antigen, PCNA	Replication, recombination and repair	2243	1	64	no
18192	scaffold_04:2205647-2206542	0.377853	0.328873	0.0489809	1.52775	3	5	1.66667	A0A0C3HPC1	18192	1.18319	1	89				6257	1	32	no
18195	scaffold_04:2230397-2231033	0.490132	0.414634	0.0754979	0.524574	18	3	0.166667	A0A0C3H7I1	18195	0.959299	0.983741	201	phosphatase activator activity	Phosphotyrosyl phosphatase activator, PTPA	Cell cycle control, cell division, chromosome partitioning	566	2	145	no
18196	scaffold_04:2231103-2231743	0.358953	0.308001	0.0509516	0.372185	3	1	0.333333	A0A0C3HPD0	18196	1.02461	1	67				8857	1	27	no
18199	scaffold_04:2243771-2244259	0.489489	0.376923	0.112566	1.34299	3	8	2.66667	A0A0C3H7I4	18199	1.37474	1	66				113930	1	1	OmZn-only
18200	scaffold_04:2249015-2249311	0.566884	0.47089	0.0959936	1.15401	10	1	0.1	A0A0C3DQ17	18200	1.25545	1	99				19135	1	6	no
18208	scaffold_04:2281452-2281897	0.431947	0.376	0.0559471	1.2664	6	7	1.16667	A0A0C3CYR7	18208	0.978691	1	76				113922	1	1	OmZn-only
18213	scaffold_04:2310411-2311403	0.48879	0.403461	0.0853287	1.58676	11	14	1.27273	A0A0C3H7J9	18213	1.12916	1	223				3331	1	55	no
18214	scaffold_04:2314236-2314747	0.130577	0.106549	0.0240279	0.811529	4	8	2	A0A0C3CYS9	18214	1.56956	0.973634	101				113913	1	1	OmZn-only
18220	scaffold_04:2355862-2357742	0.558799	0.488532	0.070267	1.32736	28	32	1.14286	A0A0C3HPG6	18220	0.954474	0.75481	505				8859	1	27	no
18226	scaffold_04:2381865-2382273	0.338557	0.264901	0.0736567	0.464655	5	2	0.4	A0A0C3HME0	18226	1.50822	1	70				113909	1	1	OmZn-only
18227	scaffold_04:2382593-2383361	-0.048913	-0.048913	0	-1.14444	2	8	4	A0A0C3H7L7	18227	0.964311	1	52				113908	1	1	OmZn-only
18236	scaffold_04:2452000-2452743	0.414114	0.340151	0.0739626	0.644499	13	2	0.153846	A0A0C3HMF7	18236	1.1413	1	103		Transcription factor Pcc1		8862	1	27	no
18245	scaffold_04:2497005-2497976	0.427961	0.374267	0.0536935	1.39972	32	7	0.21875	A0A0C3DQ99	18245	1.32767	0.694791	260	RNA binding	K Homology, type 1 ; K Homology	Posttranslational modification, protein turnover, chaperones	2966	1	60	no
18249	scaffold_04:2503341-2504037	0.443823	0.39108	0.052743	1.03762	5	0	0	A0A0C3H7P7	18249	1.89342	0	57	structural constituent of ribosome ; intracellular ; ribosome ; translation	Ribosomal protein S14 ; Ribosomal protein S14	Translation, ribosomal structure and biogenesis	2085	1	66	no
18250	scaffold_04:2504200-2505028	0.516482	0.423563	0.0929194	1.3176	9	1	0.111111	A0A0C3HPK5	18250	1.31336	0.784508	105		Apc13p		8918	1	27	no
18257	scaffold_04:2525392-2525836	0.468551	0.35277	0.115781	1.39512	2	9	4.5	A0A0C3HPL2	18257	0.879498	0.570537	61				113893	1	1	OmZn-only
18259	scaffold_04:2542252-2544233	0.583299	0.507772	0.0755274	0.932103	25	14	0.56	A0A0C3DQB8	18259	1.10495	1	270		Protein of unknown function DUF298 ; Protein of unknown function DUF298 ; Globin-like ; UBA-like	Function unknown	9021	1	26	no
18261	scaffold_04:2544227-2544836	0.619175	0.561688	0.057487	1.0505	8	0	0	A0A0C3CYZ9	18261	1.80336	0.000779297	119	structural constituent of ribosome ; intracellular ; ribosome ; translation	Ribosomal protein S6 ; Ribosomal protein S6	Translation, ribosomal structure and biogenesis	8326	1	28	no
18262	scaffold_04:2548259-2548971	0.554422	0.503247	0.051175	1.16523	16	7	0.4375	A0A0C3HPM1	18262	1.34751	0.717106	181				8814	1	27	no
18270	scaffold_04:2600680-2601152	0.390695	0.354702	0.0359927	-0.0889355	2	1	0.5	A0A0C3HMK4	18270	0.711282	0.275041	73				113888	1	1	OmZn-only
18276	scaffold_04:2639206-2639871	0.357364	0.27945	0.0779141	0.706103	6	0	0	A0A0C3H7U6	18276	1.62508	0.00287041	89				8754	1	27	no
18280	scaffold_04:2658135-2659033	0.499478	0.427243	0.0722353	0.549133	11	0	0	A0A0C3DQG1	18280	1.50823	5.57503e-06	115	structural constituent of ribosome ; intracellular ; ribosome ; translation	Ribosomal protein L34e ; Ribosomal protein L34e ; Ribosomal protein L34e	Translation, ribosomal structure and biogenesis	2501	1	63	no
18282	scaffold_04:2669607-2670295	0.466487	0.381456	0.0850315	1.69618	3	9	3	A0A0C3H7V3	18282	1.0442	1	79				113884	1	1	OmZn-only
18289	scaffold_04:2731637-2732597	0.390505	0.324074	0.0664309	0.478155	19	0	0	A0A0C3DQI7	18289	1.48002	0.606813	150	structural constituent of ribosome ; intracellular ; ribosome ; translation	Ribosomal protein S19e ; Ribosomal protein S19e	Translation, ribosomal structure and biogenesis	2356	1	64	no
18297	scaffold_04:2780007-2781142	0.405861	0.328136	0.077725	0.610168	16	7	0.4375	A0A0C3DQK6	18297	1.36385	0.92118	139	mitochondrial electron transport, ubiquinol to cytochrome c ; ubiquinol-cytochrome-c reductase activity	Ubiquinol-cytochrome C reductase hinge	Energy production and conversion	9488	1	25	no
18305	scaffold_04:2820921-2821274	0.476965	0.445423	0.0315422	2.17374	10	2	0.2	A0A0C3H7Z2	18305	1.06312	1	118				41452	1	2	no
18308	scaffold_04:2832166-2832755	None	None	#N/A	None	0	0	#N/A	A0A0C3HPW0	18308	1.19307	1	77				26794	4	4	OmZn-only
18312	scaffold_05:0045683-0046161	None	None	#N/A	None	4	17	4.25	A0A0C3HJA5	18312	0.857744	1	65				113874	1	1	OmZn-only
18314	scaffold_05:0052101-0053089	0.402947	0.312007	0.0909403	1.03584	19	5	0.263158	A0A0C3HH37	18314	0.780525	1	170				24496	2	4	no
18318	scaffold_05:0063882-0064938	0.350397	0.242347	0.10805	1.41634	20	16	0.8	A0A0C3CTW8	18318	1.52079	0.199889	196		Extracellular membrane protein, 8-cysteine region, CFEM ; Extracellular membrane protein, 8-cysteine region, fungi	Carbohydrate transport and metabolism	7204	2	29	no
18321	scaffold_05:0074851-0075526	0.217086	0.215278	0.00180813	-0.68673	3	2	0.666667	A0A0C3DKE7	18321	0.544817	1	55				113871	1	1	OmZn-only
18328	scaffold_05:0098799-0099545	0.448946	0.389325	0.059621	0.687963	7	1	0.142857	A0A0C3HJC9	18328	1.86379	0	126	structural constituent of ribosome ; intracellular ; ribosome ; translation	Ribosomal protein L22e ; Ribosomal protein L22e	Translation, ribosomal structure and biogenesis	2522	1	63	no
18330	scaffold_05:0108191-0108818	0.492392	0.424218	0.0681739	1.22095	5	8	1.6	A0A0C3HJD6	18330	0.641272	1	99				9851	2	24	no
18332	scaffold_05:0112858-0113536	0.504977	0.391086	0.113891	1.10472	12	12	1	A0A0C3HH60	18332	1.0465	1	161				18778	2	6	no
18336	scaffold_05:0119419-0120360	0.520171	0.520171	0	1.67698	8	5	0.625	A0A0C3HJE2	18336	1.41224	0.736997	112		Stress responsive alpha-beta barrel ; Dimeric alpha-beta barrel		2018	2	66	no
18337	scaffold_05:0120364-0120701	0.546659	0.457529	0.08913	1.0706	6	2	0.333333	A0A0C3DKH2	18337	1.05138	1	79	structural molecule activity ; iron-sulfur cluster assembly ; iron-sulfur cluster binding	HesB/YadR/YfhF-like ; HesB/YadR/YfhF-like ; HesB/YadR/YfhF ; HesB/YadR/YfhF-like	Inorganic ion transport and metabolism	3108	1	59	no
18341	scaffold_05:0146775-0147530	0.0902256	0.0870951	0.0031305	0.144903	18	33	1.83333	A0A0C3HJF2	18341	1.42674	0.861643	194		Protein of unknown function DUF1766		10235	4	22	no
18342	scaffold_05:0151087-0152221	0.5624	0.466699	0.0957003	1.04535	23	5	0.217391	A0A0C3HH75	18342	0.974653	0.636208	225	intracellular protein transport ; membrane	Vesicle transport v-SNARE ; Target SNARE coiled-coil region	Intracellular trafficking, secretion, and vesicular transport	7252	1	29	no
18354	scaffold_05:0203391-0204122	0.547567	0.458274	0.0892928	0.952527	12	3	0.25	A0A0C3HJJ0	18354	1.29152	0.799933	154	nucleic acid binding	RNA recognition motif, RNP-1 ; RNA recognition motif, RNP-1 ; RNA recognition motif, RNP-1	Posttranslational modification, protein turnover, chaperones	7872	1	28	no
18355	scaffold_05:0204109-0204810	0.562488	0.465304	0.0971838	0.81411	4	2	0.5	A0A0C3DKK9	18355	1.68987	6.99885e-05	82				8949	1	27	no
18357	scaffold_05:0212887-0213876	0.498835	0.403828	0.0950068	0.975435	25	8	0.32	A0A0C3CU30	18357	1.03223	1	192		Mitochondrial ribosome		7679	1	29	no
18358	scaffold_05:0218328-0219691	0.499056	0.416931	0.0821245	0.946381	19	1	0.0526316	A0A0C3H2X0	18358	1.38096	2.27642e-07	204	structural constituent of ribosome ; intracellular ; ribosome ; translation	Ribosomal protein L15e ; Ribosomal protein L15e ; Ribosomal protein L23/L15e, core	Translation, ribosomal structure and biogenesis	2764	1	61	no
18359	scaffold_05:0223215-0223741	0.137782	0.0546875	0.0830946	0.303566	1	2	2	A0A0C3DKL7	18359	0.821583	0.449047	52				113866	1	1	OmZn-only
18362	scaffold_05:0229554-0231201	0.34753	0.290183	0.0573471	0.935877	27	10	0.37037	A0A0C3H2X5	18362	0.796852	0.816243	322	iron ion binding ; iron-sulfur cluster assembly ; iron-sulfur cluster binding	NIF system FeS cluster assembly, NifU, C-terminal ; NIF system FeS cluster assembly, NifU, C-terminal ; NIF system FeS cluster assembly, NifU-like scaffold, N-terminal ; HIRA-interacting protein 5 ; NIF system FeS cluster assembly, NifU-like scaffold, N-terminal	Posttranslational modification, protein turnover, chaperones	2526	1	63	no
18370	scaffold_05:0315611-0316474	0.536295	0.470857	0.0654387	0.857929	16	13	0.8125	A0A0C3HJN8	18370	1.28272	1	197				9255	1	26	no
18371	scaffold_05:0316581-0317892	0.558338	0.45906	0.0992784	1.02079	27	3	0.111111	A0A0C3DKP4	18371	1.0305	0.993405	293	endoplasmic reticulum ; Golgi apparatus ; intracellular protein transport	NSF attachment protein	Intracellular trafficking, secretion, and vesicular transport	6808	1	30	no
18374	scaffold_05:0350541-0351126	0.167991	0.107968	0.0600237	0.670528	6	7	1.16667	A0A0C3CU84	18374	1.78682	0.020171	87	nucleus ; regulation of transcription, DNA-dependent	Paired amphipathic helix ; Paired amphipathic helix	Chromatin structure and dynamics	16153	2	8	no
18376	scaffold_05:0359035-0359577	None	0.115084	#N/A	None	4	7	1.75	A0A0C3HJQ3	18376	1.07656	1	76				113853	1	1	OmZn-only
18382	scaffold_05:0381002-0381491	0.485936	0.382265	0.103672	0.32873	0	5	#N/A	A0A0C3HJR4	18382	1.33959	0.993405	75				113850	1	1	OmZn-only
18389	scaffold_05:0425738-0426154	0.406593	0.309694	0.0968995	1.29307	4	1	0.25	A0A0C3H359	18389	0.866866	1	92				3688	1	48	no
18391	scaffold_05:0429536-0430219	0.376649	0.322052	0.0545971	0.553104	6	2	0.333333	A0A0C3DKU2	18391	0.836773	0.83777	71				113844	1	1	OmZn-only
18402	scaffold_05:0493781-0494481	0.543879	0.447817	0.0960623	1.29573	10	5	0.5	A0A0C3HHR3	18402	1.40114	0.528417	148		Protein of unknown function DUF1674		2211	1	65	no
18411	scaffold_05:0549539-0550217	0.226998	0.0984273	0.128571	0.301622	5	15	3	A0A0C3HHS4	18411	0.969448	1	119				113839	1	1	OmZn-only
18415	scaffold_05:0581860-0582810	0.635773	0.521858	0.113915	1.58086	17	4	0.235294	A0A0C3H3G7	18415	5.26034	3.09068e-13	176				11475	2	17	no
18424	scaffold_05:0614594-0615202	0.500134	0.394231	0.105903	0.878623	2	4	2	A0A0C3DKX9	18424	0.924484	0.728208	60				113836	1	1	OmZn-only
18427	scaffold_05:0642342-0642850	0.358065	0.280959	0.0771061	0.801475	2	5	2.5	A0A0C3HK19	18427	0.84028	0.163493	68				113832	1	1	OmZn-only
18433	scaffold_05:0686968-0687652	0.247274	0.194859	0.0524142	0.653207	30	4	0.133333	A0A0C3CUN8	18433	1.38886	1	154	3-dehydroquinate dehydratase activity ; aromatic amino acid family biosynthetic process	Dehydroquinase, class II ; Dehydroquinase, class II ; Dehydroquinase, class II ; Dehydroquinase, class II ; Dehydroquinase, class II ; Dehydroquinase, class II		8957	3	27	no
18434	scaffold_05:0690238-0690906	0.183571	0.171053	0.0125182	-0.116572	9	2	0.222222	A0A0C3H3J7	18434	4.55133	0.0306678	80				31234	1	3	no
18437	scaffold_05:0699876-0700455	0.326572	0.263754	0.062818	0.295529	14	0	0	A0A0C3H3K0	18437	0.791218	1	113	methylated-DNA-[protein]-cysteine S-methyltransferase activity ; DNA repair ; catalytic activity	Methylated-DNA-[protein]-cysteine S-methyltransferase, DNA binding ; Methylated-DNA-[protein]-cysteine S-methyltransferase, DNA binding ; Methylated-DNA-[protein]-cysteine S-methyltransferase, active site ; Methylated-DNA-[protein]-cysteine S-methyltransferase, DNA binding	Replication, recombination and repair	2724	3	62	no
18438	scaffold_05:0721052-0721707	0.453316	0.332109	0.121207	1.30191	21	23	1.09524	A0A0C3CUP9	18438	1.00049	1	162				113821	1	1	OmZn-only
18453	scaffold_05:0845141-0846373	None	None	#N/A	None	0	0	#N/A	A0A0C3HK91	18453	0.863808	1	367				3	188	2618	no
18456	scaffold_05:0904221-0904889	None	None	#N/A	None	0	0	#N/A	A0A0C3DL75	18456	2.00822	0.140835	67				919	8	104	no
18460	scaffold_05:0985093-0986310	0.528462	0.422021	0.106441	1.37032	24	6	0.25	A0A0C3HKE2	18460	0.562151	0.646783	244	glutathione transferase activity	Glutathione S-transferase, C-terminal ; Glutathione S-transferase, C-terminal-like ; Thioredoxin-like fold	Posttranslational modification, protein turnover, chaperones	197	14	320	no
18461	scaffold_05:1006758-1007409	0.285101	0.25	0.035101	0.74172	10	9	0.9	A0A0C3HKF2	18461	1.5405	0.184351	90				26646	1	4	no
18462	scaffold_05:1007836-1008599	0.175335	0.124093	0.0512412	-0.0481821	11	8	0.727273	A0A0C3DLB6	18462	0.925705	1	102				11730	3	16	no
18472	scaffold_05:1138461-1138820	None	None	#N/A	None	0	0	#N/A	A0A0C3HIF1	18472	3.1968	0.99833	67				113786	1	1	OmZn-only
18473	scaffold_05:1140770-1141213	None	None	#N/A	None	0	0	#N/A	A0A0C3H3T7	18473	0.986848	1	64				16350	2	8	no
18475	scaffold_05:1171927-1172587	0.332365	0.261042	0.0713231	0.245285	14	1	0.0714286	A0A0C3DLH2	18475	1.87474	0.670083	127		Protein of unknown function DUF74		10279	2	22	no
18478	scaffold_05:1191308-1191899	0	0	0	-2.2812	2	9	4.5	A0A0C3H3V9	18478	1.53929	1	132				113778	1	1	OmZn-only
18482	scaffold_05:1224894-1225703	0.0163496	0.00352	0.0128296	0.43772	18	15	0.833333	A0A0C3DLJ2	18482	1.38262	0.504657	195		Cupin 2, conserved barrel ; Cupin, RmlC-type		489	16	159	no
18483	scaffold_05:1239098-1239656	None	None	#N/A	None	0	0	#N/A	A0A0C3HII7	18483	0.958544	1	68				113772	1	1	OmZn-only
18485	scaffold_05:1277264-1277864	0.20045	0.142215	0.0582354	0.493162	12	22	1.83333	A0A0C3DLL5	18485	0.927391	1	125		Ankyrin ; Ankyrin ; Ankyrin ; Ankyrin ; Ankyrin ; Ankyrin	Signal transduction mechanisms	24271	1	4	no
18488	scaffold_05:1312425-1313003	None	None	#N/A	None	0	0	#N/A	A0A0C3HIL4	18488	1.6438	1	50				26794	4	4	OmZn-only
18490	scaffold_05:1348733-1349209	None	None	#N/A	None	0	0	#N/A	A0A0C3H409	18490	0.810589	1	90				113763	1	1	OmZn-only
18491	scaffold_05:1363476-1363713	None	None	#N/A	None	1	0	0	A0A0C3HIN1	18491	1.05029	1	79				113762	1	1	OmZn-only
18492	scaffold_05:1365296-1365760	None	None	#N/A	None	4	8	2	A0A0C3H414	18492	1.03153	1	91				113761	1	1	OmZn-only
18499	scaffold_05:1427830-1428452	0.197409	0.188552	0.00885739	0.153322	19	18	0.947368	A0A0C3HKV7	18499	1.02103	1	107				113751	1	1	OmZn-only
18503	scaffold_05:1485450-1486329	0.371932	0.313824	0.0581083	0.988105	54	5	0.0925926	A0A0C3H475	18503	1.42405	0.823178	243	cyanamide hydratase activity	Metal-dependent phosphohydrolase, HD region, subdomain ; Cyanamide hydratase, HD-type		3948	2	44	no
18504	scaffold_05:1491996-1493171	0.526666	0.463853	0.0628132	1.19274	20	14	0.7	A0A0C3CVG9	18504	0.823508	0.895022	223	transcription factor activity ; nucleus ; regulation of transcription, DNA-dependent ; zinc ion binding ; proteolysis ; cysteine-type peptidase activity	Peptidase C48, SUMO/Sentrin/Ubl1 ; Fungal transcriptional regulatory protein, N-terminal		20815	1	5	no
18505	scaffold_05:1533543-1534080	None	None	#N/A	None	0	0	#N/A	A0A0C3HL06	18505	1.261	1	76				113738	1	1	OmZn-only
18506	scaffold_05:1544695-1545207	0.125	0.142857	-0.0178571	-0.491336	0	0	#N/A	A0A0C3H4A1	18506	1.143	1	83			Carbohydrate transport and metabolism	1592	2	73	no
18507	scaffold_05:1549553-1550320	0.00909091	0.0277778	-0.0186869	-1.33547	6	7	1.16667	A0A0C3DLV6	18507	2.10917	0.0153115	104				113734	1	1	OmZn-only
18517	scaffold_05:1603664-1604400	0.271758	0.271758	0	1.52893	18	17	0.944444	A0A0C3HL30	18517	0.882718	0.684682	186				7214	3	29	no
18518	scaffold_05:1606227-1606868	0.408691	0.408691	0	0.402776	12	16	1.33333	A0A0C3DLY2	18518	0.956179	1	120				7214	3	29	no
18522	scaffold_05:1646832-1647578	0.138571	0.0901961	0.0483754	-1.53654	17	7	0.411765	A0A0C3DM00	18522	1.28645	0.982058	121		Protein of unknown function DUF1304		13749	1	11	no
18523	scaffold_05:1650393-1651390	0.114474	-0.00440529	0.118879	-0.571894	29	7	0.241379	A0A0C3HJ19	18523	2.03021	0.490325	150	SSP?		Cytoskeleton	19593	1	6	no
18524	scaffold_05:1651890-1653073	0.204968	0.167303	0.0376647	-0.387729	28	22	0.785714	A0A0C3H4F4	18524	2.07014	0.903801	269				110	33	438	no
18527	scaffold_05:1706545-1707205	0.294872	0.246499	0.0483732	0.0938499	21	10	0.47619	A0A0C3HL74	18527	2.26459	0.111625	153	catalytic activity ; metabolic process	Isocitrate lyase and phosphorylmutase, core ; Pyruvate/Phosphoenolpyruvate kinase, catalytic core		10055	3	23	no
18532	scaffold_05:1766560-1767074	None	None	#N/A	None	0	0	#N/A	A0A0C3DM73	18532	1.14669	1	71				113709	1	1	OmZn-only
18537	scaffold_05:1800063-1800646	None	None	#N/A	None	0	0	#N/A	A0A0C3H4Q2	18537	1.05204	1	94				297	26	226	no
18543	scaffold_05:1920852-1921502	0.350499	0.350499	0	0.451321	17	12	0.705882	A0A0C3HLI0	18543	1.34697	0.820445	162				17365	1	7	no
18544	scaffold_05:1922317-1923275	None	0.0151899	#N/A	None	5	6	1.2	A0A0C3DMD1	18544	0.851986	0.925444	114				113699	1	1	OmZn-only
18547	scaffold_05:2058178-2058661	None	None	#N/A	None	0	0	#N/A	A0A0C3CW63	18547	1.59468	1	127				12438	8	14	no
18549	scaffold_05:2109141-2110330	0.384015	0.384015	0	0.705967	43	20	0.465116	A0A0C3H4Z3	18549	0.987614	1	303	regulation of nitrogen utilization ; transcription repressor activity ; catalytic activity ; binding ; metabolic process	NmrA-like ; NAD(P)-binding		342	18	205	no
18553	scaffold_05:2176963-2177638	None	None	#N/A	None	3	5	1.66667	A0A0C3CW94	18553	3.12503	1.7264e-05	77				113682	1	1	OmZn-only
18555	scaffold_05:2199298-2200282	None	None	#N/A	None	1	8	8	A0A0C3HLP8	18555	0.82008	1	108				113677	1	1	OmZn-only
18556	scaffold_05:2201434-2201998	None	None	#N/A	None	2	1	0.5	A0A0C3DMM6	18556	1.08533	1	74				12754	1	13	no
18559	scaffold_06:0009677-0010583	0.544114	0.462077	0.082037	1.20843	7	2	0.285714	A0A0C3DHV8	18559	1.2604	0.933158	130	mitochondrial outer membrane ; transport	Outer membrane protein, MIM1/TOM13, mitochondrial		3465	2	52	no
18561	scaffold_06:0016274-0017685	0.485526	0.390168	0.0953577	0.700133	38	4	0.105263	A0A0C3H062	18561	1.04905	1	348	GTP binding ; nucleus ; cytoplasm	Gtr1/RagA G protein	Signal transduction mechanisms	2659	1	62	no
18567	scaffold_06:0039717-0040745	0.427695	0.333404	0.0942915	1.67754	17	3	0.176471	A0A0C3HGW3	18567	1.41837	2.28527e-08	193	nucleoside diphosphate kinase activity ; ATP binding ; GTP biosynthetic process ; UTP biosynthetic process ; CTP biosynthetic process	Nucleoside diphosphate kinase, core ; Nucleoside diphosphate kinase, core ; Nucleoside diphosphate kinase, core ; Nucleoside diphosphate kinase, core ; Nucleoside diphosphate kinase, core ; Nucleoside diphosphate kinase, core	Nucleotide transport and metabolism	2299	1	64	no
18568	scaffold_06:0040799-0041293	None	None	#N/A	None	5	14	2.8	A0A0C3DHZ3	18568	0.817647	1	89				113666	1	1	OmZn-only
18569	scaffold_06:0048894-0049680	0.596196	0.5195	0.076696	1.60359	16	0	0	A0A0C3HH09	18569	1.05412	1	167	small conjugating protein ligase activity ; post-translational protein modification ; regulation of protein metabolic process ; ubiquitin-protein ligase activity ; regulation of ubiquitin-protein ligase activity ; regulation of ubiquitin-protein ligase activity during meiotic cell cycle ; positive regulation of ubiquitin-protein ligase activity ; negative regulation of ubiquitin-protein ligase ac…	Ubiquitin-conjugating enzyme, E2 ; Ubiquitin-conjugating enzyme, E2 ; Ubiquitin-conjugating enzyme, E2 ; Ubiquitin-conjugating enzyme, E2 ; Ubiquitin-conjugating enzyme, E2 ; Ubiquitin-conjugating enzyme/RWD-like	Posttranslational modification, protein turnover, chaperones	51	11	699	no
18571	scaffold_06:0055834-0056634	0.380224	0.380224	0	0.768444	9	9	1	A0A0C3HEM8	18571	1.29539	1	118	ion channel activity ; transport ; membrane	Large-conductance mechanosensitive channel		4595	2	38	no
18572	scaffold_06:0056669-0056971	0.408163	0.331618	0.0765456	1.81792	3	1	0.333333	A0A0C3H0A5	18572	1.28288	1	52				4595	2	38	no
18575	scaffold_06:0071605-0072229	0.590419	0.503344	0.0870742	0.851381	8	11	1.375	A0A0C3H0B0	18575	0.77965	1	128				18888	1	6	no
18577	scaffold_06:0083614-0084234	0.108108	0.0689655	0.0391426	-1.43653	3	4	1.33333	A0A0C3HH21	18577	1.94024	0.899626	66				113663	1	1	OmZn-only
18579	scaffold_06:0085510-0086023	0.261078	0.202407	0.0586706	1.16272	4	7	1.75	A0A0C3CRJ2	18579	0.810316	1	54				113662	1	1	OmZn-only
18581	scaffold_06:0095097-0095495	0.302887	0.302887	0	0.370603	5	2	0.4	A0A0C3DI15	18581	2.40145	1	54				113658	1	1	OmZn-only
18583	scaffold_06:0097807-0098563	0.351893	0.267389	0.0845034	0.0928252	12	10	0.833333	A0A0C3HEP7	18583	0.995011	1	125				37428	2	2	OmZn-only
18584	scaffold_06:0101013-0101649	0.403377	0.324216	0.0791605	1.46049	15	9	0.6	A0A0C3HH30	18584	1.03839	1	128		Endoribonuclease L-PSP ; YjgF-like protein ; Endoribonuclease L-PSP/chorismate mutase-like	Translation, ribosomal structure and biogenesis	454	5	170	no
18594	scaffold_06:0157658-0158793	0.423199	0.374815	0.0483845	0.497513	28	7	0.25	A0A0C3HH47	18594	1.55237	0.453945	287				8717	1	27	no
18595	scaffold_06:0163348-0164197	0.518615	0.42734	0.0912753	1.33976	9	7	0.777778	A0A0C3HER9	18595	1.52559	0.0494162	131				660	1	133	no
18602	scaffold_06:0208852-0210106	0.484873	0.405216	0.0796567	0.73014	26	12	0.461538	A0A0C3HEU2	18602	1.81754	1.7264e-05	262				2436	3	63	no
18603	scaffold_06:0217946-0218513	0.32041	0.231416	0.0889947	1.55873	0	4	#N/A	A0A0C3CRP5	18603	1.74474	0.965712	63				113646	1	1	OmZn-only
18608	scaffold_06:0251732-0252912	0.506563	0.506563	0	1.01599	29	12	0.413793	A0A0C3DI68	18608	1.08008	1	271		Protein of unknown function DUF341	Amino acid transport and metabolism	6253	3	32	no
18612	scaffold_06:0261402-0262320	0.386659	0.311497	0.0751614	1.22294	15	1	0.0666667	A0A0C3DI71	18612	1.7395	1.3599e-09	155	superoxide metabolic process ; metal ion binding ; superoxide dismutase activity	Superoxide dismutase, copper/zinc binding ; Superoxide dismutase, copper/zinc binding ; Superoxide dismutase, copper/zinc binding ; Superoxide dismutase, copper/zinc binding ; Superoxide dismutase, copper/zinc binding ; Superoxide dismutase, copper/zinc binding	Inorganic ion transport and metabolism	3286	1	56	no
18614	scaffold_06:0272632-0273514	0.295597	0.295597	0	1.40066	24	23	0.958333	A0A0C3DI74	18614	1.42538	0.784585	242	N-acetyltransferase activity ; metabolic process	GCN5-related N-acetyltransferase ; GCN5-related N-acetyltransferase ; Acyl-CoA N-acyltransferase		14191	2	10	no
18618	scaffold_06:0289084-0289690	0.46404	0.379654	0.0843855	1.25071	6	4	0.666667	A0A0C3H0J0	18618	1.02198	1	97				8374	1	28	no
18621	scaffold_06:0299165-0300120	0.602146	0.491619	0.110528	1.07044	13	1	0.0769231	A0A0C3HHA0	18621	1.03476	1	194		Protein of unknown function DUF1649	Function unknown	7369	1	29	no
18622	scaffold_06:0306250-0307619	0.270215	0.268779	0.00143541	1.04538	21	6	0.285714	A0A0C3H0J8	18622	1.14001	1	306	catalytic activity ; metabolic process ; phosphoric monoester hydrolase activity ; hydrolase activity ; 4-nitrophenylphosphatase activity	Haloacid dehalogenase-like hydrolase ; 2-phosphoglycolate phosphatase, eukaryotic ; HAD-superfamily hydrolase, subfamily IIA	Inorganic ion transport and metabolism	1958	1	67	no
18624	scaffold_06:0312890-0313554	0.307483	0.225228	0.0822548	0.565671	1	1	1	A0A0C3CRT7	18624	1.33226	1	54				113628	1	1	OmZn-only
18627	scaffold_06:0321263-0322867	0.477291	0.416833	0.0604587	0.565229	14	1	0.0714286	A0A0C3DI92	18627	0.861033	0.197901	287	protein binding	BTB/POZ-like ; BTB/POZ fold		3243	2	57	no
18628	scaffold_06:0323885-0324727	0.542605	0.459375	0.0832304	1.01429	3	1	0.333333	A0A0C3CRU1	18628	1.13416	1	173	proteolysis ; serine-type peptidase activity ; membrane ; signal peptide processing ; peptidase activity ; signal peptidase I activity	Peptidase S26B, eukaryotic signal peptidase ; Peptidase S24, S26A and S26B, C-terminal ; Peptidase S26B, eukaryotic signal peptidase ; Peptidase S26A, signal peptidase I ; Peptidase S24, S26A, S26B and S26C	Intracellular trafficking, secretion, and vesicular transport	1746	1	70	no
18634	scaffold_06:0349409-0349676	None	None	#N/A	None	0	0	#N/A	A0A0C3HHB6	18634	1.40324	0.895288	72				113625	1	1	OmZn-only
18635	scaffold_06:0349896-0350605	0.562999	0.496566	0.0664332	1.67545	4	12	3	A0A0C3DI98	18635	1.18239	1	73				113624	1	1	OmZn-only
18653	scaffold_06:0414517-0415404	0.470043	0.396104	0.0739387	0.928149	11	10	0.909091	A0A0C3HF46	18653	0.869011	0.811472	191		Protein of unknown function DUF1749	General function prediction only	7105	1	30	no
18654	scaffold_06:0426597-0427338	0.60508	0.511464	0.0936159	1.21754	5	2	0.4	A0A0C3H0P2	18654	1.70218	6.49568e-08	70		Translation machinery associated TMA7	Function unknown	3472	1	52	no
18659	scaffold_06:0440534-0441670	0.522697	0.430322	0.0923756	0.852201	31	13	0.419355	A0A0C3CRX9	18659	1.02677	1	309	nucleic acid binding ; zinc ion binding ; protein binding	Zinc finger, RING-type ; Zinc finger, CCCH-type ; Zinc finger, RING-type ; Zinc finger, CCCH-type ; Zinc finger, RING-type ; Zinc finger, RING-type	Posttranslational modification, protein turnover, chaperones	7396	1	29	no
18666	scaffold_06:0475890-0476365	0.455501	0.376098	0.079403	0.832316	9	2	0.222222	A0A0C3H0Q3	18666	1.00437	1	81	serine-type endopeptidase inhibitor activity ; response to wounding	Proteinase inhibitor I13, potato inhibitor I		8412	1	28	no
18667	scaffold_06:0497952-0499417	0.406682	0.393608	0.0130733	1.12509	30	9	0.3	A0A0C3DIF0	18667	0.887744	0.885025	345	phosphoprotein phosphatase activity ; calcium-dependent protein serine/threonine phosphatase activity ; magnesium-dependent protein serine/threonine phosphatase activity ; magnesium-dependent protein serine/threonine phosphatase complex ; CTD phosphatase activity ; calcium-dependent protein serine/threonine phosphatase regulator activity ; myosin phosphatase activity ; myosin phosphatase regulato…	Tetratricopeptide TPR-1 ; Tetratricopeptide region ; Tetratricopeptide region ; Tetratricopeptide region	General function prediction only	3273	2	56	no
18672	scaffold_06:0516542-0517578	0.412232	0.340909	0.0713232	0.378023	17	9	0.529412	A0A0C3H0R5	18672	1.0643	1	175	heme binding ; transition metal ion binding	Cytochrome b5 ; Cytochrome b5	General function prediction only	2597	1	62	no
18674	scaffold_06:0528075-0528921	0.436681	0.37234	0.0643408	0.964523	8	15	1.875	A0A0C3HF83	18674	0.847228	1	137				16384	1	8	no
18676	scaffold_06:0534249-0534674	0.521809	0.46027	0.0615389	0.898805	4	10	2.5	A0A0C3CS16	18676	1.08737	1	111				7739	2	29	no
18677	scaffold_06:0540904-0541658	0.478016	0.403918	0.0740977	0.341329	6	2	0.333333	A0A0C3DIG8	18677	1.52593	0.142146	99	mRNA metabolic process ; ribonucleoprotein complex	Like-Sm ribonucleoprotein, eukaryotic and archaea-type, core ; Like-Sm ribonucleoprotein, core ; Like-Sm ribonucleoprotein, eukaryotic and archaea-type, core ; Like-Sm ribonucleoprotein-related, core	RNA processing and modification	7884	1	28	no
18680	scaffold_06:0552641-0553190	0.62362	0.523032	0.100588	1.29878	8	11	1.375	A0A0C3CS24	18680	1.41241	1	125		DSS1/SEM1	Function unknown	7538	1	29	no
18687	scaffold_06:0599275-0600393	0.52845	0.455854	0.0725956	0.795467	10	3	0.3	A0A0C3HHL6	18687	0.898532	1	224				7740	1	29	no
18690	scaffold_06:0615418-0616819	0.507412	0.442873	0.0645388	1.07545	33	7	0.212121	A0A0C3DIJ9	18690	1.08042	1	361	fructose-bisphosphate aldolase activity ; glycolysis ; zinc ion binding	Ketose-bisphosphate aldolase, class-II ; Ketose-bisphosphate aldolase, class-II ; Ketose-bisphosphate aldolase, class-II ; Ketose-bisphosphate aldolase, class-II ; Fructose-bisphosphate aldolase, class II, yeast/E. coli subtype ; Ketose-bisphosphate aldolase, class-II ; Ketose-bisphosphate aldolase, class-II	Carbohydrate transport and metabolism	1386	2	78	no
18692	scaffold_06:0628589-0629655	0.435692	0.373491	0.0622015	1.25458	13	21	1.61538	A0A0C3DIK3	18692	1.01044	1	214			Cytoskeleton	5147	1	35	no
18695	scaffold_06:0635091-0636086	0.645832	0.554439	0.0913934	1.02382	10	0	0	A0A0C3HHM7	18695	1.48521	0.00396724	155	nucleus ; protein kinase activity ; ATP binding ; protein amino acid phosphorylation	Mago nashi protein ; Mago nashi protein ; Protein kinase ATP binding, conserved site ; Mago nashi protein	RNA processing and modification	2883	1	61	no
18706	scaffold_06:0691259-0692076	0.500593	0.399436	0.101157	1.53314	14	9	0.642857	A0A0C3HFE3	18706	0.917036	1	185				9257	1	26	no
18712	scaffold_06:0726594-0727700	0.409962	0.328916	0.081046	0.812683	30	4	0.133333	A0A0C3HHR0	18712	1.39829	0.625702	237		Major facilitator superfamily MFS-1 ; MFS general substrate transporter	Carbohydrate transport and metabolism	1901	5	68	no
18716	scaffold_06:0747927-0748595	0.55609	0.486266	0.0698236	1.44972	7	2	0.285714	A0A0C3HFG2	18716	1.91774	0.352315	107	aspartate-tRNA ligase activity	CHCH	Translation, ribosomal structure and biogenesis	3219	1	57	no
18717	scaffold_06:0748735-0749577	0.419004	0.334981	0.0840229	1.35013	14	3	0.214286	A0A0C3H123	18717	1.6114	0.0422375	164				4974	1	35	no
18724	scaffold_06:0783902-0785091	0.486575	0.400949	0.085626	1.02037	18	7	0.388889	A0A0C3HFH7	18724	1.34148	1	242				7815	1	28	no
18737	scaffold_06:0853415-0853939	0.300912	0.19105	0.109862	0.0835958	2	7	3.5	A0A0C3HHW3	18737	0.900769	0.996608	80				114030	1	1	OmZn-only
18738	scaffold_06:0862635-0863355	0.602368	0.49505	0.107318	1.44798	11	2	0.181818	A0A0C3CSE1	18738	1.21734	1	131				12710	1	13	no
18742	scaffold_06:0872973-0874546	0.481102	0.403218	0.0778836	1.47887	32	24	0.75	A0A0C3CSE5	18742	0.960549	1	311				16084	1	8	no
18748	scaffold_06:0891378-0892571	0.425011	0.341396	0.0836156	1.29283	9	0	0	A0A0C3H171	18748	1.5552	5.61466e-07	193	structural constituent of ribosome ; intracellular ; ribosome ; translation	Ribosomal protein L6 ; Ribosomal protein L6 ; Ribosomal protein L6, conserved site-2 ; Ribosomal protein L6	Translation, ribosomal structure and biogenesis	2523	1	63	no
18749	scaffold_06:0899470-0900281	0.349025	0.194215	0.15481	1.18892	4	2	0.5	A0A0C3HFL7	18749	0.655046	0.146139	102				13291	1	12	no
18758	scaffold_06:0959383-0960330	0.551699	0.502468	0.0492315	0.691932	3	1	0.333333	A0A0C3CSH0	18758	1.57268	9.4068e-06	128	structural constituent of ribosome ; intracellular ; ribosome ; translation	Ribosomal protein L29 ; Ribosomal protein L29 ; Ribosomal protein L29	Translation, ribosomal structure and biogenesis	2499	1	63	no
18762	scaffold_06:0974279-0974839	0.528736	0.434224	0.0945121	1.43632	8	6	0.75	A0A0C3CSH8	18762	0.882768	0.706351	130			Cytoskeleton	9207	1	26	no
18769	scaffold_06:1021070-1022440	0.549475	0.470746	0.0787291	1.25493	16	8	0.5	A0A0C3HI31	18769	1.20768	0.899626	230	translation elongation factor activity ; eukaryotic translation elongation factor 1 complex ; translational elongation	Translation elongation factor EF1B, beta and delta chains, guanine nucleotide exchange ; Translation elongation factor EF1B, beta/delta chains, conserved site ; Translation elongation factor EF1B, beta/delta chains, conserved site ; Glutathione S-transferase, C-terminal-like ; Translation elongation factor EF1B, beta and delta chains, guanine nucleotide exchange	Transcription	1968	2	67	no
18771	scaffold_06:1026089-1027369	0.451813	0.383065	0.0687487	0.738104	11	2	0.181818	A0A0C3CSK3	18771	1.34682	0.487495	204	transport ; integral to membrane	emp24/gp25L/p24 ; GOLD	Intracellular trafficking, secretion, and vesicular transport	2599	1	62	no
18772	scaffold_06:1027509-1028991	0.641837	0.5273	0.114537	1.2068	7	0	0	A0A0C3HFS0	18772	1.13632	1	184	GTP binding ; small GTPase mediated signal transduction ; protein transport ; intracellular ; intracellular protein transport	ARF/SAR superfamily ; Ras GTPase ; ARF/SAR superfamily ; Ras small GTPase, Rab type ; ADP-ribosylation factor ; GTP-binding protein SAR1 ; Small GTP-binding protein ; ADP-ribosylation factor	Intracellular trafficking, secretion, and vesicular transport	135	7	406	no
18778	scaffold_06:1049123-1050290	0.396548	0.328853	0.0676949	0.841453	18	16	0.888889	A0A0C3CSL6	18778	1.17662	1	237				10459	1	21	no
18779	scaffold_06:1052288-1053949	0.528892	0.443386	0.0855057	1.13943	28	19	0.678571	A0A0C3H1E2	18779	0.961666	0.745716	339				9256	1	26	no
18781	scaffold_06:1074609-1075632	0.571217	0.571217	0	1.12123	7	2	0.285714	A0A0C3H1F0	18781	1.29395	0.83777	116				9403	1	25	no
18783	scaffold_06:1075833-1076261	0.36036	0.29002	0.07034	1.72067	5	6	1.2	A0A0C3HI55	18783	0.906219	1	75				12352	1	14	no
18785	scaffold_06:1084379-1085328	0.436484	0.361697	0.0747871	1.60237	10	12	1.2	A0A0C3HI62	18785	1.37457	0.111556	179		Dopa 4,5-dioxygenase		3074	1	59	no
18788	scaffold_06:1092484-1093410	0.407732	0.319328	0.0884039	1.04851	12	17	1.41667	A0A0C3HFV0	18788	1.06028	1	169				9665	1	24	no
18789	scaffold_06:1109926-1110698	0.344646	0.282129	0.062518	1.09627	15	25	1.66667	A0A0C3CSP4	18789	0.817267	1	128				113819	1	1	OmZn-only
18791	scaffold_06:1140327-1140888	0.392073	0.322862	0.0692115	1.04964	10	4	0.4	A0A0C3HI83	18791	1.11908	1	96				17414	1	7	no
18795	scaffold_06:1151996-1152939	0.570673	0.480193	0.0904796	0.717236	4	1	0.25	A0A0C3CSQ7	18795	1.49631	0.914274	67		MTCP1 ; MTCP1		10805	1	19	no
18807	scaffold_06:1205769-1206762	0.568961	0.483232	0.085729	0.516235	26	10	0.384615	A0A0C3HFZ1	18807	1.30989	0.933158	293	methyltransferase activity ; tRNA (guanine-N7-)-methyltransferase activity	Putative methyltransferase ; Conserved hypothetical protein CHP00091	General function prediction only	3114	1	59	no
18810	scaffold_06:1224033-1225738	0.574727	0.49537	0.079357	1.23282	25	5	0.2	A0A0C3HFZ6	18810	1.44741	0.167135	320	Golgi membrane ; endoplasmic reticulum membrane ; ceramide metabolic process ; integral to membrane ; hydrolase activity, acting on carbon-nitrogen (but not peptide) bonds, in linear amides ; histone deacetylase activity ; protein N-terminal asparagine amidohydrolase activity ; UDP-3-O-[3-hydroxymyristoyl] N-acetylglucosamine deacetylase activity ; iprodione amidohydrolase activity ; (3,5-dichlor…	Alkaline phytoceramidase	Lipid transport and metabolism	1048	2	95	no
18816	scaffold_06:1254932-1255776	0.372896	0.295087	0.0778097	0.684226	4	0	0	A0A0C3HG83	18816	1.37397	0.0817172	129				3103	1	59	no
18822	scaffold_06:1276483-1277761	0.456335	0.381679	0.0746558	1.00221	6	5	0.833333	A0A0C3HG85	18822	1.21799	0.470438	111			Chromatin structure and dynamics	19035	1	6	no
18825	scaffold_06:1295681-1296744	0.520218	0.428396	0.0918221	0.969526	7	0	0	A0A0C3DJG4	18825	1.50124	0.202982	125	intracellular ; transport	Nuclear transport factor 2 ; Nuclear transport factor 2	Intracellular trafficking, secretion, and vesicular transport	3158	1	58	no
18826	scaffold_06:1296891-1297541	0.385252	0.28364	0.101612	0.900716	2	13	6.5	A0A0C3CSZ3	18826	1.33687	0.993405	53				113683	1	1	OmZn-only
18836	scaffold_06:1366431-1367287	0.453795	0.398293	0.0555021	0.634074	11	3	0.272727	A0A0C3DJJ2	18836	1.35054	0.754707	140	heat shock protein binding	Protein Transporter, Pam16/TIM14 ; Protein Transporter, Pam16 ; Heat shock protein DnaJ, N-terminal	Function unknown	8818	1	27	no
18838	scaffold_06:1374822-1375458	0.468811	0.417281	0.0515298	0.633266	10	0	0	A0A0C3H1Y2	18838	1.54625	1.09855e-07	93		Dolichol-phosphate mannosyltransferase subunit 3	Posttranslational modification, protein turnover, chaperones	3183	1	58	no
18839	scaffold_06:1376420-1377374	0.491701	0.419868	0.0718327	0.539789	18	3	0.166667	A0A0C3HII4	18839	1.38155	7.95653e-08	216	structural constituent of ribosome ; intracellular ; ribosome ; translation	Ribosomal protein L13e ; Ribosomal protein L13e ; Ribosomal protein L13e	Translation, ribosomal structure and biogenesis	3007	1	60	no
18840	scaffold_06:1378384-1378693	0.181757	0.126632	0.0551254	-0.843318	6	16	2.66667	A0A0C3DJJ9	18840	2.56854	1	81				113643	1	1	OmZn-only
18860	scaffold_06:1481016-1482094	0.504241	0.430978	0.0732624	0.684833	10	0	0	A0A0C3CT52	18860	1.18858	0.814185	143	small conjugating protein ligase activity ; post-translational protein modification ; regulation of protein metabolic process ; ubiquitin-protein ligase activity ; regulation of ubiquitin-protein ligase activity ; regulation of ubiquitin-protein ligase activity during meiotic cell cycle ; positive regulation of ubiquitin-protein ligase activity ; negative regulation of ubiquitin-protein ligase ac…	Ubiquitin-conjugating enzyme, E2 ; Ubiquitin-conjugating enzyme, E2 ; Ubiquitin-conjugating enzyme, E2 ; Ubiquitin-conjugating enzyme, E2 ; Ubiquitin-conjugating enzyme/RWD-like	Posttranslational modification, protein turnover, chaperones	2856	1	61	no
18863	scaffold_06:1490967-1491495	0.447531	0.157303	0.290227	1.51601	0	0	#N/A	A0A0C3DJP5	18863	0.841752	1	64				114273	1	1	OmZn-only
18864	scaffold_06:1492472-1493083	0.238095	0.181818	0.0562771	-0.721316	0	0	#N/A	A0A0C3CT57	18864	0.886268	1	60				114267	1	1	OmZn-only
18873	scaffold_06:1520854-1521369	0.281486	0.200549	0.080937	0.841133	6	14	2.33333	A0A0C3HGG4	18873	1.30215	1	85				114230	1	1	OmZn-only
18874	scaffold_06:1534100-1534716	0.500831	0.424944	0.0758869	0.679413	1	7	7	A0A0C3HGG8	18874	0.771657	0.403975	74				114214	1	1	OmZn-only
18878	scaffold_06:1570239-1570704	0.551227	0.459662	0.0915643	0.580925	9	13	1.44444	A0A0C3H241	18878	1.41267	1	118				3179	1	58	no
18882	scaffold_06:1592613-1593666	0.554298	0.468878	0.0854207	0.956807	25	7	0.28	A0A0C3CT89	18882	1.09249	1	268			Transcription	13161	1	12	no
18887	scaffold_06:1634594-1635213	0.542848	0.440022	0.102825	1.07095	13	5	0.384615	A0A0C3H260	18887	0.440944	0.817611	120				9694	1	24	no
18891	scaffold_06:1657191-1657952	None	None	#N/A	None	4	1	0.25	A0A0C3HGK9	18891	1.16454	1	160				19677	4	6	no
18898	scaffold_06:1721792-1722659	0.392569	0.33887	0.0536994	0.545255	7	7	1	A0A0C3HIU8	18898	1.31667	1	129	nucleic acid binding ; intracellular ; zinc ion binding	Zinc finger, C2H2-type ; Zinc finger, C2H2-like ; Zinc finger, C2H2-type ; Zinc finger, C2H2-type	General function prediction only	17537	1	7	no
18901	scaffold_06:1743828-1744929	0.231376	0.293865	-0.0624893	0.442055	3	2	0.666667	A0A0C3H294	18901	0.699448	1	73				113898	1	1	OmZn-only
18903	scaffold_06:1747670-1748599	0.423411	0.349379	0.0740322	1.45507	8	1	0.125	A0A0C3DJY1	18903	1.46473	0.0435861	75		Protein of unknown function DUF1748, fungi		3523	1	51	no
18912	scaffold_06:1795311-1796498	0.486549	0.418164	0.0683857	0.677712	31	8	0.258065	A0A0C3HGR3	18912	1.22321	0.759591	287	dolichyl-diphosphooligosaccharide-protein glycotransferase activity		Posttranslational modification, protein turnover, chaperones	7412	1	29	no
18916	scaffold_06:1801968-1802622	0.569861	0.483236	0.0866253	1.05666	1	3	3	A0A0C3CTG5	18916	1.43665	0.924275	57				113812	1	1	OmZn-only
18920	scaffold_06:1833067-1833845	0.297474	0.22238	0.0750946	1.04117	7	1	0.142857	A0A0C3DK08	18920	1.59652	0.492416	82				12364	1	14	no
18921	scaffold_06:1839596-1839962	0.622534	0.497169	0.125365	1.7406	2	10	5	A0A0C3HGS5	18921	0.778409	0.321122	61				113777	1	1	OmZn-only
18922	scaffold_06:1846989-1847526	0.59998	0.527268	0.0727125	1.03775	3	10	3.33333	A0A0C3DK11	18922	0.95473	1	86				113765	1	1	OmZn-only
18923	scaffold_06:1849905-1850702	0.0370679	0.0370679	0	-0.706601	1	10	10	A0A0C3H2D3	18923	1.43578	1	65				113747	1	1	OmZn-only
18925	scaffold_06:1858846-1859931	0.459665	0.377266	0.082399	0.789473	9	7	0.777778	A0A0C3CTI2	18925	1.30455	0.846895	165		Protein of unknown function DUF757	Function unknown	2889	1	61	no
18930	scaffold_06:1895127-1896119	0.51065	0.442496	0.0681542	0.340016	27	20	0.740741	A0A0C3CTK1	18930	0.833701	1	254	regulation of nitrogen utilization ; transcription repressor activity ; catalytic activity ; binding ; metabolic process	NmrA-like ; NAD(P)-binding		372	14	195	no
18935	scaffold_06:1925660-1926377	0.18517	0.114123	0.0710475	-0.59139	2	6	3	A0A0C3HJ20	18935	1.14995	1	58	integral to membrane	Protein of unknown function UPF0057 ; Protein of unknown function UPF0057	General function prediction only	1611	2	72	no
18938	scaffold_06:1929497-1930461	0.45597	0.387252	0.0687181	1.11524	16	2	0.125	A0A0C3CTL5	18938	0.777092	1	164		RPEL repeat ; RPEL repeat ; RPEL repeat	General function prediction only	3871	1	45	no
18948	scaffold_06:2015035-2015922	0.569942	0.479603	0.0903392	1.03358	16	12	0.75	A0A0C3HGY4	18948	0.860206	0.975258	228				8443	2	28	no
18951	scaffold_06:2027398-2027961	0.147676	0.147676	0	-0.647932	4	14	3.5	A0A0C3HGY8	18951	1.25349	1	57				114337	1	1	OmZn-only
18956	scaffold_06:2092394-2093061	0.263131	0.263131	0	0.330323	2	10	5	A0A0C3H2L4	18956	1.02695	1	78				114327	1	1	OmZn-only
18964	scaffold_07:0019230-0020268	0.446264	0.386039	0.0602254	1.41419	6	6	1	A0A0C3HEQ2	18964	1.49325	0.446532	133	protein folding ; prefoldin complex ; unfolded protein binding	Prefoldin beta-like ; Prefoldin	Posttranslational modification, protein turnover, chaperones	3098	1	59	no
18966	scaffold_07:0038872-0039950	0.500044	0.403875	0.0961693	1.0547	9	2	0.222222	A0A0C3GXM5	18966	1.00303	1	138				8930	1	27	no
18987	scaffold_07:0122788-0123886	0.528397	0.44969	0.0787067	1.12168	12	3	0.25	A0A0C3GXQ7	18987	1.4583	0.00354043	192	mitochondrial inner membrane ; protein transporter activity ; protein transport	Mitochondrial import inner membrane translocase, subunit Tim17/22	Intracellular trafficking, secretion, and vesicular transport	3181	1	58	no
18988	scaffold_07:0145448-0146350	0.664784	0.567394	0.09739	1.36875	10	5	0.5	A0A0C3GXR6	18988	1.62443	1.43363e-08	139	acyl carrier activity ; fatty acid biosynthetic process ; phosphopantetheine binding ; cofactor binding	Acyl carrier protein (ACP) ; Phosphopantetheine-binding ; Acyl carrier protein (ACP) ; Phosphopantetheine-binding ; Phosphopantetheine attachment site ; Acyl carrier protein-like	Energy production and conversion	2954	1	60	no
18993	scaffold_07:0159255-0160344	0.585018	0.513798	0.0712202	1.68939	14	3	0.214286	A0A0C3DFW3	18993	1.35541	0.907431	200	protein folding ; prefoldin complex ; unfolded protein binding	Prefoldin alpha-like ; Prefoldin, subunit 3 ; Prefoldin	Posttranslational modification, protein turnover, chaperones	2989	1	60	no
19000	scaffold_07:0189052-0189955	0.397346	0.31099	0.0863565	1.85206	6	1	0.166667	A0A0C3HEX9	19000	1.46948	4.12162e-10	151	structural constituent of ribosome ; intracellular ; ribosome ; translation	Ribosomal protein L15 ; Ribosomal protein L15	Translation, ribosomal structure and biogenesis	2071	1	66	no
19003	scaffold_07:0196330-0197106	0.35531	0.295437	0.0598729	0.906786	16	18	1.125	A0A0C3HCF6	19003	0.680366	0.376714	200				14754	2	9	no
19004	scaffold_07:0200185-0200849	0.60755	0.52271	0.0848401	1.87919	5	0	0	A0A0C3GXT9	19004	1.51563	0.699467	70				114279	1	1	OmZn-only
19005	scaffold_07:0210060-0211044	0.561625	0.444231	0.117394	0.992164	18	3	0.166667	A0A0C3HCG0	19005	0.897113	0.446532	270		SAC3/GANP/Nin1/mts3/eIF-3 p25	Posttranslational modification, protein turnover, chaperones	3165	1	58	no
19012	scaffold_07:0259391-0260173	0.483218	0.397245	0.0859733	0.979179	17	16	0.941176	A0A0C3GXV7	19012	0.837509	0.807281	169				10383	1	21	no
19013	scaffold_07:0265581-0266312	0.502902	0.414917	0.0879846	1.07633	14	11	0.785714	A0A0C3DFZ9	19013	1.10499	1	130				114270	1	1	OmZn-only
19016	scaffold_07:0300796-0301340	0.389432	0.300433	0.0889993	1.56321	5	8	1.6	A0A0C3GXW6	19016	1.18634	1	64				114263	1	1	OmZn-only
19017	scaffold_07:0301962-0302474	0.448167	0.365434	0.0827332	1.28431	3	7	2.33333	A0A0C3HF21	19017	1.33915	1	74				8193	1	28	no
19024	scaffold_07:0341301-0341725	0.662847	0.562103	0.100744	1.81443	3	7	2.33333	A0A0C3HF37	19024	1.34151	1	55				114258	1	1	OmZn-only
19029	scaffold_07:0374533-0375506	0.40386	0.328698	0.0751619	1.12967	8	7	0.875	A0A0C3HF52	19029	1.8349	0.000671949	111	signal recognition particle, endoplasmic reticulum targeting ; SRP-dependent cotranslational protein targeting to membrane ; 7S RNA binding ; endoplasmic reticulum signal peptide binding ; protein binding ; negative regulation of translational elongation ; signal recognition particle	Signal recognition particle, SRP14 subunit ; Signal recognition particle, SRP14 subunit ; Signal recognition particle, SRP9/SRP14 subunit	Intracellular trafficking, secretion, and vesicular transport	7390	1	29	no
19041	scaffold_07:0428456-0429410	0.297293	0.284096	0.0131966	1.39512	8	0	0	A0A0C3DG67	19041	1.30771	0.852979	138	nucleosome ; DNA binding ; nucleus ; nucleosome assembly	Histone H2B ; Histone H2B ; Histone core ; Histone H2B ; Histone H2B ; Histone-fold	Chromatin structure and dynamics	615	1	138	no
19043	scaffold_07:0429710-0430642	0.342315	0.288833	0.0534823	1.44482	10	0	0	A0A0C3CPK5	19043	1.36668	0.588775	133	nucleosome ; DNA binding ; nucleus ; nucleosome assembly	Histone H2A ; Histone H2A ; Histone core ; Histone H2A ; Histone H2A ; Histone-fold	Chromatin structure and dynamics	336	2	208	no
19044	scaffold_07:0430925-0431726	0.313273	0.206828	0.106445	0.802978	6	0	0	A0A0C3HCN8	19044	1.4962	0.00658275	100		Complex 1 LYR protein	Energy production and conversion	3076	1	59	no
19049	scaffold_07:0448528-0449670	0.500586	0.407122	0.0934648	1.27377	14	3	0.214286	A0A0C3HF91	19049	0.906197	0.0494162	197		Ran-interacting Mog1 protein ; Mog1/PsbP/DUF1795, alpha/beta/alpha sandwich	Signal transduction mechanisms	8812	1	27	no
19061	scaffold_07:0499026-0499939	0.435883	0.369048	0.0668354	1.09576	3	0	0	A0A0C3HFB4	19061	1.47298	0.00120423	121	structural constituent of ribosome ; intracellular ; ribosome ; translation	Ribosomal protein S26e ; Ribosomal protein S26e	Translation, ribosomal structure and biogenesis	2872	1	61	no
19062	scaffold_07:0504229-0504980	0.512931	0.438144	0.0747867	1.32693	5	4	0.8	A0A0C3CPP4	19062	0.985792	1	151				11060	1	18	no
19065	scaffold_07:0519816-0520684	0.333746	0.270833	0.0629129	1.0729	13	7	0.538462	A0A0C3HCS2	19065	0.957916	1	198				9110	1	26	no
19081	scaffold_07:0594676-0595425	0.435305	0.336087	0.0992178	0.981574	11	5	0.454545	A0A0C3DGD9	19081	1.83561	0.124429	132				37116	1	2	no
19084	scaffold_07:0612265-0613023	0.454833	0.357143	0.0976904	1.12678	6	5	0.833333	A0A0C3HCU9	19084	1.31558	1	121				9299	1	26	no
19086	scaffold_07:0614761-0615598	0.50525	0.441145	0.0641053	1.57813	17	5	0.294118	A0A0C3HFG9	19086	1.4229	0.922272	150		Ankyrin ; Ankyrin ; Ankyrin ; Ankyrin ; Ankyrin ; Ankyrin	General function prediction only	3623	1	49	no
19090	scaffold_07:0641266-0641747	0.497162	0.421818	0.0753435	1.31982	5	10	2	A0A0C3HCW0	19090	1.19558	1	107		Beta tubulin, autoregulation binding site		114201	1	1	OmZn-only
19095	scaffold_07:0675043-0676180	0.428031	0.34718	0.0808509	1.1208	23	4	0.173913	A0A0C3HCX1	19095	1.0288	0.843289	248			General function prediction only	8718	1	27	no
19097	scaffold_07:0694235-0694751	0.465099	0.366487	0.0986121	1.46818	3	9	3	A0A0C3GY79	19097	0.960063	1	65		TonB box, conserved site		16156	1	8	no
19098	scaffold_07:0707292-0708020	0.546737	0.475814	0.0709228	1.33088	23	2	0.0869565	A0A0C3HCX9	19098	1.20825	1	243				8941	1	27	no
19099	scaffold_07:0716103-0717030	0.653472	0.56376	0.0897129	1.00261	23	9	0.391304	A0A0C3HFK1	19099	1.15459	1	286		Forkhead-associated ; Forkhead-associated ; Forkhead-associated ; SMAD/FHA domain	Signal transduction mechanisms	2204	1	65	no
19100	scaffold_07:0717055-0717879	0.328025	0.215589	0.112437	0.755695	6	11	1.83333	A0A0C3DGI5	19100	1.03426	1	73				114182	1	1	OmZn-only
19105	scaffold_07:0734134-0735327	0.452193	0.38206	0.0701335	0.771076	28	6	0.214286	A0A0C3GYK5	19105	1.42319	0.455325	267	metabolic process ; oxidoreductase activity ; catalytic activity ; binding ; carbonyl reductase (NADPH) activity	Glucose/ribitol dehydrogenase ; Short-chain dehydrogenase/reductase SDR ; NAD(P)-binding	General function prediction only	115	10	428	no
19122	scaffold_07:0809427-0810011	0.509999	0.414166	0.095833	1.00412	9	11	1.22222	A0A0C3CQ14	19122	1.48857	0.976186	97				8953	1	27	no
19128	scaffold_07:0856284-0857449	0.377656	0.294368	0.0832876	1.23545	26	24	0.923077	A0A0C3HFR5	19128	1.00169	1	294	transcription factor activity ; nucleus ; regulation of transcription, DNA-dependent ; sequence-specific DNA binding ; protein dimerization activity ; nucleic acid binding ; intracellular ; zinc ion binding	Zinc finger, C2H2-type ; Basic-leucine zipper (bZIP) transcription factor	Chromatin structure and dynamics	9188	1	26	no
19129	scaffold_07:0860858-0862025	0.521388	0.429212	0.0921762	0.699134	17	0	0	A0A0C3HD63	19129	1.14909	1	257	endopeptidase activity ; proteasome core complex ; ubiquitin-dependent protein catabolic process ; threonine endopeptidase activity ; proteasome endopeptidase activity	20S proteasome, A and B subunits ; Proteasome alpha-subunit, conserved site ; Proteasome, beta-type subunit, conserved site	Posttranslational modification, protein turnover, chaperones	2404	1	63	no
19132	scaffold_07:0868220-0868737	0.184719	0.244225	-0.0595062	0.7404	6	9	1.5	A0A0C3GYV3	19132	0.660449	1	73				114156	1	1	OmZn-only
19134	scaffold_07:0878378-0878927	0.528571	0.461436	0.0671353	0.886598	6	1	0.166667	A0A0C3HD73	19134	0.940587	0.804741	105				10636	1	20	no
19138	scaffold_07:0904168-0904634	0.441239	0.336552	0.104687	0.979716	18	4	0.222222	A0A0C3DGR2	19138	0.905218	1	134				30762	1	3	no
19141	scaffold_07:0915170-0916534	0.486308	0.40941	0.0768975	1.19069	25	8	0.32	A0A0C3DGR8	19141	1.14865	1	299	hydrolase activity, acting on ester bonds	Phosphoesterase		726	5	126	no
19143	scaffold_07:0954246-0954934	0.447403	0.335334	0.112069	0.727108	3	2	0.666667	A0A0C3CQ59	19143	1.95467	0.0105834	75				14274	1	10	no
19145	scaffold_07:0960458-0961523	0.412666	0.339198	0.0734684	1.69766	13	12	0.923077	A0A0C3HFT9	19145	1.19263	1	208				14273	1	10	no
19147	scaffold_07:0976642-0977601	0.474597	0.389807	0.0847901	0.881811	15	16	1.06667	A0A0C3HDA3	19147	1.19575	1	209				11171	2	18	no
19151	scaffold_07:1018624-1019494	0.61673	0.520748	0.0959823	1.00041	8	3	0.375	A0A0C3HFV1	19151	1.00485	1	73				114125	1	1	OmZn-only
19155	scaffold_07:1031205-1032201	0.446587	0.357567	0.0890201	0.745813	12	4	0.333333	A0A0C3HFV4	19155	0.921464	0.46734	149	nucleus	Chromo shadow ; Chromo shadow ; Chromo domain-like	Chromatin structure and dynamics	7827	1	28	no
19164	scaffold_07:1064778-1065241	0.210595	0.247741	-0.0371455	0.139812	5	3	0.6	A0A0C3GZ15	19164	1.4601	1	136				114121	1	1	OmZn-only
19165	scaffold_07:1070404-1071208	0.461174	0.399634	0.0615392	0.989611	3	0	0	A0A0C3CQA4	19165	1.64572	0.176039	60	structural constituent of ribosome ; intracellular ; ribosome ; translation	Ribosomal protein L33 ; Ribosomal protein L33	Translation, ribosomal structure and biogenesis	3092	1	59	no
19166	scaffold_07:1078701-1079561	0.450603	0.350033	0.100571	1.20918	15	4	0.266667	A0A0C3GZ19	19166	1.72993	0.448091	145				11448	1	17	no
19173	scaffold_07:1139083-1140364	0.552472	0.473753	0.0787188	1.0884	13	0	0	A0A0C3CQD3	19173	0.886774	0.584996	168	small conjugating protein ligase activity ; post-translational protein modification ; regulation of protein metabolic process ; ubiquitin-protein ligase activity ; regulation of ubiquitin-protein ligase activity ; regulation of ubiquitin-protein ligase activity during meiotic cell cycle ; positive regulation of ubiquitin-protein ligase activity ; negative regulation of ubiquitin-protein ligase ac…	Ubiquitin-conjugating enzyme, E2 ; Ubiquitin-conjugating enzyme, E2 ; Ubiquitin-conjugating enzyme, E2 ; Ubiquitin-conjugating enzyme, E2 ; Ubiquitin-conjugating enzyme, E2 ; Ubiquitin-conjugating enzyme/RWD-like	Posttranslational modification, protein turnover, chaperones	3027	1	59	no
19182	scaffold_07:1202909-1203764	0.453219	0.360076	0.0931429	1.40348	11	11	1	A0A0C3DGX8	19182	0.983104	1	138				12351	1	14	no
19187	scaffold_07:1223006-1223954	0.495945	0.403826	0.0921184	1.21797	20	23	1.15	A0A0C3DGY6	19187	0.940575	0.500957	287				12016	1	15	no
19195	scaffold_07:1249145-1250040	0.526809	0.440299	0.0865106	0.87413	14	3	0.214286	A0A0C3HG14	19195	1.24309	0.82326	163	peptidyl-prolyl cis-trans isomerase activity ; protein folding ; cyclophilin ; FK506-sensitive peptidyl-prolyl cis-trans isomerase ; cyclophilin-type peptidyl-prolyl cis-trans isomerase activity	Peptidyl-prolyl cis-trans isomerase, cyclophilin-type ; Peptidyl-prolyl cis-trans isomerase, cyclophilin-type ; Peptidyl-prolyl cis-trans isomerase, cyclophilin-type ; Peptidyl-prolyl cis-trans isomerase, cyclophilin-type ; Cyclophilin-like	Posttranslational modification, protein turnover, chaperones	405	3	184	no
19202	scaffold_07:1293025-1293678	None	None	#N/A	None	0	0	#N/A	A0A0C3HG25	19202	1.20386	1	69				114100	1	1	OmZn-only
19206	scaffold_07:1310491-1311150	0.505862	0.4368	0.0690626	1.06403	14	8	0.571429	A0A0C3HG31	19206	0.879218	0.824282	142				15077	1	9	no
19216	scaffold_07:1354421-1355219	0.626206	0.545309	0.0808968	1.25372	4	14	3.5	A0A0C3CQK9	19216	1.23616	0.913895	127				114094	1	1	OmZn-only
19219	scaffold_07:1359236-1359652	None	None	#N/A	None	0	0	#N/A	A0A0C3HG47	19219	1.2294	1	54				114092	1	1	OmZn-only
19223	scaffold_07:1383012-1384336	0.494043	0.429191	0.0648518	0.66785	10	3	0.3	A0A0C3DH43	19223	1.27734	0.327241	275	actin binding ; F-actin capping protein complex ; actin cytoskeleton organization and biogenesis	F-actin capping protein, alpha subunit ; F-actin capping protein, alpha subunit ; F-actin capping protein, alpha subunit ; F-actin capping protein, alpha subunit ; F-actin capping protein, alpha subunit	Cytoskeleton	9401	1	25	no
19227	scaffold_07:1395161-1395840	0.268478	0.236685	0.0317932	0.229909	8	18	2.25	A0A0C3HDR0	19227	0.75138	0.48248	122				114088	1	1	OmZn-only
19230	scaffold_07:1415618-1416103	0.352373	0.247082	0.105292	1.23857	3	8	2.66667	A0A0C3CQN8	19230	0.791122	0.0133502	89				114082	1	1	OmZn-only
19241	scaffold_07:1480360-1481724	0.472038	0.399694	0.0723431	0.834489	26	8	0.307692	A0A0C3HG81	19241	1.57873	0.0088581	315	metabolic process ; oxidoreductase activity ; catalytic activity ; binding	Short-chain dehydrogenase/reductase SDR ; Glucose/ribitol dehydrogenase ; Short-chain dehydrogenase/reductase SDR ; Short-chain dehydrogenase/reductase SDR ; NAD(P)-binding	General function prediction only	2108	1	65	no
19243	scaffold_07:1490761-1491865	0.356341	0.219254	0.137087	1.22878	3	4	1.33333	A0A0C3GZG5	19243	1.37854	1	58				114070	1	1	OmZn-only
19244	scaffold_07:1492060-1492631	0.0711111	0.105882	-0.0347712	-0.114612	1	2	2	A0A0C3HG86	19244	0.833774	1	114				114069	1	1	OmZn-only
19251	scaffold_07:1564897-1565849	0.521968	0.445392	0.0765754	1.25691	6	1	0.166667	A0A0C3DHB6	19251	1.10489	1	98			Intracellular trafficking, secretion, and vesicular transport	8106	1	28	no
19253	scaffold_07:1579644-1581054	0.556249	0.478907	0.0773421	0.969436	22	3	0.136364	A0A0C3CQV7	19253	1.16192	1	321	lactoylglutathione lyase activity ; carbohydrate metabolic process	Glyoxalase/bleomycin resistance protein/dioxygenase ; Glyoxalase I ; Glyoxalase I ; Glyoxalase I	Carbohydrate transport and metabolism	1752	2	70	no
19254	scaffold_07:1592639-1593309	0.372437	0.296875	0.0755617	1.37623	11	9	0.818182	A0A0C3HDY4	19254	0.961829	1	110				114057	1	1	OmZn-only
19255	scaffold_07:1594002-1595847	0.534385	0.470841	0.063544	0.73217	35	5	0.142857	A0A0C3GZL0	19255	0.987058	1	541	ATP binding	Heat shock protein 70 ; Heat shock protein Hsp70 ; Heat shock protein 70 ; Heat shock protein 70 ; Heat shock protein 70	Posttranslational modification, protein turnover, chaperones	57	9	662	no
19260	scaffold_07:1610577-1611031	0.0512821	0.0357143	0.0155678	-1.3545	5	6	1.2	A0A0C3GZL6	19260	0.932154	1	103				114052	1	1	OmZn-only
19263	scaffold_07:1629716-1630692	0.569582	0.482742	0.0868404	1.32307	29	8	0.275862	A0A0C3HGC4	19263	1.09319	1	245			Amino acid transport and metabolism	1599	2	73	no
19264	scaffold_07:1631137-1631948	0.314794	0.314794	0	1.14515	21	10	0.47619	A0A0C3DHE4	19264	1.1821	1	218	catalytic activity ; metabolic process	Isochorismatase hydrolase ; Isochorismatase hydrolase		11385	2	17	no
19274	scaffold_07:1674751-1675188	0.513589	0.439263	0.0743253	1.01494	2	5	2.5	A0A0C3HE14	19274	0.506689	0.839202	53				114041	1	1	OmZn-only
19281	scaffold_07:1713910-1714879	0.480233	0.401554	0.0786791	0.950091	22	0	0	A0A0C3DHH6	19281	1.1211	1	137	nucleosome ; DNA binding ; nucleus ; nucleosome assembly	Histone H3 ; Histone core ; Histone H3 ; Histone H3 ; Histone H3 ; Histone-fold	Chromatin structure and dynamics	229	3	279	no
19283	scaffold_07:1715502-1716247	0.447219	0.396996	0.0502226	0.798832	7	0	0	A0A0C3CR11	19283	1.72683	0.155083	104	nucleosome ; DNA binding ; nucleus ; nucleosome assembly ; transcription initiation ; transcription initiation factor activity	Histone H4 ; Histone H4 ; Histone core ; Histone H4 ; TATA box binding protein associated factor (TAF) ; Histone H4 ; Histone-fold	Chromatin structure and dynamics	291	2	231	no
19284	scaffold_07:1716397-1716986	0.301427	0.141277	0.16015	0.316237	4	11	2.75	A0A0C3HE34	19284	2.18006	1	97				114032	1	1	OmZn-only
19287	scaffold_07:1742417-1742919	0.343431	0.26601	0.0774209	0.961524	3	13	4.33333	A0A0C3GZR3	19287	1.02158	1	71				114028	1	1	OmZn-only
19296	scaffold_07:1785787-1786844	0.395037	0.314079	0.0809572	1.26741	19	11	0.578947	A0A0C3DHK4	19296	1.01583	1	248			General function prediction only	12552	1	13	no
19299	scaffold_07:1796192-1796974	0.54341	0.467311	0.0760991	1.39043	29	13	0.448276	A0A0C3DHL0	19299	0.78831	0.912115	232			Defense mechanisms	12939	2	12	no
19301	scaffold_07:1800550-1801661	0.501454	0.485044	0.0164097	1.46273	25	1	0.04	A0A0C3HE71	19301	1.03864	1	250		Hrf1	Function unknown	2337	1	64	no
19302	scaffold_07:1807290-1807812	0.345926	0.25626	0.0896653	1.43656	6	6	1	A0A0C3DHL5	19302	7.41791	0.00136462	72				7099	1	30	no
19303	scaffold_07:1810267-1811727	0.521799	0.459096	0.0627031	1.20277	25	29	1.16	A0A0C3HE76	19303	1.27683	1	391				11431	1	17	no
19308	scaffold_07:1820867-1821710	0.512351	0.410851	0.1015	1.53189	12	11	0.916667	A0A0C3GZV6	19308	1.77166	0.00448114	145				16066	1	8	no
19310	scaffold_07:1824145-1824587	0.578275	0.478169	0.100106	1.38479	6	6	1	A0A0C3DHM6	19310	1.13647	1	98				12349	1	14	no
19312	scaffold_07:1843887-1844899	0.422215	0.333425	0.0887901	1.09878	18	9	0.5	A0A0C3HGJ3	19312	1.18684	1	231	proton-transporting two-sector ATPase complex ; hydrogen ion transporting ATPase activity, rotational mechanism ; hydrogen-transporting two-sector ATPase activity ; proton-transporting ATP synthase complex ; hydrogen ion transporting ATP synthase activity, rotational mechanism	ATPase, V1/A1 complex, subunit E	Energy production and conversion	2339	1	64	no
19314	scaffold_07:1847669-1848274	0.461733	0.414773	0.0469606	0.471882	3	4	1.33333	A0A0C3CR53	19314	0.943008	0.377933	58				114013	1	1	OmZn-only
19315	scaffold_07:1854754-1855410	0.287166	0.171531	0.115634	0.977471	5	8	1.6	A0A0C3HGJ7	19315	2.19609	0.983741	61				114012	1	1	OmZn-only
19323	scaffold_07:1892993-1893809	0.420979	0.344876	0.0761028	0.81134	17	14	0.823529	A0A0C3HEB0	19323	1.01268	1	205	metabolic process ; oxidoreductase activity ; catalytic activity ; binding	Glucose/ribitol dehydrogenase ; Short-chain dehydrogenase/reductase SDR ; NAD(P)-binding	General function prediction only	965	4	100	no
19335	scaffold_07:1963210-1964073	0.449277	0.376976	0.0723004	1.3868	11	15	1.36364	A0A0C3DHS5	19335	0.928822	1	163				28780	2	3	no
19338	scaffold_07:1981226-1982086	0.446269	0.366893	0.0793756	0.48016	8	3	0.375	A0A0C3HEE9	19338	1.49459	5.75522e-05	147	structural constituent of ribosome ; intracellular ; ribosome ; translation	KOW ; Ribosomal protein L14	Translation, ribosomal structure and biogenesis	1514	2	75	no
19341	scaffold_07:1982300-1983544	0.457379	0.396673	0.0607054	0.688211	18	1	0.0555556	A0A0C3H041	19341	1.36586	0.231246	211		Nascent polypeptide-associated complex NAC ; Nascent polypeptide-associated complex, alpha subunit ; Nascent polypeptide-associated complex NAC	Transcription	1514	2	75	no
19345	scaffold_07:1994607-1995359	0.625725	0.526582	0.099143	1.65278	5	3	0.6	A0A0C3HGP8	19345	1.02599	0.950401	111		Stress responsive alpha-beta barrel ; Dimeric alpha-beta barrel		4216	4	41	no
19348	scaffold_07:1995650-1996786	0.517097	0.437716	0.0793804	1.36677	30	8	0.266667	A0A0C3DHU5	19348	1.00937	1	253	hydrolase activity	Dienelactone hydrolase	General function prediction only	1294	6	81	no
19352	scaffold_07:2010538-2011700	0.473732	0.386673	0.0870587	0.771969	18	13	0.722222	A0A0C3CRB3	19352	1.40949	0.164036	230				11754	1	16	no
19353	scaffold_08:0006685-0007280	0.390941	0.29718	0.0937608	1.63616	4	14	3.5	A0A0C3DDP7	19353	3.59405	0.616839	92	extracellular region ; cell wall ; cell communication	Hydrophobin 2 ; Hydrophobin 2 ; Hydrophobin 2		3531	2	51	no
19356	scaffold_08:0034394-0035162	0.370432	0.275319	0.0951129	0.795565	5	13	2.6	A0A0C3CM69	19356	1.32531	0.99024	92				30676	1	3	no
19371	scaffold_08:0111805-0113088	0.548765	0.466667	0.082098	1.20388	27	17	0.62963	A0A0C3HCW3	19371	0.471256	0.77444	288			no description	11746	1	16	no
19390	scaffold_08:0216288-0217357	0.652518	0.560944	0.0915744	1.04477	32	3	0.09375	A0A0C3DDY6	19390	0.904555	0.989725	296	helicase activity	Helicase-associated region ; Region of unknown function DUF1605	RNA processing and modification	54	12	681	no
19401	scaffold_08:0260914-0262149	0.549911	0.455164	0.0947471	1.7322	28	4	0.142857	A0A0C3CMH5	19401	0.842419	0.352543	250	integral to membrane ; vesicle-mediated transport ; transport	Synaptobrevin ; Synaptobrevin ; Synaptobrevin ; Longin ; Synaptobrevin ; Longin-like	Intracellular trafficking, secretion, and vesicular transport	7375	1	29	no
19403	scaffold_08:0266029-0266935	0.394643	0.305836	0.0888071	0.823939	25	13	0.52	A0A0C3GVS5	19403	1.2724	1	230	metabolic process ; oxidoreductase activity ; catalytic activity ; binding	Glucose/ribitol dehydrogenase ; Short-chain dehydrogenase/reductase SDR ; NAD(P)-binding	Lipid transport and metabolism	1113	11	91	no
19415	scaffold_08:0330869-0331754	0.690611	0.603333	0.087278	1.46754	9	4	0.444444	A0A0C3GVV1	19415	1.16116	1	144				11194	1	18	no
19434	scaffold_08:0420199-0421913	0.556574	0.454656	0.101918	1.46282	19	4	0.210526	A0A0C3HD38	19434	1.11508	1	252		LisH dimerisation motif, subgroup ; LisH dimerisation motif ; CTLH, C-terminal to LisH motif ; CT11-RanBPM ; LisH dimerisation motif ; CTLH, C-terminal to LisH motif	Cytoskeleton	2646	1	62	no
19436	scaffold_08:0426661-0427626	0.653061	0.546053	0.107009	1.3803	7	1	0.142857	A0A0C3HAJ4	19436	1.16198	1	168	GTP binding ; small GTPase mediated signal transduction ; intracellular ; protein transport ; GTPase activity ; small monomeric GTPase activity	Ras GTPase ; Ras ; Ras small GTPase, Ras type ; Ras small GTPase, Rho type ; Ras small GTPase, Rab type	Intracellular trafficking, secretion, and vesicular transport	47	10	744	no
19445	scaffold_08:0483937-0484742	0.408769	0.408769	0	0.73817	8	11	1.375	A0A0C3HAL4	19445	1.28011	1	75				102	22	471	no
19448	scaffold_08:0490075-0490907	0.366615	0.311354	0.0552614	1.03508	9	6	0.666667	A0A0C3DE66	19448	1.48087	0.0335951	173	structural constituent of ribosome ; translation ; small ribosomal subunit ; intracellular ; ribosome	Ribosomal protein S12, bacterial-type ; Ribosomal protein S12/S23 ; Ribosomal protein S12, bacterial-type ; Ribosomal protein S12/S23 ; Nucleic acid-binding, OB-fold-like	Translation, ribosomal structure and biogenesis	2823	1	61	no
19449	scaffold_08:0510006-0511467	0.527911	0.465499	0.062412	1.05424	26	4	0.153846	A0A0C3CMQ7	19449	0.886249	0.653202	271	intracellular ; signal transduction	HR1-like rho-binding repeat ; C2 calcium-dependent membrane targeting ; HR1 rho-binding repeat ; HR1 rho-binding repeat ; C2 calcium/lipid-binding region, CaLB	Signal transduction mechanisms	36	12	829	no
19451	scaffold_08:0516675-0517365	0.661578	0.661578	0	1.09653	2	1	0.5	A0A0C3HD76	19451	0.931812	1	70	RNA binding ; translation initiation factor activity ; translational initiation	S1, IF1 type ; Nucleic acid-binding, OB-fold-like	Translation, ribosomal structure and biogenesis	7776	1	29	no
19453	scaffold_08:0519295-0519914	0.443005	0.332096	0.110909	0.906424	16	6	0.375	A0A0C3CMR2	19453	1.13617	1	154				10921	1	19	no
19456	scaffold_08:0539915-0541002	0.491715	0.391207	0.100508	0.859467	47	21	0.446809	A0A0C3CMS1	19456	1.1414	1	332	N-acetyltransferase activity ; metabolic process ; transcription factor activity ; intracellular ; regulation of transcription, DNA-dependent	GCN5-related N-acetyltransferase ; Bacterial regulatory protein, MarR ; Bacterial regulatory protein, MarR ; Bacterial regulatory protein, MarR ; GCN5-related N-acetyltransferase ; Acyl-CoA N-acyltransferase		14342	1	10	no
19461	scaffold_08:0563131-0564357	0.359593	0.284145	0.0754477	0.736454	27	24	0.888889	A0A0C3DE94	19461	1.10823	1	308				526	19	151	no
19468	scaffold_08:0592554-0593584	0.481096	0.393288	0.0878073	1.51164	12	3	0.25	A0A0C3CMT8	19468	1.3324	0.912064	151		Protein of unknown function DUF202		9908	1	23	no
19476	scaffold_08:0677554-0678617	0.429268	0.358221	0.071047	0.801249	22	20	0.909091	A0A0C3HDC9	19476	1.11898	1	325			Transcription	2515	1	63	no
19478	scaffold_08:0692715-0693533	0.441661	0.329743	0.111918	1.55445	13	6	0.461538	A0A0C3HAT5	19478	0.697905	1	130				46023	2	2	OmZn-only
19482	scaffold_08:0705998-0707518	0.424117	0.424117	0	1.39181	26	27	1.03846	A0A0C3GW82	19482	1.30223	1	287				16027	1	8	no
19484	scaffold_08:0715717-0716537	0.268036	0.185563	0.0824737	0.602075	4	11	2.75	A0A0C3HDF0	19484	0.743595	0.98364	59				113890	1	1	OmZn-only
19492	scaffold_08:0756720-0757549	0.621177	0.52069	0.100488	1.58481	12	4	0.333333	A0A0C3DEG3	19492	1.08337	1	154	integral to membrane	Protein of unknown function UPF0057 ; Protein of unknown function UPF0057	General function prediction only	1611	2	72	no
19499	scaffold_08:0823729-0824108	None	None	#N/A	None	0	1	#N/A	A0A0C3GWD6	19499	1.92102	0.293388	64				113880	1	1	OmZn-only
19504	scaffold_08:0861738-0862269	0.45873	0.431871	0.0268595	0.763339	7	10	1.42857	A0A0C3CN22	19504	0.880689	0.95208	66				113873	1	1	OmZn-only
19505	scaffold_08:0862451-0863158	0.538947	0.549368	-0.0104212	1.33585	21	13	0.619048	A0A0C3HB05	19505	1.17303	1	193	peroxidase activity ; electron transport ; response to oxidative stress ; heme binding	Haem peroxidase		8907	1	27	no
19510	scaffold_08:0886720-0887701	0.647774	0.564561	0.0832123	1.29679	9	6	0.666667	A0A0C3GWF2	19510	1.09526	1	201		HAD-superfamily phosphatase, subfamily IIIC ; Magnesium-dependent phosphatase-1	General function prediction only	2183	1	65	no
19511	scaffold_08:0888578-0889898	0.544627	0.50569	0.0389375	1.12957	24	18	0.75	A0A0C3DEM3	19511	1.01503	1	245	catalytic activity ; binding ; metabolic process ; F420H2 dehydrogenase activity ; sulfur oxygenase reductase activity ; malolactic enzyme activity ; regulation of oxidoreductase activity	NAD(P)-binding	General function prediction only	451	7	170	no
19513	scaffold_08:0889964-0890561	0.667383	0.56185	0.105532	1.64736	11	0	0	A0A0C3CN31	19513	1.64169	0.00976801	85				1698	1	71	no
19514	scaffold_08:0895260-0896683	0.407694	0.315381	0.0923127	0.938522	27	13	0.481481	A0A0C3HDM8	19514	1.14139	1	276			Function unknown	3334	1	55	no
19526	scaffold_08:0945903-0946512	0.398061	0.363699	0.0343621	1.24679	9	26	2.88889	A0A0C3CN48	19526	0.920583	1	115				113867	1	1	OmZn-only
19531	scaffold_08:0965191-0966201	0.539859	0.539859	0	1.59587	10	6	0.6	A0A0C3HDS0	19531	1.28051	0.731472	158	cell redox homeostasis	Thioredoxin-related ; Thioredoxin domain ; Thioredoxin-like fold	Posttranslational modification, protein turnover, chaperones	233	5	277	no
19534	scaffold_08:0972997-0973638	0.279856	0.218421	0.0614351	1.45748	0	9	#N/A	A0A0C3HB57	19534	0.954393	1	60				113864	1	1	OmZn-only
19538	scaffold_08:0982690-0983986	0.50881	0.422161	0.0866489	1.09861	5	10	2	A0A0C3CN58	19538	0.99334	0.949889	131		COPI associated		6664	1	31	no
19542	scaffold_08:1008670-1009878	0.554232	0.487601	0.0666301	1.37593	18	5	0.277778	A0A0C3DES5	19542	1.18909	1	202				8428	1	28	no
19543	scaffold_08:1010326-1011082	0.488183	0.403539	0.0846438	0.625366	7	1	0.142857	A0A0C3CN65	19543	1.32726	0.531475	116	RNA polymerase II transcription factor activity ; transcription factor TFIIA complex ; transcription initiation from RNA polymerase II promoter	Transcription initiation factor IIA, gamma subunit, N-terminal ; Transcription initiation factor IIA, gamma subunit, N-terminal ; Transcription initiation factor IIA, gamma subunit, C-terminal ; Transcription initiation factor IIA, gamma subunit ; Transcription factor IIA, helical ; Transcription factor IIA, beta-barrel	Transcription	1743	1	70	no
19549	scaffold_08:1031564-1031900	0.42984	0.351542	0.0782981	0.589447	4	10	2.5	A0A0C3CN72	19549	0.945325	1	72				113855	1	1	OmZn-only
19550	scaffold_08:1035733-1036675	0.522234	0.406511	0.115723	1.28582	7	0	0	A0A0C3GWM3	19550	1.38011	1	105	ATP binding ; protein folding	Chaperonin Cpn10 ; Chaperonin Cpn10 ; Chaperonin Cpn10 ; Chaperonin Cpn10 ; GroES-like	Posttranslational modification, protein turnover, chaperones	2055	1	66	no
19552	scaffold_08:1048356-1049546	0.504337	0.390256	0.114081	1.05426	8	3	0.375	A0A0C3GWM8	19552	1.14849	1	174	mitochondrial outer membrane translocase complex ; protein targeting ; intracellular protein transport	Protein import receptor MAS20, conserved region ; Protein import receptor MAS20 ; Protein import receptor MAS20 ; Protein import receptor MAS20	Intracellular trafficking, secretion, and vesicular transport	1910	1	67	no
19556	scaffold_08:1084215-1084817	None	None	#N/A	None	2	9	4.5	A0A0C3HB95	19556	1.17826	1	135				16019	4	8	no
19558	scaffold_08:1088354-1089354	0.338536	0.291347	0.047189	0.76772	18	6	0.333333	A0A0C3HDY0	19558	1.03138	1	182		Protein of unknown function DUF1077 ; Uncharacterised conserved protein UCP017207, transmembrane protein 85	Function unknown	6433	1	31	no
19560	scaffold_08:1106570-1107094	0.570332	0.46884	0.101493	1.58578	2	4	2	A0A0C3HDY5	19560	1.28769	1	57				113842	1	1	OmZn-only
19561	scaffold_08:1114012-1115611	0.562813	0.480961	0.0818516	1.18164	43	7	0.162791	A0A0C3HBA4	19561	0.902435	0.691842	361		Protein of unknown function DUF250	Carbohydrate transport and metabolism	3268	1	56	no
19564	scaffold_08:1144874-1145878	0.559896	0.466996	0.0929005	0.871995	18	31	1.72222	A0A0C3HBB3	19564	1.01742	1	247				8214	3	28	no
19565	scaffold_08:1147215-1147663	0.302952	0.315946	-0.0129946	-0.117991	1	3	3	A0A0C3GWR8	19565	1.70134	0.742029	58		Aminoglycoside 3-N-acetyltransferase		17724	2	7	no
19570	scaffold_08:1159329-1160127	0.495812	0.407895	0.0879177	0.92514	11	11	1	A0A0C3DEY4	19570	2.47445	7.08353e-06	157				3063	1	59	no
19571	scaffold_08:1161928-1162561	0.445541	0.391892	0.053649	0.439876	11	12	1.09091	A0A0C3CNA5	19571	1.56649	0.934074	157	proteolysis ; metallopeptidase activity ; zinc ion binding	Peptidase M, neutral zinc metallopeptidases, zinc-binding site		9520	2	25	no
19574	scaffold_08:1180073-1180829	0.38277	0.304088	0.078682	0.974183	14	3	0.214286	A0A0C3CNB3	19574	1.30695	1	92	acylphosphatase activity	Acylphosphatase ; Acylphosphatase ; Acylphosphatase ; Acylphosphatase ; Acylphosphatase ; Acylphosphatase	Energy production and conversion	8427	1	28	no
19577	scaffold_08:1232812-1233930	0.430308	0.430308	0	0.814686	19	4	0.210526	A0A0C3CNC8	19577	1.24699	0.731659	174				8426	1	28	no
19578	scaffold_08:1234248-1235057	None	None	#N/A	None	0	0	#N/A	A0A0C3HBF2	19578	0.504948	0.936917	58				28649	3	3	OmZn-only
19585	scaffold_08:1316723-1317111	None	None	#N/A	None	0	1	#N/A	A0A0C3DF65	19585	0.987946	1	61				31255	1	3	no
19589	scaffold_08:1365750-1366506	0.419593	0.322533	0.09706	1.00096	16	3	0.1875	A0A0C3CNQ3	19589	1.55955	0.16134	155				46013	1	2	no
19590	scaffold_08:1375591-1376254	0.24955	0.15493	0.0946209	0.391581	22	21	0.954545	A0A0C3CNQ8	19590	0.980054	1	160				18971	1	6	no
19591	scaffold_08:1445690-1446096	0.285714	0.25	0.0357143	-0.109716	2	6	3	A0A0C3HBT8	19591	1.35558	1	62				113810	1	1	OmZn-only
19594	scaffold_08:1461210-1462248	0.367495	0.264574	0.102921	1.1974	22	14	0.636364	A0A0C3HED6	19594	1.36271	0.907431	226				11605	1	16	no
19597	scaffold_08:1499634-1500041	0.260504	0.119473	0.141031	0.364489	3	14	4.66667	A0A0C3CNU5	19597	1.01555	1	82				113806	1	1	OmZn-only
19599	scaffold_08:1519174-1519747	None	None	#N/A	None	0	1	#N/A	A0A0C3E1Z3	19599	2.44756	0.000764805	77				26794	4	4	OmZn-only
19602	scaffold_08:1559839-1560980	-0.0571429	-0.0571429	0	-0.91431	21	16	0.761905	A0A0C3DFE6	19602	1.10866	1	349		Ankyrin ; Ankyrin ; Ankyrin ; Ankyrin ; Ankyrin	General function prediction only	11738	1	16	no
19603	scaffold_08:1564359-1564993	None	None	#N/A	None	0	0	#N/A	A0A0C3HBX3	19603	1.77824	0.00992937	84				40283	1	2	no
19606	scaffold_08:1577174-1577751	0.388151	0.330478	0.0576729	0.409534	4	11	2.75	A0A0C3GXA0	19606	1.30167	1	60				137	31	400	no
19608	scaffold_08:1601821-1602435	0.181818	0.181818	0	-1.18146	4	7	1.75	A0A0C3HBY6	19608	1.00844	1	64				113791	1	1	OmZn-only
19617	scaffold_08:1888659-1889450	None	None	#N/A	None	0	0	#N/A	A0A0C3GXK4	19617	1.14616	1	256				3	188	2618	no
19618	scaffold_09:0010031-0010687	0.498874	0.435885	0.0629892	0.705907	13	12	0.923077	A0A0C3CKD0	19618	1.34948	1	172				11160	1	18	no
19621	scaffold_09:0044235-0045128	0.27066	0.218428	0.0522319	1.18411	3	16	5.33333	A0A0C3GTR2	19621	0.935207	0.899626	91				113754	1	1	OmZn-only
19637	scaffold_09:0110337-0111649	0.553895	0.467038	0.0868577	1.18198	26	16	0.615385	A0A0C3DC06	19637	1.2339	1	285		Protein of unknown function DUF1665	Function unknown	8179	1	28	no
19650	scaffold_09:0148826-0149300	0.414913	0.336788	0.0781257	1.31726	5	8	1.6	A0A0C3H890	19650	0.637376	1	53				113732	1	1	OmZn-only
19661	scaffold_09:0217577-0218486	0.582364	0.506216	0.0761481	1.08072	10	1	0.1	A0A0C3CKK7	19661	1.36738	0.558982	119				7730	2	29	no
19664	scaffold_09:0223063-0223870	0.264631	0.183904	0.0807274	2.11373	16	8	0.5	A0A0C3GTY3	19664	1.26391	0.888513	183				4249	1	40	no
19666	scaffold_09:0226241-0227099	0.0842642	0.0419355	0.0423287	0.190973	0	3	#N/A	A0A0C3DC58	19666	0.948794	1	84				113721	1	1	OmZn-only
19667	scaffold_09:0227629-0228584	0.600219	0.505755	0.0944632	1.33062	26	2	0.0769231	A0A0C3CKL4	19667	1.43129	1	173	mitochondrial inner membrane ; protein transporter activity ; protein transport	Mitochondrial import inner membrane translocase, subunit Tim17/22	Intracellular trafficking, secretion, and vesicular transport	2964	1	60	no
19674	scaffold_09:0246661-0247410	0.219868	0.0952381	0.12463	0.931115	10	14	1.4	A0A0C3GTZ5	19674	1.96016	0.00931057	134				113717	1	1	OmZn-only
19679	scaffold_09:0285859-0287453	0.425486	0.380434	0.0450515	0.978802	25	16	0.64	A0A0C3CKN3	19679	0.970469	0.937311	305				4151	3	41	no
19686	scaffold_09:0307101-0307556	0.470036	0.398055	0.0719804	1.28791	9	6	0.666667	A0A0C3DC96	19686	0.969445	1	92				22	27	1003	no
19688	scaffold_09:0319023-0320004	0.549206	0.496045	0.0531617	1.24716	10	4	0.4	A0A0C3HB37	19688	1.48006	0.0356811	175	cytochrome-c oxidase activity ; electron transport ; aa3-type cytochrome c oxidase ; ba3-type cytochrome c oxidase ; caa3-type cytochrome c oxidase ; cbb3-type cytochrome c oxidase	Cytochrome c oxidase, subunit Va ; Cytochrome c oxidase, subunit Va ; Cytochrome c oxidase, subunit Va	Energy production and conversion	2720	1	62	no
19691	scaffold_09:0326557-0327135	0.306404	0.284555	0.0218487	0.634857	3	10	3.33333	A0A0C3H8H8	19691	0.978101	0.993405	54				113704	1	1	OmZn-only
19692	scaffold_09:0336640-0337298	0.431849	0.380716	0.0511331	0.905498	14	7	0.5	A0A0C3DCA9	19692	0.785528	0.830325	151		Nucleic acid-binding, OB-fold-like		8395	1	28	no
19696	scaffold_09:0376791-0377930	0.490364	0.375966	0.114397	1.42561	21	11	0.52381	A0A0C3HB59	19696	1.60949	0.12155	176		Thaumatin, pathogenesis-related ; Thaumatin, pathogenesis-related		8885	2	27	no
19699	scaffold_09:0391831-0392390	0.372702	0.316456	0.0562465	1.07289	3	5	1.66667	A0A0C3HB86	19699	0.893239	0.766038	56				113697	1	1	OmZn-only
19701	scaffold_09:0417640-0418539	0.486823	0.409346	0.077477	1.52245	5	2	0.4	A0A0C3CKW9	19701	0.810881	0.00354043	96	integral to membrane	Protein of unknown function UPF0057 ; Protein of unknown function UPF0057	General function prediction only	665	1	132	no
19703	scaffold_09:0422285-0422806	0.45177	0.271127	0.180644	0.730565	0	0	#N/A	A0A0C3HBB6	19703	1.1738	1	64				113694	1	1	OmZn-only
19729	scaffold_09:0544075-0544651	0.450581	0.411245	0.0393367	0.875698	9	3	0.333333	A0A0C3HBE9	19729	0.858649	1	66				113678	1	1	OmZn-only
19733	scaffold_09:0552385-0553220	0.239895	0.188429	0.0514656	0.812683	9	7	0.777778	A0A0C3GUD4	19733	0.567249	1	94				113676	1	1	OmZn-only
19739	scaffold_09:0599365-0600026	0.391378	0.285107	0.106271	1.5078	12	5	0.416667	A0A0C3H8S5	19739	1.5213	0.51002	102				15176	3	9	no
19740	scaffold_09:0601957-0602549	0.578179	0.48525	0.0929297	1.19495	4	13	3.25	A0A0C3HBG3	19740	1.14712	1	94				113672	1	1	OmZn-only
19744	scaffold_09:0616107-0616912	0.39486	0.339652	0.0552078	1.38069	24	3	0.125	A0A0C3DCL0	19744	0.89369	0.67575	228		Protein of unknown function DUF572	Function unknown	2366	2	64	no
19745	scaffold_09:0619038-0619518	0.262812	0.220048	0.0427645	-0.0280966	4	5	1.25	A0A0C3CL29	19745	1.20046	1	58				113670	1	1	OmZn-only
19747	scaffold_09:0636734-0637763	0.404857	0.3367	0.0681573	0.715597	15	40	2.66667	A0A0C3CL33	19747	0.85907	0.468488	189				113668	1	1	OmZn-only
19748	scaffold_09:0642661-0643301	-0.111111	0.05	-0.161111	-0.909202	0	5	#N/A	A0A0C3H8U0	19748	1.24747	1	50				113667	1	1	OmZn-only
19750	scaffold_09:0669282-0669628	None	None	#N/A	None	0	0	#N/A	A0A0C3CL40	19750	1.87002	1	52				113664	1	1	OmZn-only
19752	scaffold_09:0723437-0724381	0.492452	0.406694	0.085758	0.740356	53	16	0.301887	A0A0C3DCN8	19752	1.54607	0.250628	289	metabolic process ; oxidoreductase activity ; catalytic activity ; binding ; glucose dehydrogenase activity ; pinocarveol dehydrogenase activity ; chloral hydrate dehydrogenase activity ; hydroxymethylmethylsilanediol oxidase activity ; 1-phenylethanol dehydrogenase activity ; myrtenol dehydrogenase activity ; versicolorin reductase activity ; ketoreductase activity	Glucose/ribitol dehydrogenase ; Short-chain dehydrogenase/reductase SDR ; Short-chain dehydrogenase/reductase SDR ; NAD(P)-binding	General function prediction only	3024	1	59	no
19756	scaffold_09:0772927-0773638	0.284167	0.314991	-0.0308234	-0.317519	8	10	1.25	A0A0C3CL67	19756	1.12685	1	141				33	45	840	no
19757	scaffold_09:0788338-0788885	None	None	#N/A	None	9	16	1.77778	A0A0C3CL73	19757	1.7883	0.768884	112		Heterokaryon incompatibility		3	188	2618	no
19759	scaffold_09:0799606-0800013	None	None	#N/A	None	0	0	#N/A	A0A0C3DCR0	19759	1.43372	1	97				113651	1	1	OmZn-only
19761	scaffold_09:0829132-0829615	None	None	#N/A	None	0	5	#N/A	A0A0C3CL85	19761	0.87774	1	66				12438	8	14	no
19762	scaffold_09:0841226-0841739	-0.032	-0.0327869	0.000786885	-2.08197	1	7	7	A0A0C3GUK1	19762	0.618447	0.911592	90				113645	1	1	OmZn-only
19763	scaffold_09:0844481-0845501	0.58387	0.58387	0	0.37156	42	9	0.214286	A0A0C3DCS4	19763	1.42295	0.637928	263				464	11	168	no
19765	scaffold_09:0863573-0864430	0.667107	0.667107	0	0.434656	8	9	1.125	A0A0C3HBM0	19765	1.19502	1	80				113642	1	1	OmZn-only
19768	scaffold_09:0893142-0893747	0	0	0	-1.20657	0	0	#N/A	A0A0C3DCT9	19768	1.73174	1	97				113638	1	1	OmZn-only
19771	scaffold_09:0901869-0902553	0.18158	0.0907618	0.0908178	0.261608	22	17	0.772727	A0A0C3HBM8	19771	1.6847	0.501601	155				113636	1	1	OmZn-only
19772	scaffold_09:0907021-0907734	None	None	#N/A	None	7	14	2	A0A0C3CLA3	19772	1.12346	1	178				113635	1	1	OmZn-only
19781	scaffold_09:1009135-1009740	None	None	#N/A	None	0	0	#N/A	A0A0C3DCX5	19781	0.962936	1	115	DNA-directed DNA polymerase activity ; DNA polymerase activity			113614	1	1	OmZn-only
19784	scaffold_09:1031590-1032317	0.330628	0.330628	0	0.0776516	22	10	0.454545	A0A0C3GUS0	19784	1.40926	0.954407	171		Cupin, RmlC-type		489	16	159	no
19786	scaffold_09:1050950-1051501	None	None	#N/A	None	0	0	#N/A	A0A0C3DCY8	19786	1.78409	0.372842	56				24659	3	4	no
19788	scaffold_09:1070080-1070599	0.45683	0.361905	0.0949251	0.28047	14	10	0.714286	A0A0C3CLE4	19788	1.6569	0.540568	127	RNA binding ; endoribonuclease activity ; ribonuclease activity	Guanine-specific ribonuclease N1 and T1 ; Ribonuclease/ribotoxin		3930	1	44	no
19789	scaffold_09:1086638-1087164	0.193705	0.166667	0.0270379	-0.973276	0	0	#N/A	A0A0C3DD01	19789	1.73012	1	52				113607	1	1	OmZn-only
19791	scaffold_09:1115150-1115811	None	None	#N/A	None	0	0	#N/A	A0A0C3GUT8	19791	1.87782	0.86106	126				4940	8	36	no
19792	scaffold_09:1119336-1119701	0	0	0	-1.73819	1	6	6	A0A0C3DD07	19792	Err:512	1	119				113603	1	1	OmZn-only
19798	scaffold_09:1221082-1221667	0.298478	0.238898	0.0595805	-0.0982685	6	11	1.83333	A0A0C3GUV9	19798	0.793796	0.920766	95				13220	2	12	no
19799	scaffold_09:1224538-1225293	None	None	#N/A	None	1	0	0	A0A0C3DD40	19799	2.23703	0.207863	98				114363	1	1	OmZn-only
19801	scaffold_09:1226609-1227413	0.121766	0.0458537	0.0759119	-1.54242	2	8	4	A0A0C3CLJ1	19801	1.16589	1	85				114364	1	1	OmZn-only
19803	scaffold_09:1227576-1228180	0.109867	0.112545	-0.00267757	-0.35948	7	14	2	A0A0C3H9D8	19803	0.745857	0.30875	68				114365	1	1	OmZn-only
19804	scaffold_09:1231317-1231872	0.425599	0.45667	-0.0310703	-0.150239	25	5	0.2	A0A0C3HBY2	19804	0.974758	1	118				946	4	102	no
19806	scaffold_09:1247954-1248483	None	None	#N/A	None	0	0	#N/A	A0A0C3CLK0	19806	0.873251	0.995855	60				114366	1	1	OmZn-only
19807	scaffold_09:1255403-1256065	0	0	0	-1.1073	2	2	1	A0A0C3HBZ5	19807	0.742117	0.519843	151				40653	2	2	OmZn-only
19809	scaffold_09:1295885-1296339	None	None	#N/A	None	0	0	#N/A	A0A0C3H9G6	19809	0.72365	0.90734	73				114369	1	1	OmZn-only
19811	scaffold_09:1304134-1304721	-0.00701754	-0.00373832	-0.00327923	-1.97273	0	0	#N/A	A0A0C3DD73	19811	1.59448	1	58				114370	1	1	OmZn-only
19812	scaffold_09:1314249-1316067	0.498062	0.416348	0.0817143	1.1713	37	56	1.51351	A0A0C3H9H0	19812	0.910282	0.9856	429				652	30	133	no
19814	scaffold_09:1316330-1316809	0.284651	0.183743	0.100908	1.62986	15	18	1.2	A0A0C3GUY1	19814	0.528148	0.860296	112			General function prediction only	4445	5	39	no
19815	scaffold_09:1318564-1319760	0.366748	0.308986	0.0577627	-0.0528749	16	23	1.4375	A0A0C3DD78	19815	2.84689	1	180				3805	5	46	no
19816	scaffold_09:1322293-1323489	0.41034	0.323145	0.0871958	0.635263	33	14	0.424242	A0A0C3CLM0	19816	1.47728	0.973049	269		Protein of unknown function DUF125, transmembrane	Function unknown	962	3	101	no
19819	scaffold_09:1326970-1327936	0.511688	0.410544	0.101143	1.10736	27	14	0.518519	A0A0C3GUY4	19819	0.651968	1	214				10329	4	21	no
19822	scaffold_09:1390177-1391008	0.288889	0.294078	-0.00518887	0.79127	9	3	0.333333	A0A0C3CLN7	19822	2.08749	0.23788	87				114371	1	1	OmZn-only
19828	scaffold_09:1467942-1468466	None	None	#N/A	None	2	0	0	A0A0C3H9M7	19828	1.29034	0.940113	90				19681	1	6	no
19849	scaffold_10:0058165-0059244	0.623745	0.520812	0.102933	1.37818	33	8	0.242424	A0A0C3H8T8	19849	1.12633	1	307				15174	1	9	no
19853	scaffold_10:0065330-0065850	0.196793	0.153509	0.0432842	0.151038	4	11	2.75	A0A0C3CIJ0	19853	1.15081	1	73				114377	1	1	OmZn-only
19858	scaffold_10:0095884-0096327	0.47643	0.384892	0.0915377	1.52358	5	3	0.6	A0A0C3H678	19858	0.863711	0.939743	67				6885	2	30	no
19861	scaffold_10:0106138-0106942	0.456247	0.40232	0.0539273	1.47922	8	2	0.25	A0A0C3H682	19861	1.34414	0.846771	79	DNA binding	Histone-fold		10454	1	21	no
19863	scaffold_10:0127156-0128675	0.500524	0.456891	0.0436324	0.898451	12	1	0.0833333	A0A0C3H8W8	19863	0.86844	0.00250441	202	GTP binding ; small GTPase mediated signal transduction ; GTPase activity ; protein binding ; intracellular protein transport ; nucleocytoplasmic transport ; signal transduction ; ATP binding ; intracellular ; regulation of transcription, DNA-dependent ; transcription factor binding ; protein transport	Ras GTPase ; Ras ; Ras small GTPase, Ras type ; Ras small GTPase, Rho type ; Ras small GTPase, Rab type ; Ran GTPase ; Small GTP-binding protein ; RNA polymerase sigma factor 54, interaction	Intracellular trafficking, secretion, and vesicular transport	47	10	744	no
19864	scaffold_10:0129867-0130594	0.467093	0.385678	0.0814141	0.494198	14	8	0.571429	A0A0C3DA49	19864	1.40559	0.949379	137		Glycoside hydrolase, catalytic core		483	4	161	no
19866	scaffold_10:0137426-0138224	0.408411	0.360773	0.0476373	0.516038	4	9	2.25	A0A0C3H697	19866	1.161	1	124				8186	1	28	no
19869	scaffold_10:0151336-0151957	0.440141	0.354749	0.0853922	0.213779	6	5	0.833333	A0A0C3H8X4	19869	0.858203	0.180822	149				1914	4	67	no
19873	scaffold_10:0175226-0175881	0.438849	0.356509	0.0823403	0.627623	7	2	0.285714	A0A0C3CIL7	19873	1.17308	0.768651	99		Proteinase inhibitor, propeptide		7668	1	29	no
19877	scaffold_10:0189610-0190149	0.330515	0.225615	0.1049	1.08065	4	1	0.25	A0A0C3DA77	19877	1.46459	0.749823	65				10658	1	20	no
19880	scaffold_10:0196895-0197490	0.560906	0.460459	0.100447	1.00974	6	1	0.166667	A0A0C3H8Z2	19880	1.62293	6.25369e-05	77	mitochondrion ; ATP synthesis coupled proton transport ; proton-transporting two-sector ATPase complex ; hydrogen ion transporting ATP synthase activity, rotational mechanism ; hydrogen ion transporting ATPase activity, rotational mechanism ; hydrogen-transporting two-sector ATPase activity ; proton-transporting ATP synthase complex	ATPase, F1 complex, epsilon subunit, mitochondrial ; ATPase, F1 complex, epsilon subunit, mitochondrial	Energy production and conversion	9079	1	26	no
19887	scaffold_10:0223872-0224845	0.412045	0.343354	0.0686905	0.412855	10	7	0.7	A0A0C3DAA4	19887	0.829668	1	130		Phosphatidylethanolamine-binding protein PEBP ; Phosphatidylethanolamine-binding protein PEBP ; Phosphatidylethanolamine-binding protein PEBP	General function prediction only	10116	1	22	no
19888	scaffold_10:0225268-0226205	0.178561	0.137679	0.0408824	-0.0465195	0	3	#N/A	A0A0C3CIN1	19888	0.606559	1	75				114380	1	1	OmZn-only
19912	scaffold_10:0339937-0340558	0.330922	0.252469	0.078453	1.52339	0	12	#N/A	A0A0C3H954	19912	1.36215	1	68				114381	1	1	OmZn-only
19913	scaffold_10:0342667-0343319	0.560548	0.461039	0.0995089	1.36545	1	4	4	A0A0C3CIQ7	19913	0.884252	0.704641	53				114382	1	1	OmZn-only
19915	scaffold_10:0355702-0356477	0.395078	0.349453	0.0456249	1.48938	8	2	0.25	A0A0C3CIR0	19915	1.61584	0.00838562	108	cytoplasm ; oxidoreductase activity ; antibiotic biosynthetic process	Antibiotic biosynthesis monooxygenase ; Dimeric alpha-beta barrel		9835	1	24	no
19925	scaffold_10:0446725-0447749	0.500185	0.425104	0.0750812	0.487616	22	13	0.590909	A0A0C3GSA6	19925	0.721511	0.957363	269			Function unknown	8931	1	27	no
19931	scaffold_10:0483338-0483828	0.598594	0.512941	0.0856529	0.988047	2	4	2	A0A0C3H9B6	19931	1.06348	1	53				114388	1	1	OmZn-only
19934	scaffold_10:0499602-0500888	0.377523	0.300907	0.0766157	0.697279	9	6	0.666667	A0A0C3DAK0	19934	1.05911	1	185		Thioesterase superfamily	General function prediction only	9656	2	24	no
19937	scaffold_10:0512144-0512658	0.345205	0.254923	0.0902828	0.813467	14	7	0.5	A0A0C3DAK5	19937	2.04977	0.0540361	139		Glyoxalase/bleomycin resistance protein/dioxygenase		24761	1	4	no
19941	scaffold_10:0526377-0527357	0.597498	0.510432	0.0870657	0.449021	19	8	0.421053	A0A0C3H6N5	19941	0.736651	0.363398	244	N-acetyltransferase activity ; metabolic process	GCN5-related N-acetyltransferase ; GCN5-related N-acetyltransferase ; Acyl-CoA N-acyltransferase		9220	3	26	no
19943	scaffold_10:0578242-0578999	0.323269	0.269339	0.05393	0.391153	8	4	0.5	A0A0C3GSF4	19943	1.54747	0.089679	106		Ribosomal protein S27, mitochondrial	Translation, ribosomal structure and biogenesis	2369	1	64	no
19945	scaffold_10:0598803-0600318	0.45474	0.383469	0.0712712	0.850597	10	7	0.7	A0A0C3H6Q7	19945	1.28918	0.0571495	153	actin binding ; intracellular	Actin-binding, cofilin/tropomyosin type ; Actin-binding, cofilin/tropomyosin type ; Actin-binding, cofilin/tropomyosin type	Cytoskeleton	2710	1	62	no
19948	scaffold_10:0611595-0612102	0.406547	0.322604	0.0839425	1.13415	7	8	1.14286	A0A0C3H6R2	19948	0.717233	0.596677	80		Homeodomain-like		12740	1	13	no
19957	scaffold_10:0665436-0666425	0.47674	0.397111	0.0796287	1.32091	19	9	0.473684	A0A0C3CIZ1	19957	1.07661	1	260				11735	1	16	no
19958	scaffold_10:0668599-0669813	0.57172	0.48229	0.0894299	1.46901	23	3	0.130435	A0A0C3H6T0	19958	1.46489	0.393054	313		Brix ; Brix	Translation, ribosomal structure and biogenesis	2866	1	61	no
19959	scaffold_10:0670803-0672044	0.539509	0.442969	0.0965393	1.00767	14	1	0.0714286	A0A0C3GSI9	19959	1.04236	1	212	GTP binding ; small GTPase mediated signal transduction ; GTPase activity ; protein binding ; intracellular protein transport ; nucleocytoplasmic transport ; signal transduction ; ATP binding ; intracellular ; regulation of transcription, DNA-dependent ; transcription factor binding ; protein transport ; small monomeric GTPase activity	Ras GTPase ; Ras ; Ras small GTPase, Ras type ; Ras small GTPase, Rho type ; Ras small GTPase, Rab type ; Ran GTPase ; Small GTP-binding protein ; RNA polymerase sigma factor 54, interaction	Intracellular trafficking, secretion, and vesicular transport	47	10	744	no
19960	scaffold_10:0682107-0682741	0.296185	0.204608	0.0915766	1.0985	5	12	2.4	A0A0C3H6T6	19960	1.11912	1	79				114391	1	1	OmZn-only
19961	scaffold_10:0698855-0699217	0.447848	0.329887	0.11796	0.895693	9	10	1.11111	A0A0C3H6U9	19961	0.711104	0.982058	75				114392	1	1	OmZn-only
19965	scaffold_10:0726598-0727448	0.365238	0.309194	0.056044	1.55224	13	14	1.07692	A0A0C3GSL2	19965	0.774322	0.0558622	139				114393	1	1	OmZn-only
19966	scaffold_10:0727659-0728782	0.558777	0.516114	0.042663	1.36526	26	27	1.03846	A0A0C3H9K9	19966	0.773731	0.128967	273				114394	1	1	OmZn-only
19967	scaffold_10:0739192-0740264	0.60274	0.60274	0	1.03746	15	4	0.266667	A0A0C3DAU7	19967	1.06099	1	194		Inorganic phosphate transport PHO88	Inorganic ion transport and metabolism	1796	1	69	no
19974	scaffold_10:0806227-0807044	None	None	#N/A	None	0	0	#N/A	A0A0C3GSQ1	19974	0.913065	1	180				24052	1	4	no
19976	scaffold_10:0818942-0819792	0.429197	0.333644	0.0955531	1.03398	32	29	0.90625	A0A0C3GSQ8	19976	0.69417	1	245	metabolic process ; methyltransferase activity	Methyltransferase type 11		16332	1	8	no
19987	scaffold_10:0883460-0884190	None	None	#N/A	None	7	17	2.42857	A0A0C3GT04	19987	0.719793	0.862525	152				114396	1	1	OmZn-only
19992	scaffold_10:1028888-1029369	None	None	#N/A	None	3	2	0.666667	A0A0C3H7F5	19992	0.71827	0.924035	86				114400	1	1	OmZn-only
19993	scaffold_10:1043146-1043877	0.256091	0.211916	0.0441757	-0.0815091	13	14	1.07692	A0A0C3H7F8	19993	1.49301	0.334739	160				45331	2	2	OmZn-only
19994	scaffold_10:1070742-1071506	0.509591	0.442014	0.0675776	0.80282	32	15	0.46875	A0A0C3HA15	19994	0.716189	0.797426	199				21713	1	5	no
19995	scaffold_10:1077597-1078207	None	None	#N/A	None	2	7	3.5	A0A0C3H7G3	19995	2.52058	0.00590506	131				29363	2	3	no
19998	scaffold_10:1105695-1106389	None	None	#N/A	None	0	0	#N/A	A0A0C3H7H5	19998	0.491734	0.0619507	86		Alkaline-phosphatase-like, core domain	General function prediction only	7145	6	29	no
20001	scaffold_10:1154603-1155162	0	0	0	-1.16387	5	4	0.8	A0A0C3H7J3	20001	0.912994	0.983578	86				3	188	2618	no
20004	scaffold_10:1176974-1177585	None	None	#N/A	None	3	5	1.66667	A0A0C3CJW7	20004	2.37909	0.140678	68				114401	1	1	OmZn-only
20005	scaffold_10:1287879-1289050	None	None	#N/A	None	6	9	1.5	A0A0C3CK02	20005	1.50293	0.527868	168				14343	2	10	no
20007	scaffold_10:1311137-1312061	0.417961	0.327762	0.0901997	0.646432	40	11	0.275	A0A0C3H7P2	20007	1.50378	0.481735	265		Negative transcriptional regulator		9309	2	26	no
20008	scaffold_10:1350389-1350821	None	None	#N/A	None	0	0	#N/A	A0A0C3HA96	20008	1.08573	1	134				114406	1	1	OmZn-only
20010	scaffold_10:1383647-1384448	0.359426	0.354045	0.00538141	0.798872	7	9	1.28571	A0A0C3HAA7	20010	1.64257	0.665046	130				37124	1	2	no
20013	scaffold_10:1399051-1399678	0.253557	0.235899	0.0176585	0.937478	9	9	1	A0A0C3H7S2	20013	2.39072	0.633374	130				19638	3	6	no
20014	scaffold_10:1400432-1400617	0.171429	0.171429	0	-0.891688	1	4	4	A0A0C3GTD0	20014	1.36514	1	62				114408	1	1	OmZn-only
20016	scaffold_10:1409648-1410228	0.398663	0.316553	0.0821099	0.350377	13	8	0.615385	A0A0C3GTD4	20016	1.19011	1	122		Cupin, RmlC-type		13747	1	11	no
20017	scaffold_10:1416107-1416564	None	None	#N/A	None	0	0	#N/A	A0A0C3H7T4	20017	0.698068	1	52				114409	1	1	OmZn-only
20018	scaffold_10:1493810-1494531	0.107258	0.107258	0	0.396058	18	7	0.388889	A0A0C3HAF0	20018	1.10653	1	139				10799	1	19	no
20019	scaffold_10:1527295-1527782	None	None	#N/A	None	0	0	#N/A	A0A0C3DBN1	20019	0.65908	0.899626	83				4026	6	43	no
20020	scaffold_10:1660101-1661112	0.479435	0.393229	0.0862057	0.884809	12	4	0.333333	A0A0C3CK88	20020	1.40746	0.99024	66				12048	2	15	no
20021	scaffold_10:1683438-1683921	None	None	#N/A	None	0	0	#N/A	A0A0C3DBT4	20021	Err:512	1	127				12438	8	14	no
20024	scaffold_10:1693717-1694538	None	None	#N/A	None	1	8	8	A0A0C3HAM7	20024	1.15676	1	86				36592	2	2	OmZn-only
20026	scaffold_10:1730426-1730892	0.222857	0.18099	0.0418676	-1.20123	16	5	0.3125	A0A0C3CKA8	20026	2.52623	1	114		FMN-binding split barrel, related		13450	1	11	no
20028	scaffold_10:1748099-1748643	0.333595	0.238971	0.0946246	0.926408	14	7	0.5	A0A0C3H829	20028	12.9957	0.658291	92				21497	1	5	no
20029	scaffold_10:1749020-1749917	0.488456	0.387365	0.101091	0.753339	31	6	0.193548	A0A0C3GTP1	20029	1.61707	0.957363	225				3244	1	57	no
20030	scaffold_10:1750179-1750982	0.407967	0.336145	0.0718216	0.876083	20	7	0.35	A0A0C3HAP9	20030	2.42782	0.477011	136				8874	2	27	no
20032	scaffold_10:1751138-1752097	0.399384	0.328905	0.0704785	0.967625	20	26	1.3	A0A0C3DBW4	20032	0.823064	1	246			Transcription	16044	1	8	no
20033	scaffold_11:0012107-0012698	None	None	#N/A	None	3	4	1.33333	A0A0C3H4D5	20033	Err:512	1	86				114416	1	1	OmZn-only
20036	scaffold_11:0014799-0015433	None	None	#N/A	None	0	0	#N/A	A0A0C3GQA9	20036	1.04509	1	141				36614	2	2	OmZn-only
20039	scaffold_11:0161821-0162388	0.585463	0.492588	0.0928755	1.00986	37	16	0.432432	A0A0C3D8I8	20039	0.940152	1	159				14308	1	10	no
20040	scaffold_11:0169374-0170054	0.169264	0.122511	0.0467526	0.630286	1	5	5	A0A0C3H4G2	20040	1.32556	1	95				24446	1	4	no
20041	scaffold_11:0222940-0223137	0	0	0	-1.08126	3	7	2.33333	A0A0C3GQE1	20041	Err:512	1	66				29091	3	3	OmZn-only
20042	scaffold_11:0226078-0226978	None	0	#N/A	None	2	5	2.5	A0A0C3H761	20042	3.31414	0.398616	128				31253	3	3	OmZn-only
20044	scaffold_11:0273836-0274444	0.488013	0.39094	0.0970735	0.976297	58	34	0.586207	A0A0C3H4J9	20044	0.484174	0.96263	151				3	188	2618	no
20048	scaffold_11:0353644-0354321	None	None	#N/A	None	7	1	0.142857	A0A0C3D8P2	20048	1.54885	1	76				3429	9	53	no
20051	scaffold_11:0390596-0391052	None	None	#N/A	None	53	69	1.30189	A0A0C3H7A4	20051	1.43742	1	104				3	188	2618	no
20052	scaffold_11:0403958-0404595	0.266818	0.24237	0.0244475	0.432177	86	37	0.430233	A0A0C3D8R0	20052	0.518641	0.928989	104	nucleic acid binding ; intracellular ; zinc ion binding	Zinc finger, C2H2-type ; Zinc finger, C2H2-like ; Zinc finger, C2H2-type ; Zinc finger, C2H2-type		15155	2	9	no
20055	scaffold_11:0434469-0435328	0.327079	0.210873	0.116206	-0.120046	39	30	0.769231	A0A0C3CH70	20055	1.82268	0.000473168	155				24914	1	4	no
20057	scaffold_11:0437716-0438782	0.290264	0.246841	0.0434227	-0.558063	18	16	0.888889	A0A0C3GQK6	20057	1.39445	0.255992	152				45969	1	2	no
20058	scaffold_11:0455551-0456337	0.468037	0.381931	0.086106	0.431092	6	5	0.833333	A0A0C3GQL1	20058	1.82285	0.468223	158				16450	1	8	no
20059	scaffold_11:0457079-0457756	0.340435	0.241847	0.0985879	0.305263	37	18	0.486486	A0A0C3H7D1	20059	5.70331	0.000499654	61	SSP/orphelin			114426	1	1	OmZn-only
20062	scaffold_11:0459216-0459935	0.270586	0.204309	0.0662774	0.441165	12	5	0.416667	A0A0C3CH74	20062	1.93442	0.379544	133				14904	2	9	no
20064	scaffold_11:0473386-0474205	0.263187	0.174533	0.088654	0.0410938	66	57	0.863636	A0A0C3H7E1	20064	0.572631	0.840827	140				15235	2	9	no
20069	scaffold_11:0583619-0584334	0.282646	0.195055	0.0875908	-0.052237	9	4	0.444444	A0A0C3H7G6	20069	0.935666	1	57				114429	1	1	OmZn-only
20072	scaffold_11:0724930-0725709	0.276996	0.271493	0.00550302	0.604313	38	17	0.447368	A0A0C3CHG0	20072	3.11967	0.312973	87				114432	1	1	OmZn-only
20075	scaffold_11:0729977-0731318	0.268515	0.268515	0	-0.0265571	24	13	0.541667	A0A0C3GQV4	20075	5.37449	0.149233	220	superoxide dismutase activity ; superoxide metabolic process ; metal ion binding	Manganese and iron superoxide dismutase ; Manganese and iron superoxide dismutase ; Manganese and iron superoxide dismutase ; Manganese and iron superoxide dismutase ; Manganese and iron superoxide dismutase ; Manganese and iron superoxide dismutase ; Manganese and iron superoxide dismutase ; Manganese and iron superoxide dismutase	Inorganic ion transport and metabolism	688	3	129	no
20077	scaffold_11:0731648-0732465	0.472456	0.472456	0	0.600512	32	22	0.6875	A0A0C3H7L6	20077	11.607	0.0828138	140				114433	1	1	OmZn-only
20079	scaffold_11:0732693-0734053	0.383095	0.442667	-0.0595719	-0.116848	31	21	0.677419	A0A0C3D919	20079	3.63231	0.911592	222	copper ion transmembrane transporter activity ; copper ion transport ; integral to membrane	Ctr copper transporter	Inorganic ion transport and metabolism	3716	3	47	no
20080	scaffold_11:0735561-0736114	None	None	#N/A	None	31	11	0.354839	A0A0C3H4Y5	20080	1.00601	1	124	3'-5'-exoribonuclease activity ; RNA binding ; RNA processing	Exoribonuclease, phosphorolytic domain 2		114434	1	1	OmZn-only
20081	scaffold_11:0759163-0760034	None	None	#N/A	None	13	23	1.76923	A0A0C3H7M8	20081	0.998709	0.755665	239		Ankyrin ; Ankyrin ; Ankyrin ; Ankyrin ; Ankyrin ; Ankyrin		5	67	1846	no
20084	scaffold_11:0760540-0762332	None	None	#N/A	None	52	61	1.17308	A0A0C3D928	20084	1.03035	1	431				5	67	1846	no
20096	scaffold_11:0848860-0849461	None	None	#N/A	None	9	7	0.777778	A0A0C3GR02	20096	2.3959	0.189715	59				114438	1	1	OmZn-only
20097	scaffold_11:0851099-0851473	None	None	#N/A	None	41	35	0.853659	A0A0C3H7R5	20097	1.117	1	79				114439	1	1	OmZn-only
20098	scaffold_11:0860787-0861567	0.037594	-0.0247175	0.0623115	-1.26932	0	0	#N/A	A0A0C3H543	20098	0.486708	0.554477	183				37162	1	2	no
20101	scaffold_11:0867009-0867442	None	None	#N/A	None	46	47	1.02174	A0A0C3D967	20101	0.977071	1	62				114440	1	1	OmZn-only
20107	scaffold_11:0939673-0940322	0.0726311	0.060567	0.0120641	-0.931112	86	56	0.651163	A0A0C3H7V2	20107	0.776093	0.0164433	74				114442	1	1	OmZn-only
20108	scaffold_11:0975107-0975699	None	None	#N/A	None	78	45	0.576923	A0A0C3D9A1	20108	1.2565	1	98				114444	1	1	OmZn-only
20110	scaffold_11:1005848-1006343	0.458394	0.41489	0.0435036	1.37378	11	6	0.545455	A0A0C3D9A8	20110	0.979812	1	161				500	12	156	no
20111	scaffold_11:1007683-1008019	0.545545	0.450794	0.0947514	0.841974	59	22	0.372881	A0A0C3CHQ1	20111	1.2968	1	55				114445	1	1	OmZn-only
20113	scaffold_11:1028150-1028500	None	None	#N/A	None	4	6	1.5	A0A0C3D9B9	20113	0.978117	1	114				240	26	270	no
20114	scaffold_11:1048882-1049746	0.228367	0.15645	0.0719163	0.872502	36	20	0.555556	A0A0C3D9D0	20114	2.74159	0.0338839	106		Protein of unknown function DUF427		4021	1	43	no
20119	scaffold_11:1162827-1163601	0.111111	0.111111	0	-1.80898	33	30	0.909091	A0A0C3H835	20119	0.5101	0.0645278	131				114449	1	1	OmZn-only
20123	scaffold_11:1245525-1246080	None	None	#N/A	None	67	14	0.208955	A0A0C3CI31	20123	0.599622	0.631851	82				46026	2	2	OmZn-only
20126	scaffold_11:1299403-1300470	0.0762825	0.0344751	0.0418074	-0.518105	38	13	0.342105	A0A0C3H8E4	20126	1.09202	1	227	N-acetyltransferase activity ; metabolic process	GCN5-related N-acetyltransferase ; Acyl-CoA N-acyltransferase		23964	1	4	no
20133	scaffold_11:1350395-1350995	None	None	#N/A	None	0	0	#N/A	A0A0C3D9P9	20133	0.767023	0.747691	107				114452	1	1	OmZn-only
20134	scaffold_11:1360020-1360818	None	None	#N/A	None	0	0	#N/A	A0A0C3GRJ0	20134	0	1	128				10195	4	22	no
20135	scaffold_11:1364582-1365247	None	None	#N/A	None	78	32	0.410256	A0A0C3H8F5	20135	1.08755	1	168				4940	8	36	no
20143	scaffold_11:1431941-1433061	None	None	#N/A	None	33	21	0.636364	A0A0C3GRK8	20143	4.22121	2.44037e-07	280		Methyltransferase type 12		4609	5	37	no
20146	scaffold_11:1453350-1454013	None	None	#N/A	None	28	9	0.321429	A0A0C3H5W1	20146	1.00694	1	82				114455	1	1	OmZn-only
20147	scaffold_11:1468712-1469626	None	None	#N/A	None	2	3	1.5	A0A0C3H5W6	20147	0.931605	1	108				114456	1	1	OmZn-only
20154	scaffold_11:1656378-1657189	None	None	#N/A	None	137	149	1.08759	A0A0C3D9W7	20154	1.09889	1	156		Protein of unknown function DUF1348		4441	3	39	no
20155	scaffold_11:1663380-1664100	0.257143	0.19335	0.0637931	-0.0595429	132	40	0.30303	A0A0C3H622	20155	1.27769	0.845809	122				114461	1	1	OmZn-only
20160	scaffold_11:1736376-1737254	0.499885	0.499885	0	1.07135	2	0	0	A0A0C3D9Z6	20160	2.19029	0.709844	103	SSP/orphelin	SSP		114463	1	1	OmZn-only
20161	scaffold_12:0035404-0036068	0.174703	0.167673	0.0070303	-0.74397	0	0	#N/A	A0A0C3H2L5	20161	1.09253	1	115				114465	1	1	OmZn-only
20163	scaffold_12:0055368-0056051	None	None	#N/A	None	0	0	#N/A	A0A0C3GNN9	20163	1.03466	1	84				114466	1	1	OmZn-only
20164	scaffold_12:0066482-0067097	0.404301	0.305435	0.0988665	0.929856	55	24	0.436364	A0A0C3H2M7	20164	1.86097	0	69	structural constituent of ribosome ; intracellular ; ribosome ; translation	Ribosomal protein S28e ; Ribosomal protein S28e ; Ribosomal protein S28e ; Nucleic acid-binding, OB-fold-like	Translation, ribosomal structure and biogenesis	2181	1	65	no
20165	scaffold_12:0071787-0072402	0.307978	0.267559	0.0404192	-0.0854716	5	23	4.6	A0A0C3H5C0	20165	0.658573	1	80				114467	1	1	OmZn-only
20168	scaffold_12:0097620-0098653	0.585334	0.519547	0.0657875	1.15956	16	8	0.5	A0A0C3CFD2	20168	1.48192	0.0256774	245	ATP synthesis coupled proton transport ; proton-transporting two-sector ATPase complex ; hydrogen ion transporting ATP synthase activity, rotational mechanism ; hydrogen ion transporting ATPase activity, rotational mechanism ; hydrogen-transporting two-sector ATPase activity ; proton-transporting ATP synthase complex	ATPase, F0 complex, subunit B, mitochondrial	Energy production and conversion	2671	1	62	no
20169	scaffold_12:0099862-0100710	0.583291	0.503696	0.0795959	1.14174	21	17	0.809524	A0A0C3H2N8	20169	1.06753	1	217	aconitate hydratase activity		Amino acid transport and metabolism	8817	1	27	no
20176	scaffold_12:0145071-0145972	0.353267	0.275102	0.0781644	1.45214	20	35	1.75	A0A0C3GNQ9	20176	1.51841	0.185215	164	zinc ion binding ; hydrolase activity ; cytidine deaminase activity ; cytidine metabolic process ; catalytic activity	CMP/dCMP deaminase, zinc-binding ; Cytidine deaminase, homotetrameric ; APOBEC/CMP deaminase, zinc-binding ; Cytidine deaminase-like	Nucleotide transport and metabolism	1738	1	70	no
20186	scaffold_12:0191479-0192024	0.488884	0.449571	0.0393129	1.38273	46	50	1.08696	A0A0C3GNS1	20186	1.25853	1	74				114470	1	1	OmZn-only
20195	scaffold_12:0244445-0245527	0.587251	0.507692	0.0795582	1.43287	23	31	1.34783	A0A0C3H2S6	20195	1.30857	0.77406	262	carbohydrate metabolic process	Protein of unknown function DUF850, transmembrane eukaryotic ; Protein of unknown function DUF850, transmembrane eukaryotic ; Carbohydrate kinase, FGGY	Function unknown	3013	1	60	no
20200	scaffold_12:0279261-0279971	0.61557	0.533929	0.0816413	0.977583	32	12	0.375	A0A0C3CFI8	20200	1.88792	7.75491e-06	165				8375	1	28	no
20202	scaffold_12:0281836-0282721	0.457655	0.457655	0	1.31109	16	0	0	A0A0C3GNV0	20202	1.58021	5.985e-06	115	structural constituent of ribosome ; intracellular ; ribosome ; translational elongation	Ribosomal protein 60S	Translation, ribosomal structure and biogenesis	2492	1	63	no
20204	scaffold_12:0283096-0283966	0.495511	0.400303	0.095208	1.17674	44	16	0.363636	A0A0C3H5J5	20204	1.54085	0.00121615	153	structural constituent of ribosome ; intracellular ; ribosome ; translation ; small ribosomal subunit	Ribosomal protein S19/S15 ; Ribosomal protein S19/S15 ; Ribosomal protein S19/S15 ; Ribosomal protein S19/S15 ; Ribosomal protein S15, eukaryotic/archaeal ; Ribosomal protein S19/S15 ; Ribosomal protein S19/S15	Translation, ribosomal structure and biogenesis	2652	1	62	no
20205	scaffold_12:0302709-0303534	0.514236	0.433972	0.0802642	1.40808	5	10	2	A0A0C3H5J8	20205	1.30689	0.830325	99	mRNA metabolic process ; ribonucleoprotein complex	Like-Sm ribonucleoprotein, eukaryotic and archaea-type, core ; Like-Sm ribonucleoprotein, core ; U6 snRNA-associated Sm-like protein LSm2 ; Like-Sm ribonucleoprotein, eukaryotic and archaea-type, core ; Like-Sm ribonucleoprotein-related, core	RNA processing and modification	2923	1	60	no
20208	scaffold_12:0305857-0306363	0.701243	0.57655	0.124694	1.53063	51	16	0.313725	A0A0C3D739	20208	1.35317	0.983405	69				114474	1	1	OmZn-only
20209	scaffold_12:0318318-0318880	0.674419	0.58788	0.0865388	1.53276	38	16	0.421053	A0A0C3GNV5	20209	1.02289	1	75				114475	1	1	OmZn-only
20219	scaffold_12:0387297-0388601	0.576102	0.502449	0.0736527	1.34847	0	0	#N/A	A0A0C3GNW8	20219	0.582813	0.986315	378	FMN binding ; oxidoreductase activity ; NADPH dehydrogenase activity	NADH:flavin oxidoreductase/NADH oxidase, N-terminal	General function prediction only	178	5	340	no
20220	scaffold_12:0410119-0410974	0.391948	0.349424	0.0425244	0.224127	59	7	0.118644	A0A0C3H5M6	20220	1.50378	0.00184872	95	ATP synthesis coupled proton transport ; proton-transporting two-sector ATPase complex ; hydrogen ion transporting ATP synthase activity, rotational mechanism ; hydrogen ion transporting ATPase activity, rotational mechanism	ATPase, F0 complex, subunit E, mitochondrial		9703	1	24	no
20223	scaffold_12:0437922-0438749	0.575988	0.486429	0.0895594	1.15597	8	6	0.75	A0A0C3H2Z3	20223	0.757324	0.0415331	175				8373	1	28	no
20224	scaffold_12:0439641-0440380	0.634525	0.52567	0.108856	1.79399	22	3	0.136364	A0A0C3GNX6	20224	1.28655	0.949289	116		Cgr1		8866	1	27	no
20227	scaffold_12:0440514-0441502	0.652584	0.537952	0.114632	1.02856	75	15	0.2	A0A0C3H5N4	20227	1.2312	1	202	integral to membrane	TspO/MBR-related protein ; TspO/MBR-related protein	Signal transduction mechanisms	3470	1	52	no
20235	scaffold_12:0462653-0463613	0.496389	0.411633	0.0847553	0.88504	7	18	2.57143	A0A0C3D788	20235	1.2378	1	210	DNA binding	Bromodomain transcription factor ; Bromodomain transcription factor ; Histone-fold		8381	1	28	no
20237	scaffold_12:0467564-0468585	None	None	#N/A	None	52	19	0.365385	A0A0C3H5P8	20237	1.20596	1	301			RNA processing and modification	1042	1	95	no
20242	scaffold_12:0494939-0496198	0.575636	0.498088	0.0775485	1.40091	27	5	0.185185	A0A0C3H312	20242	1.06266	1	200	translation initiation factor activity ; translational initiation	Translation initiation factor SUI1 ; Density-regulated protein DRP1 ; Translation initiation factor SUI1 ; Translation initiation factor SUI1	General function prediction only	2370	1	64	no
20254	scaffold_12:0595753-0596271	0.588001	0.532021	0.0559797	1.13539	63	29	0.460317	A0A0C3CFS4	20254	1.58066	0.908779	68				37097	1	2	no
20265	scaffold_12:0659803-0660450	0.505205	0.428846	0.0763587	0.401836	34	14	0.411765	A0A0C3CFT7	20265	0.878961	0.459064	160	protein binding	PDZ/DHR/GLGF		12742	2	13	no
20272	scaffold_12:0701447-0701902	0.428571	0.333414	0.095157	0.644961	82	26	0.317073	A0A0C3GP77	20272	0.867772	1	105				114483	1	1	OmZn-only
20274	scaffold_12:0718854-0719733	0.44813	0.346269	0.101862	0.873791	53	10	0.188679	A0A0C3H5X9	20274	1.20292	1	93				17442	1	7	no
20275	scaffold_12:0724012-0724200	0.434256	0.331081	0.103175	1.58453	10	26	2.6	A0A0C3CFV3	20275	0.84064	1	63				114485	1	1	OmZn-only
20281	scaffold_12:0765356-0766312	0.194751	0.160458	0.0342921	1.24504	44	37	0.840909	A0A0C3H5Z1	20281	1.33065	0.731472	205		Kinase binding protein CGI-121	Function unknown	8696	1	27	no
20286	scaffold_12:0778051-0778721	0.298477	0.262462	0.0360145	0.904459	66	76	1.15152	A0A0C3CFX3	20286	1.48061	8.4178e-06	89	structural constituent of ribosome ; intracellular ; ribosome ; translation	Ribosomal protein S21e ; Ribosomal protein S21e ; Ribosomal protein S21e ; Ribosomal protein S21e	Translation, ribosomal structure and biogenesis	540	2	149	no
20295	scaffold_12:0830005-0830912	0.548476	0.478723	0.0697525	0.971695	114	72	0.631579	A0A0C3H3C7	20295	1.05061	1	182				9298	1	26	no
20296	scaffold_12:0836785-0837283	0.414116	0.299261	0.114855	1.5167	31	22	0.709677	A0A0C3H618	20296	0.983728	0.928017	153			Signal transduction mechanisms	8017	1	28	no
20299	scaffold_12:0863744-0864869	0.431738	0.34822	0.0835175	1.2493	24	1	0.0416667	A0A0C3D7N7	20299	0.690059	1	165		Tetratricopeptide TPR-1 ; Tetratricopeptide region ; Heat shock chaperonin-binding ; Tetratricopeptide region	Posttranslational modification, protein turnover, chaperones	3509	1	51	no
20300	scaffold_12:0864935-0866225	0.478022	0.38884	0.089182	1.2486	31	5	0.16129	A0A0C3CG06	20300	1.75362	0.151488	190				10050	1	23	no
20301	scaffold_12:0868601-0869735	0.55247	0.488103	0.0643672	1.30401	41	15	0.365854	A0A0C3GPF7	20301	1.42756	0.00281155	182	peptidyl-prolyl cis-trans isomerase activity ; protein folding ; cyclophilin ; FK506-sensitive peptidyl-prolyl cis-trans isomerase ; cyclophilin-type peptidyl-prolyl cis-trans isomerase activity	Peptidyl-prolyl cis-trans isomerase, cyclophilin-type ; Peptidyl-prolyl cis-trans isomerase, cyclophilin-type ; Peptidyl-prolyl cis-trans isomerase, cyclophilin-type ; Peptidyl-prolyl cis-trans isomerase, cyclophilin-type ; Cyclophilin-like	Posttranslational modification, protein turnover, chaperones	154	4	377	no
20303	scaffold_12:0877013-0877632	None	None	#N/A	None	32	62	1.9375	A0A0C3H3D6	20303	0.996331	1	169				114491	1	1	OmZn-only
20313	scaffold_12:0966500-0967256	0.399554	0.363447	0.0361067	1.32191	61	47	0.770492	A0A0C3GPK5	20313	2.23445	1.97814e-05	129		Endoribonuclease L-PSP ; YjgF-like protein ; Endoribonuclease L-PSP/chorismate mutase-like	Translation, ribosomal structure and biogenesis	454	5	170	no
20327	scaffold_12:1025963-1026889	0.360934	0.360934	0	1.30926	99	20	0.20202	A0A0C3D7W1	20327	1.14765	1	202		Beta-Ig-H3/fasciclin ; Beta-Ig-H3/fasciclin		9070	1	26	no
20334	scaffold_12:1068449-1070200	0.562111	0.481271	0.0808401	0.996682	19	4	0.210526	A0A0C3CG88	20334	1.09634	1	374	metabolic process ; nucleotidyltransferase activity ; UDP-N-acetylglucosamine diphosphorylase activity	UTP--glucose-1-phosphate uridylyltransferase	Cell wall/membrane/envelope biogenesis	1022	2	97	no
20336	scaffold_12:1087034-1087869	0.595226	0.513172	0.0820545	1.47811	25	7	0.28	A0A0C3GPR6	20336	1.46001	0.015228	126	structural constituent of ribosome ; intracellular ; ribosome ; translation	Ribosomal protein L31e ; Ribosomal protein L31e ; Ribosomal protein L31e	Translation, ribosomal structure and biogenesis	2946	1	60	no
20339	scaffold_12:1104856-1105657	0.506349	0.445122	0.0612273	1.68427	76	30	0.394737	A0A0C3CGA5	20339	1.25623	0.663093	74	microtubule motor activity ; microtubule associated complex ; microtubule-based process ; dynein ATPase activity	Dynein light chain, type 1 and 2 ; Dynein light chain, type 1 and 2 ; Dynein light chain, type 1 and 2 ; Dynein light chain, type 1 and 2	Cytoskeleton	3082	1	59	no
20341	scaffold_12:1122825-1123430	0.59582	0.492828	0.102992	0.515063	19	20	1.05263	A0A0C3GPT2	20341	1.47328	0.996035	52				114494	1	1	OmZn-only
20347	scaffold_12:1153482-1154453	0.413003	0.346877	0.0661264	1.75768	63	11	0.174603	A0A0C3H6F2	20347	1.24215	1	174				13488	1	11	no
20351	scaffold_12:1161853-1162621	0.43806	0.355647	0.0824134	1.04052	60	15	0.25	A0A0C3H3L5	20351	0.723678	0.00105432	166				3697	3	48	no
20355	scaffold_12:1177341-1178298	0.433805	0.396028	0.0377768	0.959379	46	11	0.23913	A0A0C3GPV0	20355	0.864827	0.541451	103				114496	1	1	OmZn-only
20357	scaffold_12:1182716-1185107	0.527946	0.406983	0.120963	0.606223	81	15	0.185185	A0A0C3CGE3	20357	1.11602	1	746	DNA ligase (ATP) activity	Protein of unknown function UPF0120	Translation, ribosomal structure and biogenesis	2677	1	62	no
20361	scaffold_12:1204103-1204844	0.193703	0.11706	0.076643	0.6235	35	11	0.314286	A0A0C3H6H3	20361	0.592998	1	63				114497	1	1	OmZn-only
20364	scaffold_12:1206862-1207967	0.582192	0.488839	0.0933529	1.53457	118	24	0.20339	A0A0C3CGF3	20364	1.16797	1	272		FRG1-like ; Actin-crosslinking proteins	Cytoskeleton	8096	1	28	no
20369	scaffold_12:1228840-1229383	0.547288	0.491525	0.0557629	0.589682	39	6	0.153846	A0A0C3H6I1	20369	1.44747	0.00131938	93				45311	1	2	no
20377	scaffold_12:1258477-1259383	0.586992	0.48686	0.100132	1.50799	98	61	0.622449	A0A0C3H3P5	20377	1.57694	0.112242	111		Preprotein translocase Sec, Sec61-beta subunit ; Preprotein translocase Sec, Sec61-beta subunit, eukarya	Posttranslational modification, protein turnover, chaperones	1201	2	86	no
20380	scaffold_12:1278333-1279079	0.588972	0.502463	0.0865094	1.21609	16	4	0.25	A0A0C3D885	20380	1.29276	0.911657	162				9355	1	25	no
20384	scaffold_12:1287508-1288815	0.597035	0.509439	0.0875966	1.3264	25	14	0.56	A0A0C3H6U0	20384	0.728212	0.235843	212	endoplasmic reticulum ; intracellular protein transport ; apoptosis ; integral to membrane	B-cell receptor-associated 31-like	Defense mechanisms	2321	1	64	no
20390	scaffold_12:1297520-1298169	0.515695	0.433594	0.0821013	1.39489	60	30	0.5	A0A0C3H439	20390	1.52391	0.644949	76	DNA-directed RNA polymerase activity ; transcription ; DNA-directed RNA polymerase I activity ; DNA-directed RNA polymerase II activity ; DNA-directed RNA polymerase III activity ; RNA polymerase activity	RNA polymerases, N/8 Kd subunits ; RNA polymerases, N/8 Kd subunits ; RNA polymerases, N/8 Kd subunits ; RNA polymerases, N/8 Kd subunits ; RNA polymerases, N/8 Kd subunits	Transcription	2223	1	65	no
20400	scaffold_12:1352628-1353118	None	None	#N/A	None	28	5	0.178571	A0A0C3CGP0	20400	0.740205	0.939743	98				114505	1	1	OmZn-only
20401	scaffold_12:1356127-1357116	0.687579	0.584314	0.103266	1.44779	16	26	1.625	A0A0C3H463	20401	0.860152	0.98851	263	glucan endo-1,3-alpha-glucosidase activity	Glycoside hydrolase, family 71 ; Glycoside hydrolase, family 71		11859	2	15	no
20406	scaffold_12:1363961-1364952	0.5973	0.517654	0.0796453	1.11586	85	31	0.364706	A0A0C3GQ55	20406	1.3694	0.0788972	203	ATP synthesis coupled proton transport ; proton-transporting two-sector ATPase complex ; hydrogen ion transporting ATP synthase activity, rotational mechanism ; hydrogen ion transporting ATPase activity, rotational mechanism	ATPase, F0 complex, subunit G, mitochondrial	Energy production and conversion	7170	1	29	no
20411	scaffold_12:1404077-1404736	0.417275	0.327637	0.0896382	0.907574	20	7	0.35	A0A0C3CGQ5	20411	1.30586	0.771058	141				11236	1	18	no
20417	scaffold_12:1418324-1418897	0.395888	0.288899	0.10699	1.22175	15	2	0.133333	A0A0C3H487	20417	0.920025	1	114				114508	1	1	OmZn-only
20425	scaffold_12:1468289-1469842	0.694805	0.694805	0	1.15271	34	16	0.470588	A0A0C3D8D8	20425	1.14164	1	355				4364	1	39	no
20426	scaffold_12:1481016-1481655	0.54389	0.463415	0.0804755	1.17882	14	9	0.642857	A0A0C3D8E2	20426	1.66381	0.644552	160			Signal transduction mechanisms	114509	1	1	OmZn-only
20431	scaffold_12:1504514-1504998	None	None	#N/A	None	142	40	0.28169	A0A0C3H706	20431	Err:512	1	57				114511	1	1	OmZn-only
20434	scaffold_12:1524355-1525855	0.557771	0.450539	0.107232	1.64139	72	26	0.361111	A0A0C3D8F2	20434	0.987302	0.209726	208	nucleosome ; DNA binding ; nucleus ; nucleosome assembly	Linker histone, N-terminal ; Histone H5 ; Histone H1/H5 ; Histone H1/H5	Chromatin structure and dynamics	9361	1	25	no
20439	scaffold_13:0074427-0075047	0.451128	0.451128	0	0.0364945	20	42	2.1	A0A0C3GLT9	20439	0.847993	0.77543	105				21445	1	5	no
20442	scaffold_13:0180711-0181215	None	None	#N/A	None	538	246	0.457249	A0A0C3CDZ8	20442	2.45533	0.764418	106		Homeodomain-like		14298	2	10	no
20444	scaffold_13:0211312-0212247	0.412342	0.440536	-0.0281943	0.699106	73	27	0.369863	A0A0C3CE01	20444	0.742704	0.521085	219				11374	2	17	no
20445	scaffold_13:0217146-0217570	None	None	#N/A	None	0	0	#N/A	A0A0C3GM06	20445	0.756959	0.942254	87				11853	1	15	no
20453	scaffold_13:0366927-0367673	0.133333	0.114583	0.01875	-1.60495	5	10	2	A0A0C3H3Z5	20453	1.42189	0.873065	115				114521	1	1	OmZn-only
20454	scaffold_13:0370246-0370832	0.100888	0.100888	0	-0.975311	22	15	0.681818	A0A0C3D5L2	20454	1.4834	0.94548	92				7720	2	29	no
20455	scaffold_13:0385289-0386067	0.224418	0.174413	0.0500052	0.820088	51	33	0.647059	A0A0C3CE55	20455	0.131191	0.0667794	181		Heat shock protein Hsp20 ; Heat shock protein Hsp20 ; HSP20-like chaperone	Posttranslational modification, protein turnover, chaperones	1211	4	85	no
20464	scaffold_13:0473796-0474402	0.0659341	0.0576923	0.00824176	-1.72779	32	17	0.53125	A0A0C3D5N1	20464	1.06631	1	76				114523	1	1	OmZn-only
20465	scaffold_13:0477997-0478572	0	0	0	-1.61592	10	9	0.9	A0A0C3H1H8	20465	1.051	1	56				114524	1	1	OmZn-only
20466	scaffold_13:0481311-0481784	-0.0176211	0.0684327	-0.0860538	-0.222189	5	9	1.8	A0A0C3GM68	20466	1.38654	1	96				13741	3	11	no
20467	scaffold_13:0495675-0496519	None	None	#N/A	None	3	10	3.33333	A0A0C3CE84	20467	1.31121	0.475585	145				113598	1	1	OmZn-only
20469	scaffold_13:0504343-0505098	None	None	#N/A	None	37	42	1.13514	A0A0C3D5P0	20469	1.08194	1	79				114526	1	1	OmZn-only
20473	scaffold_13:0532992-0534224	0.394597	0.321962	0.0726354	0.867191	13	3	0.230769	A0A0C3D5P8	20473	2.05797	0.589578	306				16393	2	8	no
20474	scaffold_13:0535776-0536664	None	None	#N/A	None	24	2	0.0833333	A0A0C3CE95	20474	2.1906	0.0323092	229	catalytic activity ; binding ; metabolic process	NAD(P)-binding		887	6	107	no
20475	scaffold_13:0538752-0539613	0.292895	0.200993	0.0919024	1.01535	27	24	0.888889	A0A0C3H1J6	20475	1.59502	0.180987	119				114529	1	1	OmZn-only
20477	scaffold_13:0558565-0559288	None	None	#N/A	None	3	1	0.333333	A0A0C3H448	20477	1.26661	0.899333	95				33410	3	3	OmZn-only
20478	scaffold_13:0584816-0585375	None	None	#N/A	None	2	8	4	A0A0C3D5R0	20478	0.518885	0.366103	159				24184	1	4	no
20479	scaffold_13:0586015-0586837	None	None	#N/A	None	6	5	0.833333	A0A0C3CEA6	20479	0.604714	0.316714	143				3	188	2618	no
20488	scaffold_13:0723917-0724349	0.26238	0.26238	0	0.880085	4	2	0.5	A0A0C3GMF2	20488	1.33951	0.794071	78				19214	1	6	no
20489	scaffold_13:0724441-0725147	0.205997	0.205997	0	0.52039	42	20	0.47619	A0A0C3H4A5	20489	1.1357	1	57				33418	2	3	no
20491	scaffold_13:0727503-0728390	0.312576	0.312576	0	0.831662	28	27	0.964286	A0A0C3D5W6	20491	0.914312	0.816263	254	catalytic activity ; cellular metabolic process ; coenzyme binding ; binding ; metabolic process	NAD-dependent epimerase/dehydratase ; NAD(P)-binding	Carbohydrate transport and metabolism	6970	2	30	no
20502	scaffold_13:0731832-0732437	0.0549133	0.0347262	0.0201871	-0.60065	52	37	0.711538	A0A0C3GMF6	20502	0.501016	0.8917	104				114532	1	1	OmZn-only
20504	scaffold_13:0737322-0738268	0.319302	0.319302	0	0.499588	9	7	0.777778	A0A0C3D5X1	20504	0.15081	0.973049	246				10878	1	19	no
20506	scaffold_13:0740253-0741130	0.00449236	0.0577558	-0.0532634	-0.938765	2	0	0	A0A0C3GMG1	20506	0.3115	1	199				113577	1	1	OmZn-only
20507	scaffold_13:0743494-0744599	0	0	0	-2.00037	2	5	2.5	A0A0C3CEF1	20507	0.285612	1	78				114534	1	1	OmZn-only
20508	scaffold_13:0744764-0745584	0	0	0	-1.5306	27	35	1.2963	A0A0C3H1Q8	20508	0	1	192				114535	1	1	OmZn-only
20510	scaffold_13:0746292-0747558	0.127264	0.171817	-0.0445535	0.123245	62	25	0.403226	A0A0C3GMG6	20510	0.535806	0.9856	287	nucleus ; transcription regulator activity ; regulation of transcription	Basic helix-loop-helix dimerisation region bHLH ; Basic helix-loop-helix dimerisation region bHLH ; Basic helix-loop-helix dimerisation region bHLH ; Helix-loop-helix DNA-binding	Transcription	3425	3	53	no
20513	scaffold_13:0748094-0750212	0.456857	0.293769	0.163089	0.201832	17	7	0.411765	A0A0C3H4B9	20513	0.403578	0.880694	353	zinc ion binding ; oxidoreductase activity ; catalytic activity ; binding ; metabolic process ; alcohol dehydrogenase activity ; alcohol dehydrogenase activity, metal ion-independent ; alcohol dehydrogenase activity, zinc-dependent ; alcohol dehydrogenase activity, iron-dependent	Alcohol dehydrogenase, zinc-binding ; Alcohol dehydrogenase GroES-like ; Alcohol dehydrogenase, zinc-containing, conserved site ; GroES-like ; NAD(P)-binding	Secondary metabolites biosynthesis, transport and catabolism	189	12	326	no
20529	scaffold_13:0773462-0774498	None	None	#N/A	None	2	11	5.5	A0A0C3CEF7	20529	0.51757	1	105				7730	2	29	no
20530	scaffold_13:0774813-0775190	None	None	#N/A	None	53	26	0.490566	A0A0C3GMH8	20530	Err:512	1	106				114540	1	1	OmZn-only
20531	scaffold_13:0783416-0783972	0.149713	0.130876	0.0188371	0.340281	30	36	1.2	A0A0C3D5Z0	20531	2.0924	1	98				15383	2	9	no
20532	scaffold_13:0784261-0785409	0.122654	0.0723051	0.0503486	0.137034	24	20	0.833333	A0A0C3CEG2	20532	0.756141	1	249				114541	1	1	OmZn-only
20533	scaffold_13:0785838-0786551	0.155126	0.111675	0.0434513	0.100681	31	21	0.677419	A0A0C3H1S1	20533	0.351644	1	175				12772	1	13	no
20535	scaffold_13:0799536-0800053	0.233729	0.164894	0.0688356	-0.423678	13	11	0.846154	A0A0C3H1S5	20535	0.581161	0.652819	60				114542	1	1	OmZn-only
20537	scaffold_13:0822128-0823184	None	None	#N/A	None	43	13	0.302326	A0A0C3GMJ7	20537	1.26373	1	258				4925	1	36	no
20540	scaffold_13:0843872-0844460	0.401721	0.325751	0.0759705	0.398521	33	13	0.393939	A0A0C3H4F7	20540	0.881347	0.504004	69				30573	1	3	no
20541	scaffold_13:0865651-0865975	0.286352	0.229562	0.0567906	0.125622	14	29	2.07143	A0A0C3H4G7	20541	1.65624	1	103				114544	1	1	OmZn-only
20542	scaffold_13:0870659-0871199	0.202724	0.130161	0.0725628	0.141025	48	36	0.75	A0A0C3D627	20542	0.673797	0.895302	145				45305	1	2	no
20550	scaffold_13:0973289-0974736	0.292637	0.288318	0.0043195	0.483691	4	9	2.25	A0A0C3CEN3	20550	1.416	0.558235	406	hydrolase activity	Beta-lactamase-like	General function prediction only	841	1	112	no
20551	scaffold_13:0974749-0974918	0.136209	0.220297	-0.0840883	1.03917	52	14	0.269231	A0A0C3H1X9	20551	1.71948	1	56				114546	1	1	OmZn-only
20554	scaffold_13:1001937-1002593	0.26115	0.222055	0.0390953	0.813695	0	1	#N/A	A0A0C3H1Y7	20554	0.867641	0.236963	129	nucleic acid binding ; intracellular ; zinc ion binding	Zinc finger, C2H2-type		9588	5	25	no
20555	scaffold_13:1007390-1008020	0.0315582	0.0315582	0	-1.08028	24	18	0.75	A0A0C3GMR0	20555	0.91431	1	82				114547	1	1	OmZn-only
20559	scaffold_13:1030179-1030545	0	0	0	-1.06166	17	12	0.705882	A0A0C3GMT0	20559	1.07154	1	59				114548	1	1	OmZn-only
20562	scaffold_13:1050996-1051466	0.048011	0.0170576	0.0309534	0.187951	13	15	1.15385	A0A0C3H206	20562	0.728671	0.719139	73				37288	2	2	OmZn-only
20567	scaffold_13:1076026-1076439	0.240853	0.193956	0.0468968	1.71022	0	0	#N/A	A0A0C3D699	20567	2.11062	0.439003	67				114549	1	1	OmZn-only
20568	scaffold_13:1077163-1077723	0.228916	0.183219	0.0456965	-0.612456	21	6	0.285714	A0A0C3CER6	20568	1.35549	1	62				114550	1	1	OmZn-only
20569	scaffold_13:1079688-1080595	0.585923	0.514146	0.0717769	1.19445	18	14	0.777778	A0A0C3H213	20569	1.44099	0.372238	183	protein folding ; peptidyl-prolyl cis-trans isomerase activity ; cyclophilin ; FK506-sensitive peptidyl-prolyl cis-trans isomerase ; cyclophilin-type peptidyl-prolyl cis-trans isomerase activity	Peptidyl-prolyl cis-trans isomerase, FKBP-type ; Peptidyl-prolyl cis-trans isomerase, FKBP-type	Posttranslational modification, protein turnover, chaperones	288	3	233	no
20571	scaffold_13:1081616-1082564	0.377041	0.348293	0.0287472	0.855845	66	46	0.69697	A0A0C3GMV1	20571	1.39572	0.23893	156			Nuclear structure	36985	1	2	no
20572	scaffold_13:1088924-1089435	0.135756	0.135756	0	0.464806	94	50	0.531915	A0A0C3CES1	20572	0.830216	0.8917	72				22106	1	5	no
20579	scaffold_13:1143141-1143756	0.481532	0.392268	0.089264	0.973234	108	74	0.685185	A0A0C3H239	20579	0.94803	1	188	endoplasmic reticulum membrane ; GPI anchor biosynthetic process ; integral to membrane	GPI transamidase subunit PIG-U	General function prediction only	8072	1	28	no
20583	scaffold_13:1163252-1163859	0.330262	0.236906	0.0933562	0.599901	29	33	1.13793	A0A0C3H4S0	20583	0.816376	0.0676524	134				9528	1	25	no
20586	scaffold_13:1206089-1207199	0.478627	0.370074	0.108553	0.929681	79	46	0.582278	A0A0C3D6F1	20586	0.984612	1	180		Protein of unknown function Cys-rich ; Protein of unknown function Cys-rich		9671	2	24	no
20588	scaffold_13:1227012-1227850	0.349899	0.272388	0.0775109	0.597198	42	16	0.380952	A0A0C3D6G2	20588	1.14801	1	179	hydrolase activity	NUDIX hydrolase, core ; NUDIX		10428	3	21	no
20590	scaffold_13:1255512-1256476	0.463029	0.463029	0	0.619815	171	89	0.520468	A0A0C3CEZ2	20590	1.48366	9.67918e-06	162	structural constituent of ribosome ; intracellular ; ribosome ; translation	Ribosomal protein S17 ; Ribosomal protein S17 ; Ribosomal protein S17 ; Ribosomal protein S17 ; Nucleic acid-binding, OB-fold-like	Translation, ribosomal structure and biogenesis	2712	1	62	no
20594	scaffold_13:1280856-1281383	0.419068	0.38016	0.0389081	0.481852	8	2	0.25	A0A0C3CF03	20594	0.882158	1	144				3870	5	45	no
20600	scaffold_13:1314580-1315343	0.372399	0.297742	0.0746577	0.881763	76	12	0.157895	A0A0C3D6J8	20600	6.49702	2.54491e-09	175	cluster 1660; 21 species, Oidma3			16210	1	8	no
20604	scaffold_13:1324229-1324580	0.287582	1.11022e-16	0.287582	-0.25777	44	17	0.386364	A0A0C3D6K3	20604	1.6771	0.993405	53				114557	1	1	OmZn-only
20605	scaffold_13:1328587-1329291	0.0178571	0.00543478	0.0124224	-1.71065	3	1	0.333333	A0A0C3H2B7	20605	1.80977	0.939755	68				114558	1	1	OmZn-only
20606	scaffold_13:1332710-1333095	None	None	#N/A	None	66	35	0.530303	A0A0C3H4Z8	20606	0.180822	1	56				114559	1	1	OmZn-only
20609	scaffold_13:1383914-1385022	None	None	#N/A	None	4	4	1	A0A0C3D6M8	20609	1.0429	1	286				46041	2	2	OmZn-only
20611	scaffold_13:1394832-1395686	0.357598	0.284673	0.0729251	0.746885	36	6	0.166667	A0A0C3CF54	20611	1.01263	1	128	mRNA metabolic process ; ribonucleoprotein complex	Like-Sm ribonucleoprotein, core ; Like-Sm ribonucleoprotein, eukaryotic and archaea-type, core ; Like-Sm ribonucleoprotein-related, core	Transcription	6862	1	30	no
20612	scaffold_13:1399276-1400159	0.40277	0.378231	0.0245393	0.956142	114	14	0.122807	A0A0C3GN86	20612	0.699173	0.250628	103				114562	1	1	OmZn-only
20614	scaffold_13:1421177-1421914	0.458034	0.458034	0	0.581486	13	11	0.846154	A0A0C3D6P8	20614	1.58557	0.00454581	71	protein targeting ; intracellular protein transport ; membrane ; protein transport ; P-P-bond-hydrolysis-driven protein transmembrane transporter activity	SEC61 complex gamma subunit ; Protein secE/sec61-gamma protein ; Protein translocase SEC61 complex gamma subunit ; Protein secE/sec61-gamma protein ; Protein translocase SEC61 complex gamma subunit	Intracellular trafficking, secretion, and vesicular transport	3011	1	60	no
20616	scaffold_13:1447188-1447740	0.549948	0.434286	0.115662	0.857768	12	8	0.666667	A0A0C3H565	20616	0.841238	0.9574	68				114564	1	1	OmZn-only
20617	scaffold_13:1448851-1449441	0.136176	0.139706	-0.00352939	0.872836	44	36	0.818182	A0A0C3D6S6	20617	0.830186	0.843662	108				114565	1	1	OmZn-only
20619	scaffold_13:1472692-1473398	0.367834	0.311924	0.05591	1.65304	134	121	0.902985	A0A0C3H599	20619	1.27836	1	134				17531	1	7	no
20620	scaffold_13:1484741-1485288	0.540103	0.540103	0	0.616034	37	29	0.783784	A0A0C3CFA2	20620	0.937143	1	125				114566	1	1	OmZn-only
20624	scaffold_14:0055324-0056299	None	None	#N/A	None	0	0	#N/A	A0A0C3CCL7	20624	0.935865	1	142				114571	1	1	OmZn-only
20626	scaffold_14:0059925-0061187	None	None	#N/A	None	0	0	#N/A	A0A0C3GZT0	20626	0.996839	1	348			Function unknown	164	20	367	no
20628	scaffold_14:0069687-0070761	None	None	#N/A	None	0	2	#N/A	A0A0C3D402	20628	0.812012	0.873599	119				114572	1	1	OmZn-only
20629	scaffold_14:0076741-0077067	None	None	#N/A	None	6	4	0.666667		20629	1.72239	1	109				12438	8	14	no
20630	scaffold_14:0086933-0087603	None	None	#N/A	None	0	0	#N/A	A0A0C3D404	20630	0.803365	1	139				77	39	578	no
20633	scaffold_14:0151723-0152114	0.62381	0.62381	0	0.533361	51	57	1.11765	A0A0C3H2E7	20633	1.16841	1	71				114573	1	1	OmZn-only
20634	scaffold_14:0160941-0161528	0	0	0	-1.69739	3	8	2.66667	A0A0C3H2F1	20634	1.89223	0.691503	58				83	32	558	no
20635	scaffold_14:0190482-0191261	None	None	#N/A	None	46	51	1.1087	A0A0C3D440	20635	1.07793	1	104				46016	2	2	OmZn-only
20639	scaffold_14:0289698-0290291	-0.0758017	-0.0758017	0	-0.892935	32	15	0.46875	A0A0C3D474	20639	0.648117	1	107	SSP/orphelin			114578	1	1	OmZn-only
20644	scaffold_14:0484611-0485368	0.298036	0.230579	0.0674569	0.369775	0	4	#N/A	A0A0C3CCY0	20644	1.44443	1	192				114581	1	1	OmZn-only
20645	scaffold_14:0487287-0487808	None	None	#N/A	None	4	3	0.75	A0A0C3GL02	20645	1.45948	0.174375	56				114583	1	1	OmZn-only
20646	scaffold_14:0490090-0490838	0.124125	0.115044	0.00908112	0.753665	33	26	0.787879	A0A0C3D4G6	20646	0.997319	1	209				40179	1	2	no
20649	scaffold_14:0496940-0497716	-0.00324675	-0.0538462	0.0505994	-1.86648	60	66	1.1	A0A0C3GL05	20649	0.829645	0.653745	173				40653	2	2	OmZn-only
20650	scaffold_14:0512536-0513860	0.215321	0.112696	0.102625	-1.1639	21	35	1.66667	A0A0C3GL12	20650	1.05585	1	221				7	84	1542	no
20652	scaffold_14:0514128-0515102	0.178094	0.143526	0.0345681	0.161357	47	12	0.255319	A0A0C3H2P8	20652	1.01006	1	227				21072	1	5	no
20653	scaffold_14:0520987-0521525	None	None	#N/A	None	13	10	0.769231	A0A0C3H091	20653	0.93883	1	157	receptor activity ; multicellular organismal development ; membrane	Plexin-like fold		114585	1	1	OmZn-only
20654	scaffold_14:0553268-0553855	0.304688	0.274138	0.0305496	0.70301	9	12	1.33333	A0A0C3H2R1	20654	0.56627	0.000803126	106				7100	7	30	no
20656	scaffold_14:0557676-0558299	0.221164	0.131934	0.0892303	1.14845	8	5	0.625	A0A0C3D4J2	20656	0.797517	0.635217	72				114588	1	1	OmZn-only
20658	scaffold_14:0558298-0558814	0.226992	0.190751	0.0362408	1.26543	59	68	1.15254	A0A0C3CD05	20658	0.961042	1	69				114589	1	1	OmZn-only
20660	scaffold_14:0564852-0565120	None	None	#N/A	None	27	26	0.962963	A0A0C3H2R5	20660	0.913473	1	50				4	131	1868	no
20662	scaffold_14:0577165-0577835	0.165927	0.0619048	0.104022	0.0323419	42	32	0.761905	A0A0C3D4K3	20662	2.92233	0.310643	91				25222	1	4	no
20663	scaffold_14:0604334-0605126	0.427099	0.346963	0.0801357	0.813991	34	23	0.676471	A0A0C3GL44	20663	3.45663	0.152714	244				831	10	113	no
20664	scaffold_14:0607021-0607558	0.214628	0.164339	0.0502889	-0.60449	55	46	0.836364	A0A0C3D4L3	20664	6.10346	0.0478459	99	SSP/orphelin			33097	1	3	no
20665	scaffold_14:0614806-0615423	0.285714	0.285714	0	0.4865	113	82	0.725664	A0A0C3H2T8	20665	1.04073	1	165	lyase activity ; deoxyribose-phosphate aldolase activity	Deoxyribose-phosphate aldolase/phospho-2-dehydro-3-deoxyheptonate aldolase		11646	1	16	no
20666	scaffold_14:0637217-0637632	0.109731	0.0278351	0.0818958	-0.503736	53	8	0.150943	A0A0C3CD30	20666	1.14453	1	54				114590	1	1	OmZn-only
20673	scaffold_14:0681629-0682332	0.337069	0.337069	0	0.991878	55	34	0.618182	A0A0C3H0F5	20673	1.24229	1	179				20452	2	5	no
20677	scaffold_14:0705161-0706010	None	None	#N/A	None	1	2	2	A0A0C3D4R0	20677	0.781309	0.00595361	80				29125	3	3	OmZn-only
20678	scaffold_14:0706367-0707599	None	None	#N/A	None	6	3	0.5	A0A0C3CD59	20678	0.873812	0.176567	191				29125	3	3	OmZn-only
20681	scaffold_14:0779286-0780084	-0.0399765	-0.0399765	0	0.162469	17	2	0.117647	A0A0C3H0J6	20681	0.843443	0.412427	94				17865	1	7	no
20682	scaffold_14:0782407-0783319	0.355124	0.322763	0.0323615	0.275717	86	63	0.732558	A0A0C3GLA9	20682	0.893493	0.554295	131				147	15	390	no
20683	scaffold_14:0791843-0792589	0.281562	0.347392	-0.0658301	0.879705	26	17	0.653846	A0A0C3H0K1	20683	1.85684	0.531475	52				114592	1	1	OmZn-only
20684	scaffold_14:0803025-0803756	0.0571895	0.0562885	0.000901064	-1.79601	121	69	0.570248	A0A0C3CDA2	20684	0.54072	1	74				114594	1	1	OmZn-only
20687	scaffold_14:0885881-0886310	0.323477	0.323477	0	0.253499	18	19	1.05556	A0A0C3GLE9	20687	1.29683	1	102				15332	1	9	no
20688	scaffold_14:0927859-0928489	None	None	#N/A	None	0	0	#N/A	A0A0C3H0Q5	20688	0.804828	0.976186	70				114596	1	1	OmZn-only
20689	scaffold_14:0952943-0953657	0.191577	0.162615	0.028962	0.738425	0	1	#N/A	A0A0C3H0R6	20689	1.34808	0.489024	174				3697	3	48	no
20690	scaffold_14:0953878-0954664	0.357366	0.263941	0.0934259	-0.859645	55	26	0.472727	A0A0C3GLI0	20690	1.24257	1	67				114599	1	1	OmZn-only
20692	scaffold_14:0970937-0971657	0.255011	0.255011	0	0.0404327	20	4	0.2	A0A0C3D511	20692	0.982005	1	172		Beta-Ig-H3/fasciclin		4911	2	36	no
20693	scaffold_14:0972916-0973447	0.297501	0.220741	0.07676	1.44553	41	8	0.195122	A0A0C3CDG3	20693	0.941747	0.993405	154		3-demethylubiqui-9 3-O-methyltransferase ; 3-demethylubiqui-9 3-O-methyltransferase		21998	1	5	no
20695	scaffold_14:1000905-1001564	0.241441	0.261905	-0.0204633	-0.884635	4	0	0	A0A0C3GLK4	20695	1.24097	1	149				10235	4	22	no
20698	scaffold_14:1071885-1072664	0.546995	0.457545	0.0894494	1.1753	14	9	0.642857	A0A0C3H3A3	20698	1.05884	1	64				114602	1	1	OmZn-only
20700	scaffold_14:1148299-1149099	0.411577	0.411577	0	0.960503	0	1	#N/A	A0A0C3H3D7	20700	2.27117	0.195011	201			Extracellular structures	12055	1	15	no
20701	scaffold_14:1175180-1175749	None	None	#N/A	None	0	0	#N/A	A0A0C3GPN9	20701	1.25451	1	56				33413	3	3	OmZn-only
20703	scaffold_15:0101472-0101806	None	None	#N/A	None	3	3	1	A0A0C3GYL0	20703	1.06713	1	84				42	37	777	no
20710	scaffold_15:0120495-0121417	0	0	0	-2.11345	80	28	0.35	A0A0C3H178	20710	1.0592	1	62				114605	1	1	OmZn-only
20715	scaffold_15:0131045-0131689	None	None	#N/A	None	70	34	0.485714	A0A0C3H182	20715	0.997411	1	100				114606	1	1	OmZn-only
20716	scaffold_15:0136453-0136936	None	None	#N/A	None	0	0	#N/A	A0A0C3CBH0	20716	2.09755	1	92				12438	8	14	no
20718	scaffold_15:0146562-0146969	None	None	#N/A	None	28	14	0.5	A0A0C3H187	20718	0.64582	1	52				22052	1	5	no
20719	scaffold_15:0149906-0150549	0.220273	0.175573	0.0447004	-0.606616	20	8	0.4	A0A0C3CBH5	20719	0.983373	1	80				114607	1	1	OmZn-only
20727	scaffold_15:0174129-0175376	0.499265	0.42203	0.0772347	0.926782	47	9	0.191489	A0A0C3GYN5	20727	1.33436	1.85133e-06	265	structural constituent of ribosome ; intracellular ; ribosome ; translation ; ribonucleoprotein complex ; ribosome biogenesis and assembly	Ribosomal protein L7Ae/L30e/S12e/Gadd45 ; Ribosomal protein L7Ae ; Ribosomal protein L7A ; Ribosomal protein L7Ae/L30e/S12e/Gadd45 ; Ribosomal protein L7Ae	Translation, ribosomal structure and biogenesis	1278	1	82	no
20730	scaffold_15:0186172-0186951	0.409533	0.411949	-0.00241623	0.94061	202	23	0.113861	A0A0C3GJH6	20730	1.05686	1	100				5874	4	33	no
20731	scaffold_15:0198666-0199363	0.49998	0.437118	0.0628621	1.24382	33	54	1.63636	A0A0C3CBJ0	20731	1.75449	0.0235694	87				3374	1	54	no
20736	scaffold_15:0208220-0209046	0.577714	0.506822	0.0708922	1.43831	70	7	0.1	A0A0C3D303	20736	0.769759	0.00948942	85				114608	1	1	OmZn-only
20739	scaffold_15:0216436-0216853	0.425321	0.302068	0.123254	1.41638	7	2	0.285714	A0A0C3H1B6	20739	1.51566	0.834197	56				114610	1	1	OmZn-only
20745	scaffold_15:0298642-0299214	0.168853	0.0992991	0.0695537	-0.287418	2	1	0.5	A0A0C3D334	20745	2.28136	0.493854	58				114611	1	1	OmZn-only
20746	scaffold_15:0299393-0299891	-0.0338983	0.0357143	-0.0696126	-1.89651	7	10	1.42857	A0A0C3CBL1	20746	4.49976	0.955426	74				114612	1	1	OmZn-only
20748	scaffold_15:0303976-0305226	0.471331	0.3836	0.0877302	0.547126	22	41	1.86364	A0A0C3GJL8	20748	1.42589	0.936196	274				6289	2	31	no
20750	scaffold_15:0307326-0308610	0.461683	0.381094	0.0805894	1.39794	54	34	0.62963	A0A0C3D341	20750	0.945911	1	125				3625	2	49	no
20751	scaffold_15:0311822-0312343	None	None	#N/A	None	0	1	#N/A	A0A0C3GYT1	20751	1.67671	1	94				114613	1	1	OmZn-only
20752	scaffold_15:0313301-0313641	None	None	#N/A	None	17	10	0.588235	A0A0C3GJM4	20752	1.92063	1	52				114614	1	1	OmZn-only
20753	scaffold_15:0316496-0317104	0.344561	0.262565	0.0819965	0.466209	53	30	0.566038	A0A0C3D346	20753	2.06504	1	106				114615	1	1	OmZn-only
20755	scaffold_15:0322184-0322610	0.139535	0.150538	-0.0110028	-1.72542	41	23	0.560976	A0A0C3GJN0	20755	1.05857	1	56				114616	1	1	OmZn-only
20759	scaffold_15:0339959-0340846	0.466499	0.383267	0.0832324	0.733709	66	10	0.151515	A0A0C3CBL9	20759	1.20188	0.902174	150	mitochondrial outer membrane ; intracellular protein transport ; P-P-bond-hydrolysis-driven protein transmembrane transporter activity	Mitochondrial import translocase, subunit Tom22 ; Mitochondrial import translocase, subunit Tom22	Intracellular trafficking, secretion, and vesicular transport	7646	1	29	no
20760	scaffold_15:0357925-0358575	None	None	#N/A	None	19	16	0.842105	A0A0C3GYV0	20760	1.39684	0.915445	126				114617	1	1	OmZn-only
20765	scaffold_15:0398139-0398514	0.365266	0.332839	0.032427	1.70297	50	29	0.58	A0A0C3D376	20765	0.572935	0.372363	62				114619	1	1	OmZn-only
20777	scaffold_15:0477858-0478556	0.421602	0.37518	0.0464226	0.434965	71	98	1.38028	A0A0C3CBS0	20777	1.43654	0.94536	207	catalytic activity ; binding ; metabolic process	NAD(P)-binding	Secondary metabolites biosynthesis, transport and catabolism	180	21	338	no
20779	scaffold_15:0486147-0486953	None	None	#N/A	None	69	22	0.318841	A0A0C3H1L4	20779	1.0247	1	88				114622	1	1	OmZn-only
20781	scaffold_15:0490838-0491549	0.173246	0.0655556	0.10769	0.657414	47	40	0.851064	A0A0C3CBT3	20781	0.949241	1	81				114623	1	1	OmZn-only
20795	scaffold_15:0550998-0551554	0	0	0	-1.84996	8	8	1	A0A0C3D3C4	20795	0.731718	1	54				114625	1	1	OmZn-only
20798	scaffold_15:0559122-0561057	0.526112	0.468098	0.0580145	0.405499	50	20	0.4	A0A0C3D3C9	20798	1.26577	0.179906	314	binding ; transport ; membrane ; mitochondrial inner membrane ; transporter activity	Mitochondrial carrier protein ; Adenine nucleotide translocator 1 ; Mitochondrial substrate carrier ; Mitochondrial substrate carrier ; Mitochondrial substrate carrier	Energy production and conversion	1116	2	90	no
20804	scaffold_15:0577564-0578264	0.128492	0.0705128	0.0579788	0.117166	43	18	0.418605	A0A0C3D3D8	20804	0.688322	0.233684	76				114626	1	1	OmZn-only
20806	scaffold_15:0590586-0591735	0.342933	0.258753	0.0841801	0.692906	49	38	0.77551	A0A0C3H1Q9	20806	0.908406	1	256	copper ion binding ; electron transport ; electron carrier activity	Blue (type 1) copper domain ; Cupredoxin	Carbohydrate transport and metabolism	144	12	395	no
20807	scaffold_15:0598713-0599319	0.0369393	0.0717987	-0.0348594	-1.38597	15	24	1.6	A0A0C3CBY3	20807	1.34967	1	75				114627	1	1	OmZn-only
20808	scaffold_15:0603616-0604287	0.394813	0.348012	0.0468011	1.07328	13	22	1.69231	A0A0C3GJY4	20808	2.22164	0.844051	117				114628	1	1	OmZn-only
20810	scaffold_15:0624675-0625280	0.349234	0.349234	0	1.48427	111	37	0.333333	A0A0C3CBZ3	20810	0.619784	0.800352	97	two-component response regulator activity ; two-component signal transduction system (phosphorelay) ; regulation of transcription, DNA-dependent	Signal transduction response regulator, receiver region ; Signal transduction response regulator, receiver region ; CheY-like	Signal transduction mechanisms	830	6	113	no
20811	scaffold_15:0634325-0635011	0.425551	0.646778	-0.221227	0.837249	11	1	0.0909091	A0A0C3H1S4	20811	0.699157	0.398758	167				13705	1	11	no
20816	scaffold_15:0688489-0689541	0.294598	0.267254	0.0273436	0.965526	28	28	1	A0A0C3GZ99	20816	0.906391	0.920918	270	N-acetyltransferase activity ; metabolic process	GCN5-related N-acetyltransferase ; GCN5-related N-acetyltransferase ; Acyl-CoA N-acyltransferase		13622	3	11	no
20817	scaffold_15:0691954-0692768	0.423154	0.2694	0.153753	0.970923	93	19	0.204301	A0A0C3H1U5	20817	1.24121	1	184				157	19	374	no
20827	scaffold_15:0767426-0768212	0.231023	0.155299	0.0757243	0.449772	24	18	0.75	A0A0C3CC57	20827	3.80068	0.000232649	127				3191	3	58	no
20829	scaffold_15:0772798-0773716	0.0807324	0.0643725	0.0163599	-0.384608	35	31	0.885714	A0A0C3H1X3	20829	1.23517	0.882493	212		Glutathione S-transferase, C-terminal ; Glutathione S-transferase, N-terminal ; Glutathione S-transferase, C-terminal-like ; Thioredoxin-like fold	Posttranslational modification, protein turnover, chaperones	11213	2	18	no
20830	scaffold_15:0773772-0774966	0.38738	0.283732	0.103648	0.803358	39	21	0.538462	A0A0C3D3L7	20830	1.30111	1	255	dephosphorylation ; phosphoric monoester hydrolase activity ; protein tyrosine phosphatase activity	Protein-tyrosine phosphatase ; Protein-tyrosine phosphatase, active site		811	2	116	no
20838	scaffold_15:0845997-0846569	0.0120968	-0.00303951	0.0151363	-1.1375	18	22	1.22222	A0A0C3H200	20838	0.788767	0.754707	100				3	188	2618	no
20839	scaffold_15:0852909-0854012	0.283132	0.233041	0.0500911	-0.153758	80	60	0.75	A0A0C3D3Q3	20839	0.773518	0.995855	229	catalytic activity ; binding ; metabolic process	NAD(P)-binding		7061	2	30	no
20841	scaffold_15:0876076-0876373	0.282143	0.205521	0.0766214	-0.624899	17	29	1.70588	A0A0C3D3R3	20841	1.33048	1	54				114640	1	1	OmZn-only
20842	scaffold_15:0876888-0877342	0.31329	0.244485	0.0688046	-0.0877995	76	24	0.315789	A0A0C3CCB2	20842	1.1514	1	115				46055	1	2	no
20844	scaffold_15:0895388-0895918	0.154795	0.124731	0.0300644	0.501008	25	30	1.2	A0A0C3H224	20844	1.73706	1	75				114641	1	1	OmZn-only
20845	scaffold_15:0907714-0908312	None	None	#N/A	None	27	12	0.444444	A0A0C3D3T2	20845	1.01085	1	151				4	131	1868	no
20847	scaffold_15:0914663-0915328	0.356303	0.264033	0.0922697	1.10669	109	113	1.0367	A0A0C3H234	20847	2.50576	0.00461947	146		Endoribonuclease L-PSP ; Endoribonuclease L-PSP/chorismate mutase-like		37261	1	2	no
20853	scaffold_15:0934767-0935719	None	None	#N/A	None	5	0	0	A0A0C3H276	20853	5.94419	0.931291	285	transporter activity ; transport ; integral to membrane	Major facilitator superfamily MFS-1 ; Major facilitator superfamily ; MFS general substrate transporter	Carbohydrate transport and metabolism	32	28	844	no
20856	scaffold_15:0987606-0988467	None	None	#N/A	None	60	51	0.85	A0A0C3GZQ4	20856	2.30218	1	61				114643	1	1	OmZn-only
20861	scaffold_15:1029647-1030534	0.49036	0.409875	0.0804853	1.13881	52	40	0.769231	A0A0C3H2A3	20861	0.8901	1	150	metabolic process ; oxidoreductase activity ; catalytic activity ; binding	Short-chain dehydrogenase/reductase SDR ; NAD(P)-binding	Secondary metabolites biosynthesis, transport and catabolism	490	12	158	no
20867	scaffold_16:0044186-0044841	0.0559006	0.0862903	-0.0303897	-0.163968	0	5	#N/A	A0A0C3H037	20867	0.938088	0.82764	55				114648	1	1	OmZn-only
20876	scaffold_16:0129444-0130112	0.370979	0.287597	0.0833814	1.64652	34	5	0.147059	A0A0C3GID0	20876	0.975053	1	133				114650	1	1	OmZn-only
20878	scaffold_16:0136612-0137210	0.399871	0.288109	0.111762	0.193717	9	17	1.88889	A0A0C3D1W9	20878	0.984313	0.960483	55				114651	1	1	OmZn-only
20879	scaffold_16:0146869-0147733	0.52453	0.435011	0.0895192	1.22883	18	18	1	A0A0C3H085	20879	1.61584	0.000112365	53	mitochondrial outer membrane ; intracellular protein transport ; P-P-bond-hydrolysis-driven protein transmembrane transporter activity	Mitochondrial import translocase, subunit Tom7	Intracellular trafficking, secretion, and vesicular transport	3574	1	50	no
20881	scaffold_16:0155546-0156249	0.571943	0.47205	0.0998937	1.36945	78	45	0.576923	A0A0C3GIE2	20881	1.09106	1	108		Ubiquitin related modifier 1 ; Ubiquitin related modifier 1 ; Ubiquitin-related modifier 1 ; Molybdopterin synthase/thiamin biosynthesis sulphur carrier, beta-grasp	Posttranslational modification, protein turnover, chaperones	2950	1	60	no
20885	scaffold_16:0164933-0165703	0.622505	0.530067	0.092438	1.53482	42	14	0.333333	A0A0C3GIE7	20885	1.58497	0.463849	58				8462	1	28	no
20886	scaffold_16:0170036-0170814	None	None	#N/A	None	27	22	0.814815	A0A0C3D1Y1	20886	1.81746	0.352543	95		Centromere protein B, helix-turn-helix		39785	2	2	OmZn-only
20888	scaffold_16:0179102-0180106	0.372656	0.292755	0.0799014	0.580278	21	5	0.238095	A0A0C3H098	20888	0.848931	0.0335951	128				8654	1	27	no
20889	scaffold_16:0180301-0181642	0.212256	0.183766	0.0284908	0.486803	35	7	0.2	A0A0C3D1Y6	20889	1.37684	0.000343558	162	structural constituent of ribosome ; intracellular ; ribosome ; translation	Ribosomal protein L28e	Translation, ribosomal structure and biogenesis	9082	1	26	no
20890	scaffold_16:0182297-0184268	0.558191	0.457378	0.100813	0.858622	18	6	0.333333	A0A0C3CAG6	20890	1.11753	1	332	tricarboxylic acid cycle intermediate metabolic process ; oxidoreductase activity ; malate metabolic process ; malate dehydrogenase activity ; glycolysis ; oxidoreductase activity, acting on the CH-OH group of donors, NAD or NADP as acceptor ; cellular carbohydrate metabolic process ; L-malate dehydrogenase activity ; catalytic activity ; carbohydrate metabolic process ; binding ; metabolic proce…	Lactate/malate dehydrogenase ; Lactate/malate dehydrogenase ; L-lactate/malate dehydrogenase ; Malate dehydrogenase, NAD-dependent, eukaryotes and gamma proteobacteria ; Malate dehydrogenase, active site ; NAD(P)-binding ; Lactate dehydrogenase/glycoside hydrolase, family 4, C-terminal	Energy production and conversion	431	2	175	no
20891	scaffold_16:0204034-0204803	0.212779	0.176702	0.0360769	1.37653	58	23	0.396552	A0A0C3D1Z6	20891	1.12172	1	188				114653	1	1	OmZn-only
20893	scaffold_16:0225536-0226190	0.531844	0.45671	0.0751341	0.992122	10	7	0.7	A0A0C3CAI0	20893	0.797559	0.0215532	156				13467	1	11	no
20898	scaffold_16:0256488-0257604	0.480032	0.377762	0.10227	1.01268	15	8	0.533333	A0A0C3GXH6	20898	1.12636	1	144	spliceosome ; mitosis	mRNA splicing factor, thioredoxin-like U5 snRNP ; mRNA splicing factor, thioredoxin-like U5 snRNP ; Thioredoxin-like fold	RNA processing and modification	1549	1	74	no
20907	scaffold_16:0296712-0297483	0.252747	0.19	0.0627473	1.16183	32	16	0.5	A0A0C3CAL1	20907	1.39663	0.930557	76				30452	1	3	no
20917	scaffold_16:0337102-0337921	0.312417	0.268041	0.0443753	-0.674229	50	29	0.58	A0A0C3D249	20917	1.34942	0.784508	81				14340	1	10	no
20919	scaffold_16:0348392-0349075	0.435675	0.375505	0.0601701	0.945378	28	21	0.75	A0A0C3D253	20919	1.10737	1	158				40174	1	2	no
20920	scaffold_16:0353394-0353961	0.336268	0.325949	0.0103191	0.431495	50	15	0.3	A0A0C3GIM5	20920	0.984042	1	162				13298	2	12	no
20921	scaffold_16:0364739-0365234	0.141586	0.122792	0.0187943	0.531329	174	106	0.609195	A0A0C3GXN6	20921	0.844657	0.949408	55				16103	1	8	no
20924	scaffold_16:0379680-0380747	0.605767	0.52375	0.0820168	1.18815	64	13	0.203125	A0A0C3CAP8	20924	1.52482	0.15145	263		Protein of unknown function DUF427		3421	2	53	no
20927	scaffold_16:0404214-0404863	0.322195	0.253346	0.0688486	1.40524	42	18	0.428571	A0A0C3CAQ3	20927	0.968354	0.976186	111				114655	1	1	OmZn-only
20928	scaffold_16:0421473-0422008	0.31211	0.229558	0.0825519	0.995112	23	39	1.69565	A0A0C3GIP5	20928	1.18766	1	86				114658	1	1	OmZn-only
20931	scaffold_16:0432806-0433331	0.512605	0.39282	0.119785	1.1963	63	28	0.444444	A0A0C3GIP9	20931	1.24706	1	59				114659	1	1	OmZn-only
20934	scaffold_16:0452094-0452784	0.131169	-0.00929368	0.140463	-1.47163	0	1	#N/A	A0A0C3CAS5	20934	1.38294	0.538979	208	catalytic activity ; metabolic process	Isochorismatase hydrolase ; Isochorismatase hydrolase		10135	1	22	no
20935	scaffold_16:0465260-0466859	0.59127	0.59127	0	0.24478	7	2	0.285714	A0A0C3H0K0	20935	1.15502	1	355				13736	1	11	no
20936	scaffold_16:0467852-0468427	None	None	#N/A	None	0	0	#N/A	A0A0C3D294	20936	1.22334	1	140				4940	8	36	no
20937	scaffold_16:0468440-0469106	None	None	#N/A	None	35	48	1.37143	A0A0C3CAT2	20937	1.86957	0.287523	71				114661	1	1	OmZn-only
20939	scaffold_16:0489625-0490387	None	None	#N/A	None	82	35	0.426829	A0A0C3GIR7	20939	1.45166	0.502524	58				114664	1	1	OmZn-only
20944	scaffold_16:0513738-0514374	None	None	#N/A	None	1	1	1	A0A0C3GIS6	20944	1.5272	0.694791	132				13750	4	11	no
20945	scaffold_16:0514674-0515535	None	None	#N/A	None	112	53	0.473214	A0A0C3H0M3	20945	0.624282	1	76				45360	2	2	OmZn-only
20948	scaffold_16:0553634-0554468	0.382966	0.298846	0.0841206	1.50535	59	29	0.491525	A0A0C3GIU2	20948	1.88041	0.00472222	201	catalytic activity ; metabolic process	Isocitrate lyase and phosphorylmutase, core ; Pyruvate/Phosphoenolpyruvate kinase, catalytic core		10055	3	23	no
20950	scaffold_16:0578207-0578793	None	None	#N/A	None	0	0	#N/A	A0A0C3D2D9	20950	1.14261	1	92				10704	6	20	no
20954	scaffold_16:0585232-0585797	0.125984	0.0599078	0.0660764	-1.34736	5	7	1.4	A0A0C3H0P7	20954	1.18717	1	64				114665	1	1	OmZn-only
20957	scaffold_16:0590981-0592101	0.600824	0.488785	0.112039	1.2701	29	4	0.137931	A0A0C3GXW8	20957	0.906448	1	209	transcription factor activity ; nucleus ; regulation of transcription, DNA-dependent ; sequence-specific DNA binding ; protein dimerization activity	bZIP transcription factor, bZIP-1 ; Basic-leucine zipper (bZIP) transcription factor ; Basic-leucine zipper (bZIP) transcription factor		5809	3	33	no
20959	scaffold_16:0598008-0598673	0.325702	0.1415	0.184201	1.64031	80	24	0.3	A0A0C3H0Q2	20959	1.11414	1	103				114667	1	1	OmZn-only
20962	scaffold_16:0613480-0613997	0.022792	-0.0253165	0.0481085	-2.00076	28	47	1.67857	A0A0C3GY41	20962	1.12607	1	56				114668	1	1	OmZn-only
20966	scaffold_16:0626941-0628337	0.410651	0.313576	0.0970742	0.101392	0	1	#N/A	A0A0C3H0V2	20966	1.15255	1	368	protein binding ; zinc ion binding ; peroxisomal membrane ; peroxisome organization and biogenesis	Zinc finger, RING-type ; Pex, N-terminal ; Zinc finger, RING-type ; Zinc finger, RING-type ; Zinc finger, RING-type	Posttranslational modification, protein turnover, chaperones	8302	1	28	no
20970	scaffold_16:0654681-0655564	0.564876	0.469876	0.0950009	1.44051	11	3	0.272727	A0A0C3H0W1	20970	1.02448	1	138		Protein of unknown function DUF1531		9241	1	26	no
20973	scaffold_16:0692361-0693135	0.220137	0.165455	0.0546826	0.245421	107	46	0.429907	A0A0C3GJ01	20973	1.99421	0.0179164	182	N-acetyltransferase activity ; metabolic process	GCN5-related N-acetyltransferase ; GCN5-related N-acetyltransferase ; Acyl-CoA N-acyltransferase		3951	4	44	no
20984	scaffold_16:0849911-0850376	None	None	#N/A	None	0	0	#N/A	A0A0C3GJ58	20984	0.284189	0.971541	87				114674	1	1	OmZn-only
20988	scaffold_16:0909870-0910285	None	None	#N/A	None	40	14	0.35	A0A0C3CBB6	20988	0.969111	1	53				114678	1	1	OmZn-only
20990	scaffold_16:0931516-0932679	0.320146	0.320146	0	0.899522	5	25	5	A0A0C3H138	20990	5.27252	0.0494406	232	metabolic process ; oxidoreductase activity ; catalytic activity ; binding ; acylglycerone-phosphate reductase activity	Short-chain dehydrogenase/reductase SDR ; Glucose/ribitol dehydrogenase ; Short-chain dehydrogenase/reductase SDR ; NAD(P)-binding	General function prediction only	8974	1	26	no
20994	scaffold_16:0982937-0983878	None	None	#N/A	None	1	0	0	A0A0C3GYI7	20994	0.95107	1	229				114680	1	1	OmZn-only
20996	scaffold_16:1008218-1008870	0.26836	0.234631	0.0337286	0.949032	78	50	0.641026	A0A0C3GYJ7	20996	1.48392	0.184841	143	hydrolase activity	NUDIX hydrolase, core ; NUDIX		5470	3	34	no
20997	scaffold_17:0019253-0020626	0.335142	0.250566	0.0845763	0.566854	36	5	0.138889	A0A0C3D0U1	20997	0.691385	1	238	catalytic activity ; metabolic process	Isochorismatase hydrolase ; Isochorismatase hydrolase		3874	2	45	no
21001	scaffold_17:0087196-0087962	0	0	0	-1.96967	23	42	1.82609	A0A0C3GZ80	21001	1.03716	1	104				114684	1	1	OmZn-only
21002	scaffold_17:0092507-0093071	0.287395	0.215839	0.0715564	-0.724644	186	133	0.715054	A0A0C3C9H3	21002	0.612934	0.505126	54				114685	1	1	OmZn-only
21003	scaffold_17:0101980-0102474	None	None	#N/A	None	4	2	0.5	A0A0C3GZ87	21003	1.33101	1	64				114686	1	1	OmZn-only
21004	scaffold_17:0106627-0107080	0.392827	0.421053	-0.028226	0.37726	8	9	1.125	A0A0C3C9H7	21004	1.02024	1	114				14755	1	9	no
21005	scaffold_17:0108132-0108736	0.01137	0.00464684	0.00672319	-1.98959	128	139	1.08594	A0A0C3GWC1	21005	0.778247	0.428058	113	nucleic acid binding ; intracellular ; zinc ion binding	Zinc finger, C2H2-type ; Zinc finger, C2H2-type		30632	1	3	no
21007	scaffold_17:0121233-0121853	None	None	#N/A	None	69	64	0.927536	A0A0C3GWC6	21007	0.708264	0.381396	77				31143	1	3	no
21008	scaffold_17:0131563-0132084	0.00672269	0	0.00672269	-1.11236	0	1	#N/A	A0A0C3C9I9	21008	1.77227	0.79616	74				114687	1	1	OmZn-only
21009	scaffold_17:0133777-0134485	None	None	#N/A	None	1	2	2	A0A0C3GHG2	21009	1.25228	1	111				33107	1	3	no
21012	scaffold_17:0163944-0164696	None	None	#N/A	None	11	22	2	A0A0C3GHH0	21012	3.75785	0.0059111	75				114688	1	1	OmZn-only
21013	scaffold_17:0165991-0166667	0.376608	0.376608	0	0.578707	43	11	0.255814	A0A0C3GZE0	21013	1.754	0.121188	130				3805	5	46	no
21038	scaffold_17:0441123-0442507	None	None	#N/A	None	16	4	0.25	A0A0C3GHR6	21038	0.572241	0.309558	284	metabolic process ; methyltransferase activity	Methyltransferase type 11		8956	1	27	no
21042	scaffold_17:0449683-0450872	None	None	#N/A	None	40	31	0.775	A0A0C3GHS1	21042	0.399178	0.990459	248	glutathione transferase activity	Glutathione S-transferase, C-terminal ; Glutathione S-transferase, C-terminal-like ; Thioredoxin-like fold	Posttranslational modification, protein turnover, chaperones	197	14	320	no
21045	scaffold_17:0466549-0467113	0.443861	0.34243	0.101432	1.18015	74	61	0.824324	A0A0C3C9W9	21045	1.44792	0.975189	114				30011	1	3	no
21046	scaffold_17:0487889-0488689	0.350572	0.350572	0	0.422981	48	10	0.208333	A0A0C3GHT6	21046	1.39825	0.94536	162				11571	2	16	no
21049	scaffold_17:0548095-0548705	None	None	#N/A	None	62	92	1.48387	A0A0C3GWV9	21049	1.05705	1	138				22117	1	5	no
21051	scaffold_17:0574186-0575222	0.42554	0.42554	0	0.99537	32	42	1.3125	A0A0C3GZR2	21051	0.56562	0.644949	263	aspartic-type endopeptidase activity ; proteolysis	Peptidase G1, eqolisin ; Peptidase G1, eqolisin ; Peptidase G1, eqolisin ; Concanavalin A-like lectin/glucanase		373	12	195	no
21053	scaffold_17:0613253-0613872	None	None	#N/A	None	4	2	0.5	A0A0C3CA12	21053	1.96088	0.76356	107	cytoplasm ; oxidoreductase activity ; antibiotic biosynthetic process	Antibiotic biosynthesis monooxygenase ; Dimeric alpha-beta barrel		9824	4	24	no
21062	scaffold_17:0698854-0699838	None	None	#N/A	None	3	1	0.333333	A0A0C3GZU7	21062	0.726788	0.101619	235	catalytic activity ; binding ; metabolic process ; C-3 sterol dehydrogenase (C-4 sterol decarboxylase) activity ; sterol-4-alpha-carboxylate 3-dehydrogenase (decarboxylating) activity	Male sterility, NAD-binding ; NAD(P)-binding	Lipid transport and metabolism	881	4	107	no
21063	scaffold_17:0699878-0700620	None	None	#N/A	None	2	2	1	A0A0C3D1J6	21063	0.805332	0.40534	184				1618	2	72	no
21068	scaffold_18:0000351-0000981	None	None	#N/A	None	25	7	0.28	A0A0C3GV77	21068	1.27549	1	76				114706	1	1	OmZn-only
21071	scaffold_18:0018137-0018907	0.471014	0.402395	0.0686197	0.963763	44	15	0.340909	A0A0C3GG90	21071	1.71376	0.00234185	111	structural constituent of ribosome ; intracellular ; ribosome ; translational elongation ; translation	Ribosomal protein P2 ; Ribosomal protein 60S	Translation, ribosomal structure and biogenesis	2827	1	61	no
21072	scaffold_18:0043895-0044444	0.232846	0.125991	0.106855	1.80441	62	14	0.225806	A0A0C3C8F0	21072	0.722856	0.490325	99				114707	1	1	OmZn-only
21077	scaffold_18:0087456-0087932	0.0780312	0.0780312	0	-1.7219	65	29	0.446154	A0A0C3GGB0	21077	1.48663	1	103				114711	1	1	OmZn-only
21079	scaffold_18:0103421-0104104	0.267389	0.267575	-0.000185591	1.45861	13	4	0.307692	A0A0C3CZX1	21079	0.884187	1	151				22367	2	5	no
21084	scaffold_18:0126425-0127096	0.398528	0.32468	0.0738476	0.721659	88	6	0.0681818	A0A0C3GGC4	21084	1.02902	1	70				22142	1	5	no
21090	scaffold_18:0152196-0153026	0.398743	0.330902	0.0678408	1.19246	72	31	0.430556	A0A0C3CZY6	21090	1.43168	0.570537	144				40825	1	2	no
21094	scaffold_18:0166761-0167808	None	None	#N/A	None	80	30	0.375	A0A0C3C8I4	21094	2.1791	0.464467	237	endoplasmic reticulum ; integral to membrane ; sterol metabolic process ; cholestenol delta-isomerase activity	Emopamil-binding	Lipid transport and metabolism	4163	2	41	no
21118	scaffold_18:0316261-0317064	-0.0285714	-0.0191327	-0.00943878	-0.634151	0	3	#N/A	A0A0C3GYE6	21118	1.35805	0.947429	98				114714	1	1	OmZn-only
21120	scaffold_18:0335421-0336466	0	0	0	-1.72659	3	3	1	A0A0C3GGK4	21120	2.10944	0.884452	158				114716	1	1	OmZn-only
21121	scaffold_18:0342471-0343250	0.493225	0.377991	0.115233	1.15964	4	2	0.5	A0A0C3C8Q9	21121	1.31929	0.867915	237	amino acid metabolic process ; lyase activity	Aromatic amino acid beta-eliminating lyase/threonine aldolase ; Pyridoxal phosphate-dependent transferase, major region		23397	1	4	no
21123	scaffold_18:0366149-0366737	None	None	#N/A	None	241	205	0.850622	A0A0C3GGL1	21123	1.25201	1	146	aspartic-type endopeptidase activity ; proteolysis	Peptidase aspartic, catalytic		16773	3	7	no
21125	scaffold_18:0492899-0493548	-0.0349099	-0.0349099	0	-2.14083	42	35	0.833333	A0A0C3GVM7	21125	1.34046	1	67				114721	1	1	OmZn-only
21126	scaffold_18:0494752-0495951	0.348957	0.232436	0.116521	0.659918	37	39	1.05405	A0A0C3GGR7	21126	1.57951	0.77387	339			Carbohydrate transport and metabolism	17542	2	7	no
21129	scaffold_18:0555971-0556536	None	None	#N/A	None	40	31	0.775	A0A0C3GYL3	21129	1.28117	1	65				114723	1	1	OmZn-only
21131	scaffold_18:0580788-0581472	0.0528455	-0.0434783	0.0963238	-1.57217	13	17	1.30769	A0A0C3GGU9	21131	1.22447	1	60				114724	1	1	OmZn-only
21132	scaffold_18:0582091-0582768	0.531454	0.4675	0.0639536	1.11604	2	0	0	A0A0C3GYM1	21132	0.968694	0.935508	181				525	9	151	no
21134	scaffold_18:0626638-0627148	0.246575	0.246575	0	-0.291683	28	26	0.928571	A0A0C3GYP1	21134	1.57152	1	71				114727	1	1	OmZn-only
21137	scaffold_18:0641707-0642170	None	None	#N/A	None	4	9	2.25	A0A0C3C904	21137	0.900975	0.995855	74				40103	2	2	OmZn-only
21141	scaffold_18:0680648-0681325	None	None	#N/A	None	3	7	2.33333	A0A0C3D0H3	21141	1.13455	1	56				114731	1	1	OmZn-only
21142	scaffold_18:0717879-0718286	None	None	#N/A	None	0	0	#N/A	A0A0C3GH04	21142	2.29604	1	60				114733	1	1	OmZn-only
21143	scaffold_18:0739789-0740246	None	None	#N/A	None	33	33	1	A0A0C3GVW8	21143	0.891228	1	56				114734	1	1	OmZn-only
21145	scaffold_18:0841727-0842580	0.229607	0.174967	0.0546403	0.204572	31	22	0.709677	A0A0C3GW04	21145	1.15801	1	152	zinc ion binding ; hydrolase activity ; catalytic activity ; cytidine deaminase activity	CMP/dCMP deaminase, zinc-binding ; Cytidine deaminase-like	Nucleotide transport and metabolism	13215	2	12	no
21146	scaffold_18:0845753-0846323	None	None	#N/A	None	47	13	0.276596	A0A0C3GYX9	21146	2.69526	1	55				114739	1	1	OmZn-only
21148	scaffold_18:0867345-0867961	0	0	0	-2.25742	26	35	1.34615	A0A0C3GH60	21148	0.650965	0.861527	99				114742	1	1	OmZn-only
21149	scaffold_18:0872911-0873603	None	None	#N/A	None	2	0	0	A0A0C3C977	21149	1.18819	1	70				114743	1	1	OmZn-only
21155	scaffold_18:0931032-0931947	0.330667	0.210832	0.119835	0.531807	7	14	2	A0A0C3D0R4	21155	0.850908	0.768499	241		Alpha-acetolactate decarboxylase ; Alpha-acetolactate decarboxylase ; Alpha-acetolactate decarboxylase		11519	1	17	no
21156	scaffold_18:0938901-0939575	None	None	#N/A	None	28	11	0.392857	A0A0C3GH91	21156	0.588319	1	61				6270	3	32	no
21158	scaffold_18:0939850-0940677	0.402341	0.402341	0	0.848601	0	0	#N/A	A0A0C3GZ26	21158	0.284475	0.943886	206		Heat shock protein Hsp20 ; Heat shock protein Hsp20 ; HSP20-like chaperone	Posttranslational modification, protein turnover, chaperones	1211	4	85	no
21162	scaffold_19:0114150-0114863	0.146256	0.215584	-0.0693289	-0.198376	44	34	0.772727	A0A0C3GU47	21162	0.584011	0.014474	150				46035	2	2	OmZn-only
21171	scaffold_19:0176512-0177584	0.42834	0.337158	0.0911823	1.04729	120	34	0.283333	A0A0C3GU60	21171	1.05659	0.993405	172		Protein of unknown function UPF0220	Function unknown	2171	1	65	no
21180	scaffold_19:0204641-0205228	0.59396	0.500648	0.093312	1.18698	16	4	0.25	A0A0C3GX28	21180	1.64784	0.307445	82				9580	1	25	no
21186	scaffold_19:0214999-0215622	0.594733	0.49148	0.103253	1.49828	7	10	1.42857	A0A0C3CYW8	21186	0.991054	1	147				1637	2	72	no
21191	scaffold_19:0233293-0233955	0.473845	0.393322	0.0805237	0.910582	4	13	3.25	A0A0C3GX46	21191	1.33955	0.255317	66				17429	1	7	no
21196	scaffold_19:0235497-0235930	0.295597	0.210227	0.0853702	0.943349	16	9	0.5625	A0A0C3CYX7	21196	0.624074	1	56				114750	1	1	OmZn-only
21203	scaffold_19:0251786-0252649	0.450763	0.367638	0.083125	0.907861	34	15	0.441176	A0A0C3GU83	21203	1.73503	5.68459e-06	138				11466	1	17	no
21204	scaffold_19:0255494-0256344	0.622428	0.5	0.122428	0.805909	28	6	0.214286	A0A0C3GX57	21204	1.70206	0.0175756	150	structural constituent of ribosome ; intracellular ; ribosome ; translation	Ribosomal protein S11 ; Ribosomal protein S11 ; Ribosomal protein S11 ; Ribosomal protein S11	Translation, ribosomal structure and biogenesis	2303	1	64	no
21207	scaffold_19:0258743-0259540	0.546462	0.465827	0.0806349	0.580858	28	11	0.392857	A0A0C3C7J1	21207	1.62486	8.52779e-13	145	structural constituent of ribosome ; intracellular ; ribosome ; translation	Ribosomal protein S9 ; Ribosomal protein S9 ; Ribosomal protein S9	Translation, ribosomal structure and biogenesis	2670	1	62	no
21209	scaffold_19:0267973-0268584	0.239947	0.151228	0.0887194	-0.773604	3	9	3	A0A0C3GX64	21209	1.36177	0.993405	58				114752	1	1	OmZn-only
21210	scaffold_19:0287294-0288138	0.482872	0.40313	0.0797419	1.14706	30	4	0.133333	A0A0C3CYZ7	21210	1.17652	1	124				8927	1	27	no
21223	scaffold_19:0397962-0398796	0.469082	0.380435	0.0886468	0.826982	20	10	0.5	A0A0C3GFM8	21223	1.43728	0.0469307	171				15091	1	9	no
21226	scaffold_19:0434813-0435931	0.438176	0.368972	0.0692038	0.601976	26	8	0.307692	A0A0C3CZ47	21226	1.2623	0.298026	255	structural constituent of ribosome ; intracellular ; ribosome ; translation	Ribosomal protein L2 ; Ribosomal protein L2 ; Ribosomal protein L2 ; Ribosomal protein L2 ; Translation protein SH3-like ; Nucleic acid-binding, OB-fold-like	Chromatin structure and dynamics	2475	1	63	no
21229	scaffold_19:0440983-0441990	0.486903	0.418905	0.0679983	0.714409	33	12	0.363636	A0A0C3GFN8	21229	1.53981	0.437019	189	nucleic acid binding ; intracellular ; zinc ion binding	Zinc finger, C2H2-like ; Zinc finger, C2H2-type	Intracellular trafficking, secretion, and vesicular transport	8651	1	27	no
21232	scaffold_19:0444146-0445072	0.551059	0.483045	0.0680141	0.890257	49	26	0.530612	A0A0C3CZ52	21232	1.3085	0.697811	161	cis-Golgi network ; ER to Golgi vesicle-mediated transport ; transport	Sybindin-like protein ; Longin-like	Intracellular trafficking, secretion, and vesicular transport	3008	1	60	no
21234	scaffold_19:0449051-0449898	0.639624	0.549183	0.0904416	1.22592	5	8	1.6	A0A0C3GFP0	21234	1.65491	3.41254e-05	124		Complex 1 LYR protein ; NADH dehydrogenase [ubiqui] (complex I), alpha subcomplex, subunit 6	Energy production and conversion	8029	1	28	no
21239	scaffold_19:0468761-0469984	0.468388	0.384454	0.0839347	0.992052	54	12	0.222222	A0A0C3CZ64	21239	0.791418	7.8266e-15	171		TB2/DP1 and HVA22 related protein	Intracellular trafficking, secretion, and vesicular transport	2145	1	65	no
21249	scaffold_19:0516582-0516841	0.590112	0.534884	0.0552279	1.29813	12	2	0.166667	A0A0C3GFS4	21249	1.10953	1	62	hydrolase activity	Ham1-like protein	Nucleotide transport and metabolism	1976	2	67	no
21254	scaffold_19:0532405-0532960	0.608821	0.522496	0.0863248	0.872786	37	11	0.297297	A0A0C3GXH8	21254	1.91066	2.95804e-05	52				10633	1	20	no
21259	scaffold_19:0549867-0550688	0.626029	0.551347	0.0746817	1.27636	17	0	0	A0A0C3CZ98	21259	1.2911	0.596815	135				14312	1	10	no
21260	scaffold_19:0551012-0552253	0.50075	0.402913	0.097837	0.872213	17	5	0.294118	A0A0C3C7V7	21260	1.41211	0.00914093	257	structural constituent of ribosome ; intracellular ; ribosome ; translation	Ribosomal protein S3Ae ; Ribosomal protein S3Ae ; Ribosomal protein S3Ae	Translation, ribosomal structure and biogenesis	2481	1	63	no
21267	scaffold_19:0591218-0592032	0.393234	0.307866	0.085368	1.34281	2	6	3	A0A0C3GXK3	21267	1.21633	1	159		Glyoxalase/bleomycin resistance protein/dioxygenase		19716	1	6	no
21280	scaffold_19:0641394-0642945	0.571319	0.478029	0.0932899	1.24111	23	6	0.26087	A0A0C3C7Z6	21280	0.81393	0.491588	280				12561	1	13	no
21287	scaffold_19:0698428-0699031	0.580271	0.453306	0.126965	1.78278	65	13	0.2	A0A0C3GXR7	21287	0.951317	0.99024	90	ATP binding ; chromosome ; DNA metabolic process	RecF/RecN/SMC protein, N-terminal	Cell cycle control, cell division, chromosome partitioning	1139	1	89	no
21291	scaffold_19:0730145-0730916	0.663845	0.562245	0.1016	1.34513	14	3	0.214286	A0A0C3C833	21291	0.749141	0.00265773	201				114762	1	1	OmZn-only
21294	scaffold_19:0732518-0733397	0.537618	0.448218	0.0894	1.31204	78	15	0.192308	A0A0C3GFZ8	21294	1.21701	0.837304	95	signal transducer activity ; heterotrimeric G-protein complex ; G-protein coupled receptor protein signaling pathway	G-protein, gamma-like subunit ; G-protein, gamma-like subunit		1099	1	91	no
21300	scaffold_19:0752783-0754115	0.612669	0.612669	0	0.941746	62	18	0.290323	A0A0C3CZI2	21300	1.0845	1	190	GTP binding ; intracellular ; intracellular protein transport ; small GTPase mediated signal transduction	ARF/SAR superfamily ; ARF/SAR superfamily ; ADP-ribosylation factor ; GTP-binding protein SAR1 ; Small GTP-binding protein ; GTP-binding protein SAR1	Intracellular trafficking, secretion, and vesicular transport	3030	1	59	no
21302	scaffold_19:0756979-0757966	0.45133	0.392478	0.0588528	0.414512	68	28	0.411765	A0A0C3GUQ2	21302	1.90993	0.174375	250	metabolic process ; oxidoreductase activity ; catalytic activity ; binding ; 3-oxoacyl-[acyl-carrier-protein] reductase activity	Short-chain dehydrogenase/reductase SDR ; Glucose/ribitol dehydrogenase ; Short-chain dehydrogenase/reductase SDR ; Short-chain dehydrogenase/reductase SDR ; NAD(P)-binding	General function prediction only	174	18	349	no
21305	scaffold_19:0773126-0773711	0.358625	0.241564	0.117061	1.58281	65	48	0.738462	A0A0C3GXV0	21305	1.65827	0.115647	104				7465	1	29	no
21314	scaffold_19:0829029-0829748	0.107671	0.220903	-0.113232	-0.138679	68	1	0.0147059	A0A0C3CZQ1	21314	0.787926	1	132				24164	1	4	no
21315	scaffold_19:0839410-0840525	0.629405	0.528915	0.10049	1.27245	22	18	0.818182	A0A0C3CZQ4	21315	1.13278	1	278	electron transport ; oxidoreductase activity	Flavin reductase-like, FMN-binding ; FMN-binding split barrel, related		9490	1	25	no
21316	scaffold_19:0844410-0844767	0.0466853	0.0749129	-0.0282276	-0.72664	58	3	0.0517241	A0A0C3GV41	21316	0.833254	1	54				114768	1	1	OmZn-only
21319	scaffold_19:0845949-0848635	0.551677	0.469922	0.0817554	0.744644	36	3	0.0833333	A0A0C3GG48	21319	0.533001	0.96559	701	protein folding ; unfolded protein binding ; ATP binding	Heat shock protein Hsp90 ; Heat shock protein Hsp90 ; ATP-binding region, ATPase-like ; Heat shock protein Hsp90 ; ATP-binding region, ATPase-like ; Heat shock protein Hsp90 ; ATP-binding region, ATPase-like	Posttranslational modification, protein turnover, chaperones	974	1	100	no
21323	scaffold_19:0882841-0883788	None	None	#N/A	None	12	15	1.25	A0A0C3CZR5	21323	1.40862	1	133				114770	1	1	OmZn-only
21331	scaffold_20:0021123-0021723	0.252124	0.205231	0.0468925	-0.15261	26	20	0.769231	A0A0C3C6M1	21331	1.46456	0.975258	112				7	84	1542	no
21333	scaffold_20:0032226-0033183	None	None	#N/A	None	0	0	#N/A	A0A0C3GW54	21333	1.37513	0.402819	243		Protein kinase-like	General function prediction only	1110	5	91	no
21336	scaffold_20:0051254-0051982	0.368435	0.308564	0.0598704	-0.24714	49	20	0.408163	A0A0C3GT28	21336	2.31208	0.00334191	146				8468	4	28	no
21346	scaffold_20:0123916-0124721	0.030303	-0.0300752	0.0603782	-2.07052	1	5	5	A0A0C3GEJ0	21346	1.18011	1	54				114775	1	1	OmZn-only
21347	scaffold_20:0126612-0126977	0.2	0.2	0	-0.167517	74	94	1.27027	A0A0C3GWA2	21347	1.14905	1	52				114776	1	1	OmZn-only
21348	scaffold_20:0138588-0140049	0.351373	0.25018	0.101193	0.481159	28	14	0.5	A0A0C3GEJ4	21348	1.79797	0.0780958	289	nucleus ; transcription regulator activity ; regulation of transcription	Basic helix-loop-helix dimerisation region bHLH ; Basic helix-loop-helix dimerisation region bHLH ; Basic helix-loop-helix dimerisation region bHLH ; Helix-loop-helix DNA-binding	Transcription	8657	2	27	no
21350	scaffold_20:0199609-0200323	None	None	#N/A	None	99	42	0.424242	A0A0C3GEN7	21350	1.29367	1	125				114777	1	1	OmZn-only
21352	scaffold_20:0205405-0205860	0.156522	0.156522	0	-0.847455	2	7	3.5	A0A0C3CY80	21352	1.11764	1	108				11462	4	17	no
21353	scaffold_20:0228988-0229763	0	0	0	-1.21491	47	76	1.61702	A0A0C3GEQ5	21353	1.00298	1	90				29091	3	3	OmZn-only
21354	scaffold_20:0240666-0241919	None	None	#N/A	None	63	61	0.968254	A0A0C3GER1	21354	0.946055	0.956062	343				3876	4	45	no
21357	scaffold_20:0256682-0257318	None	None	#N/A	None	1	0	0	A0A0C3GER6	21357	2.18556	1	132				13750	4	11	no
21361	scaffold_20:0377756-0378579	0.200188	0.19598	0.00420807	0.711101	58	33	0.568966	A0A0C3GTP2	21361	1.51963	0.376714	183	shikimate kinase activity ; ATP binding	Shikimate kinase		3567	2	50	no
21362	scaffold_20:0388992-0389651	0.497482	0.402642	0.0948403	1.30158	38	24	0.631579	A0A0C3C6Z9	21362	0.68401	0.574441	164	homocysteine S-methyltransferase activity	Homocysteine S-methyltransferase		11626	2	16	no
21368	scaffold_20:0570770-0571496	0.52381	0.422507	0.101303	1.15132	2	0	0	A0A0C3C754	21368	3.33757	0.468223	165				15209	3	9	no
21369	scaffold_20:0576855-0577259	0.0887813	0.0541796	0.0346017	0.419673	0	0	#N/A	A0A0C3GF27	21369	0.82943	0.766038	91				114783	1	1	OmZn-only
21372	scaffold_20:0612658-0613303	None	None	#N/A	None	24	15	0.625	A0A0C3GTX4	21372	0.656144	0.840275	171				11496	5	17	no
21373	scaffold_20:0680242-0681204	0.024173	0.024173	0	0.320054	21	8	0.380952	A0A0C3CYK5	21373	1.113	1	115				37320	2	2	OmZn-only
21375	scaffold_21:0041418-0041823	None	None	#N/A	None	0	0	#N/A	A0A0C3GVC4	21375	1.11403	1	54				114789	1	1	OmZn-only
21377	scaffold_21:0054297-0055362	0.272057	0.213803	0.0582541	-0.0648831	56	32	0.571429	A0A0C3CX34	21377	0.890509	0.993405	170				12048	2	15	no
21383	scaffold_21:0083700-0084192	0.243827	0.137363	0.106465	-0.0693337	67	65	0.970149	A0A0C3GSJ9	21383	1.21163	1	69				114790	1	1	OmZn-only
21387	scaffold_21:0124611-0125383	0.347273	0.27109	0.0761836	0.619073	28	16	0.571429	A0A0C3CX53	21387	1.48614	0.728256	228	metabolic process ; methyltransferase activity	Methyltransferase type 11		6758	1	30	no
21390	scaffold_21:0186504-0187280	0.20539	None	#N/A	0.489974	0	0	#N/A	A0A0C3C5X7	21390	1.3329	0.412427	204				24382	3	4	no
21393	scaffold_21:0250824-0251509	0.165375	0.165375	0	-0.035469	47	30	0.638298	A0A0C3GSQ2	21393	1.77839	0.861527	83				114792	1	1	OmZn-only
21401	scaffold_21:0347509-0348300	0.448802	0.448802	0	1.05234	43	19	0.44186	A0A0C3GSS2	21401	0.899848	0.951842	95				114794	1	1	OmZn-only
21405	scaffold_21:0428736-0429166	0.207478	0.180526	0.0269519	0.767716	15	21	1.4	A0A0C3GSU0	21405	0.80192	1	77				13203	1	12	no
21407	scaffold_21:0459119-0459965	0.412662	0.328456	0.0842058	0.71683	17	16	0.941176	A0A0C3GE10	21407	2.59318	0.0863759	175	metabolic process ; carbon-sulfur lyase activity	Glutathione-dependent formaldehyde-activating, GFA		13437	1	11	no
21409	scaffold_21:0478188-0478859	0.159091	0.0817901	0.0773008	1.00628	38	9	0.236842	A0A0C3GSV2	21409	0.814754	0.883702	147	metabolic process ; carbon-sulfur lyase activity	Glutathione-dependent formaldehyde-activating, GFA		8563	2	27	no
21412	scaffold_21:0481778-0483023	0.318851	0.230314	0.0885374	0.440883	20	8	0.4	A0A0C3GVP5	21412	0.740365	0.880694	230		ThiJ/PfpI		1332	3	80	no
21417	scaffold_21:0558611-0558945	0.293219	0.127611	0.165608	0.528094	28	14	0.5	A0A0C3C6B5	21417	1.99221	0.828341	55				114797	1	1	OmZn-only
21419	scaffold_21:0592225-0593208	0.289695	0.217253	0.0724425	0.722601	1	4	4	A0A0C3CXP4	21419	1.59955	0.0150157	212	N-acetyltransferase activity ; metabolic process	GCN5-related N-acetyltransferase ; GCN5-related N-acetyltransferase ; Acyl-CoA N-acyltransferase		12677	2	13	no
21422	scaffold_21:0667385-0667807	0.152778	0.171875	-0.0190972	-0.728443	0	2	#N/A	A0A0C3GSZ0	21422	2.84871	0.500957	141				31253	3	3	OmZn-only
21429	scaffold_21:0764040-0764506	0.361068	0.3675	-0.0064325	-0.041064	47	12	0.255319	A0A0C3GSZ6	21429	1.97519	1	74				114801	1	1	OmZn-only
21430	scaffold_21:0769359-0769880	0.373757	0.261084	0.112674	-0.645638	17	31	1.82353	A0A0C3CXV8	21430	1.27378	1	84				114802	1	1	OmZn-only
21434	scaffold_22:0016291-0016973	None	None	#N/A	None	10	1	0.1	A0A0C3GRN8	21434	0.970184	0.98858	158				19129	2	6	no
21438	scaffold_22:0327697-0328131	0.251029	0.251029	0	0.269951	0	0	#N/A	A0A0C3GD85	21438	0.990203	1	90				14484	1	10	no
21442	scaffold_22:0460210-0460786	0.0846395	0.043311	0.0413285	1.50752	40	40	1	A0A0C3GV48	21442	1.08764	1	81				19157	1	6	no
21443	scaffold_22:0464257-0464978	0.204254	0.143683	0.0605711	0.688211	45	35	0.777778	A0A0C3C5L7	21443	1.04809	1	139	magnesium ion binding ; inorganic diphosphatase activity ; cytoplasm ; phosphate metabolic process	Inorganic pyrophosphatase ; Inorganic pyrophosphatase		114811	1	1	OmZn-only
21446	scaffold_22:0594180-0594906	0.264722	0.198093	0.0666291	1.59994	82	34	0.414634	A0A0C3GV90	21446	2.48086	0.00512327	99		Stress responsive alpha-beta barrel ; Dimeric alpha-beta barrel		12778	1	13	no
21447	scaffold_22:0624765-0625641	0.2818	0.212029	0.0697712	1.09676	28	47	1.67857	A0A0C3CX03	21447	0.842144	0.679945	187				4123	4	42	no
21449	scaffold_22:0648957-0649542	None	None	#N/A	None	24	8	0.333333	A0A0C3GVA7	21449	0.919248	1	133				11707	8	16	no
21459	scaffold_23:0174765-0176005	None	None	#N/A	None	34	11	0.323529	A0A0C3GCG8	21459	1.51675	0.908779	324				1163	4	88	no
21460	scaffold_23:0177337-0178329	0.212275	0.136286	0.0759887	0.942517	35	45	1.28571	A0A0C3GTZ6	21460	1.8804	0.118819	225	N-acetyltransferase activity ; metabolic process	GCN5-related N-acetyltransferase ; GCN5-related N-acetyltransferase ; Acyl-CoA N-acyltransferase		9220	3	26	no
21466	scaffold_23:0354735-0356264	None	None	#N/A	None	0	2	#N/A	A0A0C3GRE9	21466	0.938307	0.99833	278				1121	20	90	no
21468	scaffold_23:0369370-0369891	0.108527	0.0847458	0.0237814	-1.56271	74	70	0.945946	A0A0C3GRF4	21468	1.09101	1	81				114822	1	1	OmZn-only
21469	scaffold_23:0416693-0417423	0	0	0	-1.46257	25	21	0.84	A0A0C3C4V9	21469	0.977956	1	52				114823	1	1	OmZn-only
21471	scaffold_23:0454172-0454912	0.491979	0.203988	0.287991	0.116019	1	0	0	A0A0C3GCS0	21471	0.811229	0.502524	104				11520	8	17	no
21473	scaffold_23:0497184-0497756	0.135769	0.107251	0.0285178	0.74411	135	64	0.474074	A0A0C3GUA7	21473	2.58382	0.0232833	157	protein binding	WW/Rsp5/WWP ; WW/Rsp5/WWP ; WW/Rsp5/WWP ; WW/Rsp5/WWP	Posttranslational modification, protein turnover, chaperones	16881	4	7	no
21474	scaffold_23:0506285-0506915	0.1875	0.0473934	0.140107	-0.931493	56	30	0.535714	A0A0C3GRK1	21474	4.15727	0.845809	55				114826	1	1	OmZn-only
21482	scaffold_24:0084538-0085187	None	None	#N/A	None	128	87	0.679688	A0A0C3GQP8	21482	0.811765	1	71				114833	1	1	OmZn-only
21483	scaffold_24:0156302-0156785	None	None	#N/A	None	101	33	0.326733	A0A0C3GTH4	21483	3.07507	1	127				12438	8	14	no
21489	scaffold_24:0286085-0286645	None	None	#N/A	None	4	4	1	A0A0C3GC38	21489	1.77456	0.301408	141		Cupin 2, conserved barrel ; Cupin, RmlC-type		16427	1	8	no
21490	scaffold_24:0311431-0312157	None	None	#N/A	None	0	0	#N/A	A0A0C3C4B2	21490	0.512375	0.812397	97			Translation, ribosomal structure and biogenesis	114835	1	1	OmZn-only
21493	scaffold_24:0355702-0356785	0.197721	0.197721	0	0.963921	3	6	2	A0A0C3CVL3	21493	1.39314	0.254383	179		Cupin 2, conserved barrel ; Cupin, RmlC-type		7088	2	30	no
21496	scaffold_24:0435984-0436469	None	None	#N/A	None	0	0	#N/A	A0A0C3GR10	21496	2.56304	1	95				114838	1	1	OmZn-only
21497	scaffold_24:0453464-0454352	0	0	0	-2.03979	1	1	1	A0A0C3GC97	21497	0.738619	1	88			General function prediction only	29091	3	3	OmZn-only
21498	scaffold_24:0498299-0498921	0.130435	0.130435	0	-0.00199345	50	31	0.62	A0A0C3GTT6	21498	0.422847	1	157				14452	2	10	no
21501	scaffold_25:0090279-0090704	None	None	#N/A	None	41	62	1.5122	A0A0C3GSU4	21501	1.27043	0.726689	88				114845	1	1	OmZn-only
21503	scaffold_25:0096779-0097328	None	None	#N/A	None	0	0	#N/A	A0A0C3GQ43	21503	1.59949	1	54				114846	1	1	OmZn-only
21505	scaffold_25:0103188-0103788	None	None	#N/A	None	15	40	2.66667	A0A0C3GSU7	21505	1.81876	0.00400976	56				36859	1	2	no
21506	scaffold_25:0190630-0191714	0	0	0	-1.76248	46	23	0.5	A0A0C3GBI8	21506	1.64635	1	214				28649	3	3	OmZn-only
21509	scaffold_25:0313047-0313799	0.364964	0.308571	0.0563921	-0.175746	31	19	0.612903	A0A0C3C403	21509	0.375433	1	86				1244	3	83	no
21512	scaffold_26:0098393-0099319	None	None	#N/A	None	9	2	0.222222	A0A0C3GSK6	21512	1.38273	1	149				20558	2	5	no
21513	scaffold_26:0105339-0105805	None	None	#N/A	None	6	18	3	A0A0C3GB79	21513	0.95154	1	92				114854	1	1	OmZn-only
21518	scaffold_26:0181327-0181977	None	None	#N/A	None	0	0	#N/A	A0A0C3CUR6	21518	1.17454	1	52				114856	1	1	OmZn-only
21522	scaffold_26:0217874-0218856	None	None	#N/A	None	1	0	0	A0A0C3GBB9	21522	0.935109	1	193		Hemerythrin/HHE cation-binding motif		1731	3	70	no
21523	scaffold_27:0190209-0190691	None	None	#N/A	None	0	0	#N/A	A0A0C3C393	21523	Err:512	1	92				12438	8	14	no
21532	scaffold_28:0058673-0059449	None	None	#N/A	None	50	54	1.08	A0A0C3CU75	21532	0.98276	0.949408	102				114862	1	1	OmZn-only
21540	scaffold_29:0054390-0054952	None	None	#N/A	None	0	0	#N/A	A0A0C3GAF5	21540	1.52538	0.296423	54				45384	1	2	no
21542	scaffold_29:0061450-0061743	None	None	#N/A	None	0	1	#N/A	A0A0C3C2R7	21542	0.984464	1	59				46039	2	2	OmZn-only
21548	scaffold_29:0069621-0070671	None	None	#N/A	None	29	35	1.2069	A0A0C3CU15	21548	1.40322	0.00333637	183				29096	1	3	no
21549	scaffold_29:0082416-0084060	0.568182	0.68323	-0.115048	1.51015	0	2	#N/A	A0A0C3GAG0	21549	0.930518	0.954407	418				30741	1	3	no
21550	scaffold_29:0099522-0099979	None	None	#N/A	None	27	10	0.37037	A0A0C3GAG4	21550	0.774241	0.680421	117	ATP binding ; mismatch repair ; mismatched DNA binding	DNA mismatch repair protein MutS, N-terminal		10669	5	20	no
21552	scaffold_29:0117900-0118774	None	None	#N/A	None	32	54	1.6875	A0A0C3GP60	21552	0.882366	1	86				10868	2	19	no
21553	scaffold_29:0181102-0181537	0.188679	0.188679	0	-0.178259	8	14	1.75	A0A0C3C2V7	21553	0.933539	1	88				114871	1	1	OmZn-only
21558	scaffold_29:0237802-0238318	None	None	#N/A	None	1	3	3	A0A0C3C2X1	21558	0.635654	0.365765	138				13211	3	12	no
21559	scaffold_30:0001173-0001879	None	None	#N/A	None	0	0	#N/A	A0A0C3GRK2	21559	1.17365	1	69				114873	1	1	OmZn-only
21560	scaffold_30:0002024-0002545	None	None	#N/A	None	1	6	6	A0A0C3CTU3	21560	1.03778	1	92				114874	1	1	OmZn-only
21566	scaffold_30:0017101-0018004	None	None	#N/A	None	2	5	2.5	A0A0C3GNZ3	21566	1.09994	1	82				17890	1	7	no
21568	scaffold_30:0088401-0089144	None	None	#N/A	None	9	10	1.11111	A0A0C3GP08	21568	0.908065	1	98				114882	1	1	OmZn-only
21574	scaffold_30:0173470-0174317	None	None	#N/A	None	0	0	#N/A	A0A0C3GAE6	21574	0.896066	0.977078	122				3	188	2618	no
21582	scaffold_32:0021032-0021531	0.356514	0.19517	0.161345	1.12145	14	6	0.428571	A0A0C3GN52	21582	0.839156	1	52				114885	1	1	OmZn-only
21593	scaffold_32:0091539-0092070	0.102908	0.169718	-0.06681	-1.60222	123	104	0.845528	A0A0C3GRB3	21593	0.992401	1	72				114887	1	1	OmZn-only
21598	scaffold_32:0110585-0111573	0.178395	0.141645	0.0367498	0.616595	36	25	0.694444	A0A0C3CTL8	21598	1.1525	1	272	metabolic process ; hydrolase activity ; catalytic activity ; hydrolase activity, acting on acid halide bonds, in C-halide compounds	Haloacid dehydrogenase/epoxide hydrolase ; Haloacid dehalogenase-like hydrolase ; Haloacid dehalogenase, type II ; HAD-superfamily hydrolase, subfamily IA, variant 2		8547	1	27	no
21600	scaffold_32:0115965-0116375	0.120784	0.145492	-0.0247074	1.4833	15	11	0.733333	A0A0C3GN90	21600	1.18917	1	69				114889	1	1	OmZn-only
21605	scaffold_32:0156092-0157296	0.420389	0.297168	0.123221	0.46303	106	18	0.169811	A0A0C3GRD6	21605	1.0743	1	132	small conjugating protein ligase activity ; post-translational protein modification ; regulation of protein metabolic process ; ubiquitin-protein ligase activity ; regulation of ubiquitin-protein ligase activity ; regulation of ubiquitin-protein ligase activity during meiotic cell cycle ; positive regulation of ubiquitin-protein ligase activity ; negative regulation of ubiquitin-protein ligase ac…	Ubiquitin-conjugating enzyme, E2 ; Ubiquitin-conjugating enzyme, E2 ; Ubiquitin-conjugating enzyme, E2 ; Ubiquitin-conjugating enzyme, E2 ; Ubiquitin-conjugating enzyme, E2 ; Ubiquitin-conjugating enzyme/RWD-like	Posttranslational modification, protein turnover, chaperones	3026	1	59	no
21610	scaffold_33:0005905-0006707	0.310001	0.22142	0.0885809	-0.469046	24	29	1.20833	A0A0C3GQZ5	21610	1.25392	1	180				16905	2	7	no
21611	scaffold_33:0015994-0016564	0.315935	0.354952	-0.0390168	0.147912	0	0	#N/A	A0A0C3G9P5	21611	0.928659	1	76				114895	1	1	OmZn-only
21620	scaffold_33:0169125-0169658	None	None	#N/A	None	16	19	1.1875	A0A0C3G9V0	21620	1.10249	1	56				33413	3	3	OmZn-only
21621	scaffold_33:0182012-0182735	None	None	#N/A	None	0	0	#N/A	A0A0C3CTG9	21621	0.890023	1	121				28840	2	3	no
21633	scaffold_34:0092938-0093631	0.33345	0.296263	0.0371876	1.37059	17	11	0.647059	A0A0C3GQX1	21633	0.88634	0.985824	173		Aflatoxin regulatory protein		4918	4	36	no
21634	scaffold_34:0093698-0094750	0.482032	0.391381	0.0906514	0.907633	32	8	0.25	A0A0C3CT84	21634	0.617584	0.470438	229	glutathione transferase activity	Glutathione S-transferase, C-terminal ; Glutathione S-transferase, N-terminal ; Glutathione S-transferase, C-terminal-like ; Thioredoxin-like fold	Posttranslational modification, protein turnover, chaperones	197	14	320	no
21636	scaffold_34:0097847-0098609	0.404321	0.324654	0.0796669	1.13601	18	5	0.277778	A0A0C3G9M3	21636	2.36732	0.452519	167		Protein of unknown function DUF1772, fungi		11975	1	15	no
21637	scaffold_34:0098738-0099522	0.238116	0.190235	0.0478804	1.06573	55	19	0.345455	A0A0C3GQX8	21637	2.54403	0.599656	153				6252	2	32	no
21644	scaffold_35:0035958-0036714	0.472869	0.402723	0.0701468	1.08617	29	45	1.55172	A0A0C3C1W9	21644	0.528576	0.919842	133	transcription factor activity ; nucleus ; regulation of transcription, DNA-dependent ; zinc ion binding	Fungal transcriptional regulatory protein, N-terminal ; Fungal transcriptional regulatory protein, N-terminal ; Fungal transcriptional regulatory protein, N-terminal ; Fungal transcriptional regulatory protein, N-terminal ; Fungal transcriptional regulatory protein, N-terminal		10797	3	19	no
21647	scaffold_35:0071491-0072226	None	None	#N/A	None	24	9	0.375	A0A0C3GQR9	21647	3.67551	0.296423	153				5163	3	35	no
21649	scaffold_36:0006836-0007616	0	1.11022e-16	-1.11022e-16	-1.69312	0	0	#N/A	A0A0C3G9A2	21649	1.02391	1	99		Protein of unknown function DUF899, thioredoxin-like		7085	5	30	no
21650	scaffold_36:0008641-0009166	0.1	0.225517	-0.125517	-0.816511	110	14	0.127273	A0A0C3CSY1	21650	0.866934	1	116				114907	1	1	OmZn-only
21655	scaffold_36:0088936-0089544	0.158539	0.104823	0.0537161	1.53447	3	13	4.33333	A0A0C3G9D6	21655	5.01389	0.00947605	125				22012	1	5	no
21656	scaffold_36:0089730-0090655	0.500264	0.39559	0.104674	0.625656	47	17	0.361702	A0A0C3GQN3	21656	1.64202	1	96				114911	1	1	OmZn-only
21667	scaffold_37:0100595-0101312	None	None	#N/A	None	44	38	0.863636	A0A0C3GMK3	21667	2.3486	0.468223	223				4940	8	36	no
21671	scaffold_38:0005423-0005971	None	None	#N/A	None	8	6	0.75	A0A0C3C1K8	21671	1.48935	0.828977	97				13791	1	11	no
21678	scaffold_40:0046112-0047090	None	None	#N/A	None	0	0	#N/A	A0A0C3C1J1	21678	1.29337	1	117				37320	2	2	OmZn-only
21681	scaffold_41:0032917-0034059	0.224344	0.170349	0.0539959	0.437008	1	9	9	A0A0C3GMA5	21681	0.815401	0.619784	247			Extracellular structures	16415	1	8	no
21682	scaffold_41:0040115-0040431	None	None	#N/A	None	72	81	1.125	A0A0C3C1I1	21682	5.14038	0.446532	81				114918	1	1	OmZn-only
21689	scaffold_47:0010585-0011231	0.32261	0.220377	0.102234	1.14882	37	18	0.486486	A0A0C3CSD0	21689	1.17944	1	68				114921	1	1	OmZn-only
21691	scaffold_47:0035772-0036446	0.287366	0.287366	0	0.3194	38	18	0.473684	A0A0C3CSG0	21691	1.0423	1	78				114922	1	1	OmZn-only
21696	scaffold_54:0028753-0029043	None	None	#N/A	None	0	0	#N/A	A0A0C3GPS5	21696	1.6095	1	58				46039	2	2	OmZn-only
21697	scaffold_57:0000432-0001001	None	None	#N/A	None	4	4	1	A0A0C3GPN9	21697	1.17027	1	56				33413	3	3	OmZn-only
21701	scaffold_01:0006285-0007513	0.706215	0.338863	0.367352	1.32352	33	12	0.363636	A0A0C3HUR6	21701	4.26028	1	384		Chondroitin AC/alginate lyase		10934	4	19	no
21704	scaffold_01:0021914-0024160	None	None	#N/A	None	0	0	#N/A	A0A0C3DXB2	21704	0.50676	1	659	catalytic activity ; glucan 1,4-alpha-glucosidase activity ; polysaccharide metabolic process	Glycoside hydrolase 15-related ; Six-hairpin glycosidase-like		2000	2	66	no
21721	scaffold_01:0088066-0090547	None	None	#N/A	None	0	3	#N/A	A0A0C3D624	21721	1.29417	1	742	transcription factor activity ; nucleus ; regulation of transcription, DNA-dependent ; zinc ion binding ; DNA binding ; transcription	Fungal transcriptional regulatory protein, N-terminal ; Fungal specific transcription factor ; Fungal transcriptional regulatory protein, N-terminal		10150	5	22	no
21722	scaffold_01:0091525-0092016	None	None	#N/A	None	1	1	1	A0A0C3HUT5	21722	1.06928	1	129	catalytic activity ; metabolic process	Isochorismatase hydrolase	General function prediction only	2685	2	62	no
21737	scaffold_01:0138270-0138917	0.287015	0.239382	0.0476327	0.60247	28	12	0.428571	A0A0C3DXF2	21737	1.47404	1	196	carbonate dehydratase activity ; zinc ion binding ; carbon utilization	Carbonic anhydrase ; Carbonic anhydrase		916	10	104	no
21750	scaffold_01:0170776-0171768	0.260354	0.193292	0.0670624	0.65936	38	38	1	A0A0C3DXG3	21750	1.7126	1	254	transcription factor activity ; nucleus ; regulation of transcription, DNA-dependent ; zinc ion binding	Fungal transcriptional regulatory protein, N-terminal ; Fungal transcriptional regulatory protein, N-terminal ; Fungal transcriptional regulatory protein, N-terminal ; Fungal transcriptional regulatory protein, N-terminal ; Fungal transcriptional regulatory protein, N-terminal ; Fungal transcriptional regulatory protein, N-terminal		77	39	578	no
21770	scaffold_01:0231341-0233113	None	None	#N/A	None	0	0	#N/A	A0A0C3DXI3	21770	1.05037	1	477			Chromatin structure and dynamics	52	8	685	no
21777	scaffold_01:0252066-0254060	None	None	#N/A	None	17	16	0.941176	A0A0C3HF18	21777	1.47857	1	576	proteolysis ; X-Pro aminopeptidase activity ; metabolic process ; hydrolase activity ; X-Pro dipeptidyl-peptidase activity	Peptidase S15 ; Peptidase S15/CocE/NonD, C-terminal ; CocE/NonD hydrolase ; Galactose-binding like		3631	9	49	no
21789	scaffold_01:0286836-0288059	0.507042	0.44177	0.0652725	0.161329	49	28	0.571429	A0A0C3DXJ9	21789	1.53066	1	390	catalytic activity ; metabolic process ; branched-chain-amino-acid transaminase activity ; branched chain family amino acid metabolic process	Aminotransferase, class IV ; Aminotransferase, class IV ; Branched-chain amino acid aminotransferase II ; Aminotransferase, class IV ; Aminotransferase, class IV	Amino acid transport and metabolism	545	3	148	no
21790	scaffold_01:0289238-0290161	0.160775	0.150303	0.0104718	0.519005	33	16	0.484848	A0A0C3D693	21790	1.42132	1	289	metabolic process ; oxidoreductase activity ; catalytic activity ; binding ; F420H2 dehydrogenase activity ; sulfur oxygenase reductase activity ; malolactic enzyme activity ; regulation of oxidoreductase activity	Glucose/ribitol dehydrogenase ; Short-chain dehydrogenase/reductase SDR ; NAD(P)-binding	Secondary metabolites biosynthesis, transport and catabolism	242	12	267	no
21791	scaffold_01:0291584-0293380	0.470205	0.439052	0.0311524	0.352865	70	57	0.814286	A0A0C3HV15	21791	1.1679	1	544				11723	4	16	no
21800	scaffold_01:0318456-0319511	0.136237	0.109962	0.0262756	0.482515	21	17	0.809524	A0A0C3HF45	21800	0.579199	1	227	catalytic activity ; metabolic process	KDPG and KHG aldolase		9035	1	26	no
21801	scaffold_01:0320865-0321599	None	None	#N/A	None	9	7	0.777778	A0A0C3HX98	21801	1.41693	1	245	metabolic process ; oxidoreductase activity ; catalytic activity ; binding ; tropine dehydrogenase activity	Short-chain dehydrogenase/reductase SDR ; Glucose/ribitol dehydrogenase ; Short-chain dehydrogenase/reductase SDR ; Short-chain dehydrogenase/reductase SDR ; NAD(P)-binding	General function prediction only	86	22	538	no
21812	scaffold_01:0371811-0372373	None	None	#N/A	None	5	8	1.6	A0A0C3HXB5	21812	Err:512	1	109		SSP		114177	1	1	OmZn-only
21814	scaffold_01:0381932-0383582	0.198767	0.172178	0.0265895	-0.502038	65	64	0.984615	A0A0C3D6C0	21814	0.907717	1	514		Heterokaryon incompatibility		3	188	2618	no
21818	scaffold_01:0391427-0392377	0.283684	0.230557	0.0531269	0.371254	43	23	0.534884	A0A0C3DXN6	21818	3.90604	0.089779	317	dihydrodipicolinate reductase activity ; lysine biosynthetic process via diaminopimelate ; catalytic activity ; binding ; metabolic process	Dihydrodipicolinate reductase ; NAD(P)-binding		11490	2	17	no
21827	scaffold_01:0422345-0423388	0.258168	0.216657	0.0415111	0.263261	47	39	0.829787	A0A0C3DXP6	21827	1.41021	1	310			Signal transduction mechanisms	113574	1	1	OmZn-only
21852	scaffold_01:0497956-0501452	None	None	#N/A	None	0	0	#N/A	A0A0C3HXG6	21852	0.612253	0.143649	1101	iron ion binding ; electron transport ; electron carrier activity ; FMN binding ; monooxygenase activity ; heme binding ; oxidoreductase activity ; NADPH-hemoprotein reductase activity	Flavodoxin-like ; Flavoprotein pyridine nucleotide cytochrome reductase ; Cytochrome P450 ; Cytochrome P450, E-class, group I ; Cytochrome P450 ; Oxidoreductase FAD/NAD(P)-binding ; Flavodoxin/nitric oxide synthase ; FAD-binding, type 1 ; Flavodoxin/nitric oxide synthase ; Cytochrome P450 ; Cytochrome P450	Energy production and conversion	565	5	145	no
21862	scaffold_01:0546025-0547808	None	None	#N/A	None	35	28	0.8	A0A0C3D6H5	21862	0.761719	1	490	electron transport ; oxidoreductase activity ; (S)-2-hydroxy-acid oxidase activity ; glycolate oxidase activity ; glycolate oxidase complex	FMN-dependent alpha-hydroxy acid dehydrogenase	Energy production and conversion	100	17	474	no
21886	scaffold_01:0631183-0632092	None	None	#N/A	None	3	4	1.33333	A0A0C3HVC6	21886	1.93655	1	182				14233	2	10	no
21895	scaffold_01:0666567-0668640	0.302111	0.204353	0.0977582	0.343702	107	67	0.626168	A0A0C3HFH9	21895	1.1381	1	629				30783	1	3	no
21908	scaffold_01:0709141-0710774	0.473104	0.473104	0	0.566833	78	28	0.358974	A0A0C3DXZ4	21908	1.20386	1	474	oxidoreductase activity ; FAD binding ; electron transport ; hydrolase activity, hydrolyzing O-glycosyl compounds ; carbohydrate metabolic process ; cytoplasm ; cell redox homeostasis ; glutathione-disulfide reductase activity ; glutathione metabolic process ; NADP binding	Pyridine nucleotide-disulphide oxidoreductase, NAD-binding region ; FAD-dependent pyridine nucleotide-disulphide oxidoreductase ; Pyridine nucleotide-disulphide oxidoreductase, class I ; Mercuric reductase ; Pyridine nucleotide-disulphide oxidoreductase, NAD-binding region ; Pyridine nucleotide-disulphide oxidoreductase, dimerisation ; FAD-dependent pyridine nucleotide-disulphide oxidoreductase ;…	Secondary metabolites biosynthesis, transport and catabolism	1453	3	76	no
21910	scaffold_01:0716234-0717785	0.515879	0.408961	0.106918	0.36329	60	18	0.3	A0A0C3HVG2	21910	1.23451	1	440		Chondroitin AC/alginate lyase		12044	7	15	no
21920	scaffold_01:0757307-0758161	0.284379	0.214623	0.069756	-0.603159	31	48	1.54839	A0A0C3HFK9	21920	0.842979	1	285				12320	8	14	no
21921	scaffold_01:0760374-0761182	0.222222	None	#N/A	-0.766238	1	3	3	A0A0C3HXQ4	21921	Err:512	1	140				114339	1	1	OmZn-only
21923	scaffold_01:0764637-0765174	0.032619	0.0854251	-0.0528061	-1.75706	6	11	1.83333	A0A0C3D6Q2	21923	0.906739	1	112				114336	1	1	OmZn-only
21939	scaffold_01:0825020-0826986	0.467266	0.404842	0.0624235	0.84567	67	25	0.373134	A0A0C3HXS6	21939	0.189215	0.589101	594	monooxygenase activity ; electron transport ; aromatic compound metabolic process ; metabolic process ; oxidoreductase activity ; phenol 2-monooxygenase activity	Aromatic-ring hydroxylase ; Monooxygenase, FAD-binding ; Phenol hydroxylase, C-terminal dimerisation ; Thioredoxin-like fold	Coenzyme transport and metabolism	219	6	288	no
21947	scaffold_01:0850295-0851690	0.509309	0.396407	0.112902	1.00962	60	46	0.766667	A0A0C3HVJ9	21947	1.11167	1	431	metabolic process ; oxidoreductase activity ; electron transport ; salicylate 1-monooxygenase activity	Aromatic-ring hydroxylase ; Fumarate reductase/succinate dehydrogenase flavoprotein, N-terminal	Energy production and conversion	73	27	597	no
21986	scaffold_01:0978580-0981109	0.478947	0.431145	0.0478015	0.659755	121	43	0.355372	A0A0C3HVP4	21986	0.262902	0.54219	806	copper ion binding ; amine oxidase activity ; amine metabolic process ; qui binding	Copper amine oxidase ; Copper amine oxidase, C-terminal ; Region of unknown function DUF1965 ; Copper amine oxidase, C-terminal ; Copper amine oxidase, N-terminal region	Secondary metabolites biosynthesis, transport and catabolism	2784	2	61	no
22002	scaffold_01:1041138-1042224	None	None	#N/A	None	5	9	1.8	A0A0C3HY23	22002	1.09607	1	314				113861	1	1	OmZn-only
22033	scaffold_01:1134815-1136506	0.566465	0.566465	0	0.0718615	82	19	0.231707	A0A0C3HY53	22033	0.786182	1	497	transporter activity ; transport ; integral to membrane	Major facilitator superfamily MFS-1 ; Major facilitator superfamily ; MFS general substrate transporter	Carbohydrate transport and metabolism	11	35	1337	no
22042	scaffold_01:1160370-1161686	0.43807	0.349307	0.0887623	0.733217	67	26	0.38806	A0A0C3HG38	22042	0.861911	1	387		UAA transporter	Carbohydrate transport and metabolism	3859	1	45	no
22049	scaffold_01:1186364-1187878	0.455312	0.411423	0.0438887	0.753946	52	5	0.0961538	A0A0C3D743	22049	1.07046	1	415	proteolysis ; metalloexopeptidase activity ; methionyl aminopeptidase activity	Peptidase M24, catalytic core ; Peptidase M24, catalytic core	General function prediction only	8024	1	28	no
22063	scaffold_01:1227037-1227549	0.399833	0.29417	0.105663	1.45073	27	11	0.407407	A0A0C3HG59	22063	4.36279	0.728208	171	cluster 1660; 21 species, Oidma3			37127	1	2	no
22076	scaffold_01:1257442-1259209	None	None	#N/A	None	45	70	1.55556	A0A0C3HW89	22076	0.766618	1	433				3	188	2618	no
22090	scaffold_01:1302404-1303099	None	None	#N/A	None	1	6	6	A0A0C3HWA4	22090	3.81323	1	232				10888	2	19	no
22091	scaffold_01:1304174-1308525	0.457902	0.379105	0.0787971	1.24993	216	59	0.273148	A0A0C3HG80	22091	1.15399	1	1432	ATP binding ; ATPase activity ; nucleotide binding ; nucleoside-triphosphatase activity ; transport ; integral to membrane ; ATPase activity, coupled to transmembrane movement of substances	ABC transporter-like ; ABC transporter-like ; ABC-2 type transporter ; CDR ABC transporter ; AAA+ ATPase, core ; ABC transporter-like ; ABC transporter-like	Secondary metabolites biosynthesis, transport and catabolism	90	17	533	no
22102	scaffold_01:1336454-1338171	0.239849	0.239849	0	0.774033	39	61	1.5641	A0A0C3HYA9	22102	0.425562	1	537			Function unknown	113580	1	1	OmZn-only
22104	scaffold_01:1344315-1345501	0.503399	0.399211	0.104188	1.06227	38	16	0.421053	A0A0C3D787	22104	1.11464	1	351	hydrolase activity	NUDIX hydrolase, core ; NUDIX hydrolase, core ; NUDIX	Translation, ribosomal structure and biogenesis	8813	1	27	no
22115	scaffold_01:1378813-1381630	0.556943	0.491922	0.0650205	1.06514	99	17	0.171717	A0A0C3HYC0	22115	1.06094	1	876	DNA ligase (ATP) activity ; ATP binding ; DNA replication ; DNA repair ; DNA recombination ; DNA binding	ATP dependent DNA ligase, central ; DNA ligase, N-terminal ; ATP dependent DNA ligase, C-terminal ; ATP-dependent DNA ligase ; ATP dependent DNA ligase, central ; ATP-dependent DNA ligase, conserved site ; ATP-dependent DNA ligase, conserved site	Replication, recombination and repair	768	2	120	no
22123	scaffold_01:1404630-1405242	0.114286	0.1	0.0142857	-1.06894	0	3	#N/A	A0A0C3HYC6	22123	2.40375	1	191				113829	1	1	OmZn-only
22130	scaffold_01:1422146-1423204	0.604647	0.513613	0.0910337	0.999784	16	14	0.875	A0A0C3HWE5	22130	0.98305	1	300			Cytoskeleton	8738	1	27	no
22132	scaffold_01:1425674-1426275	0.356253	0.279221	0.0770318	0.698366	15	33	2.2	A0A0C3HYD1	22132	0.884441	1	190				12040	2	15	no
22134	scaffold_01:1429033-1429476	0.413167	0.3448	0.0683666	0.0417067	10	8	0.8	A0A0C3HWE9	22134	1.75249	0.355843	129				24426	1	4	no
22143	scaffold_01:1452977-1454174	0.401051	0.310694	0.0903565	0.801782	30	36	1.2	A0A0C3HWG0	22143	1.01188	1	346	catalytic activity ; binding ; metabolic process ; NADPH:qui reductase activity	Alcohol dehydrogenase, zinc-binding ; Alcohol dehydrogenase GroES-like ; GroES-like ; NAD(P)-binding	Energy production and conversion	1441	3	76	no
22149	scaffold_01:1476435-1478914	0.709809	0.610728	0.0990807	1.50695	63	52	0.825397	A0A0C3HWG4	22149	0.862136	0.890364	741	transcription factor activity ; nucleus ; regulation of transcription, DNA-dependent ; zinc ion binding ; DNA binding ; transcription	Fungal transcriptional regulatory protein, N-terminal ; Fungal specific transcription factor ; Fungal transcriptional regulatory protein, N-terminal ; Fungal transcriptional regulatory protein, N-terminal ; Fungal transcriptional regulatory protein, N-terminal ; Fungal transcriptional regulatory protein, N-terminal		1050	5	94	no
22201	scaffold_01:1610785-1613333	0.558607	0.469702	0.0889051	0.652736	74	17	0.22973	A0A0C3D7H5	22201	0.862701	0.805168	832	proteolysis ; serine-type peptidase activity ; membrane ; adenylate cyclase activity ; calcium- and calmodulin-responsive adenylate cyclase activity	Tetratricopeptide TPR-1 ; Tetratricopeptide TPR2 ; Tetratricopeptide region ; Tetratricopeptide region ; Tetratricopeptide region ; Peptidase S26A, signal peptidase I	Cell cycle control, cell division, chromosome partitioning	2281	1	64	no
22214	scaffold_01:1646672-1648344	0.540364	0.453468	0.0868957	1.09111	45	41	0.911111	A0A0C3D7I9	22214	0.913707	1	471	monooxygenase activity ; iron ion binding ; electron transport ; heme binding	Cytochrome P450, E-class, group IV ; Cytochrome P450 ; Cytochrome P450 ; Cytochrome P450	Lipid transport and metabolism	43	14	757	no
22228	scaffold_01:1687783-1688495	0.507878	0.452096	0.0557823	0.959947	17	7	0.411765	A0A0C3HGL0	22228	1.13225	1	220	mitochondrial inner membrane ; protein transporter activity ; protein transport	Mitochondrial import inner membrane translocase, subunit Tim17/22	Intracellular trafficking, secretion, and vesicular transport	2854	1	61	no
22241	scaffold_01:1720331-1722373	0.436556	0.354696	0.0818607	0.386068	64	26	0.40625	A0A0C3D7L6	22241	0.988093	1	681	SRP-dependent cotranslational protein targeting to membrane ; 7S RNA binding ; signal recognition particle	Signal recognition particle, SRP72 subunit, RNA-binding	Intracellular trafficking, secretion, and vesicular transport	7685	1	29	no
22252	scaffold_01:1743551-1744261	0.625933	0.5325	0.0934324	1.23148	16	10	0.625	A0A0C3HGN3	22252	1.26515	0.306457	178	isomerase activity ; protein binding ; peptidyl-prolyl cis-trans isomerase activity ; cyclophilin ; FK506-sensitive peptidyl-prolyl cis-trans isomerase ; cyclophilin-type peptidyl-prolyl cis-trans isomerase activity	WW/Rsp5/WWP ; Peptidyl-prolyl cis-trans isomerase, PpiC-type ; WW/Rsp5/WWP ; WW/Rsp5/WWP ; Peptidyl-prolyl cis-trans isomerase, PpiC-type ; WW/Rsp5/WWP ; WW/Rsp5/WWP	Posttranslational modification, protein turnover, chaperones	2661	1	62	no
22253	scaffold_01:1744624-1745280	0.682608	0.584884	0.0977239	1.47905	7	1	0.142857	A0A0C3HYP2	22253	1.26072	0.695554	129	nucleic acid binding ; zinc ion binding ; transcription regulator activity ; regulation of transcription ; DNA binding ; DNA-directed RNA polymerase activity ; transcription ; DNA-directed RNA polymerase I activity ; DNA-directed RNA polymerase II activity ; DNA-directed RNA polymerase III activity ; RNA polymerase activity	Zinc finger, TFIIS-type ; DNA-directed RNA polymerase, M/15 kDa subunit ; Zinc finger, TFIIS-type ; DNA-directed RNA polymerase, M/15 kDa subunit ; Zinc finger, TFIIS-type ; Zinc finger, TFIIS-type	Transcription	2477	1	63	no
22308	scaffold_01:1884441-1885045	0.241243	0.200683	0.04056	1.16112	4	21	5.25	A0A0C3D7U0	22308	0.921742	1	158				114285	1	1	OmZn-only
22328	scaffold_01:1924687-1925797	0.363224	0.277135	0.0860895	1.68978	30	19	0.633333	A0A0C3HWZ0	22328	1.97024	0.896327	353			Carbohydrate transport and metabolism	10918	1	19	no
22333	scaffold_01:1948936-1949762	None	None	#N/A	None	0	0	#N/A	A0A0C3HWZ5	22333	0.887939	1	258		Cupredoxin		1319	4	80	no
22356	scaffold_01:2013533-2014359	0.536191	0.459277	0.0769141	1.22358	29	5	0.172414	A0A0C3HX17	22356	1.04109	1	256	nucleus ; regulation of transcription, DNA-dependent	YEATS ; YEATS	Transcription	2969	1	60	no
22360	scaffold_01:2025946-2026539	None	None	#N/A	None	4	26	6.5	A0A0C3HX21	22360	1.59216	0.47377	198			Extracellular structures	21463	2	5	no
22363	scaffold_01:2034872-2035673	0.285452	0.16083	0.124622	1.48468	5	20	4	A0A0C3D810	22363	3.51041	1	163				1185	7	86	no
22365	scaffold_01:2040017-2040988	0.477822	0.38876	0.0890621	1.12544	36	28	0.777778	A0A0C3HGZ8	22365	1.70312	0.699259	324				19276	2	6	no
22366	scaffold_01:2042655-2043375	0.51393	0.395788	0.118143	1.42959	28	14	0.5	A0A0C3HZ27	22366	3.59489	0.39559	215	antioxidant activity ; oxidoreductase activity	Alkyl hydroperoxide reductase/ Thiol specific antioxidant/ Mal allergen ; Thioredoxin-like fold	Posttranslational modification, protein turnover, chaperones	8933	1	27	no
22372	scaffold_01:2060101-2061711	0.573691	0.493099	0.0805917	1.00008	42	17	0.404762	A0A0C3DZG9	22372	1.30594	0.973634	537	protein serine/threonine kinase activity ; ATP binding ; protein-tyrosine kinase activity ; protein amino acid phosphorylation ; transmembrane receptor protein serine/threonine kinase activity ; 3-phosphoinositide-dependent protein kinase activity ; DNA-dependent protein kinase activity ; AMP-activated protein kinase activity ; casein kinase activity ; casein kinase I activity ; cyclic nucleotide…	RIO kinase ; Serine/threonine-protein kinase Rio1 ; RIO kinase ; Tyrosine protein kinase, active site ; RIO kinase ; Protein kinase-like	Signal transduction mechanisms	2198	1	65	no
22377	scaffold_01:2072022-2072997	0.266612	0.236735	0.0298775	0.867827	7	23	3.28571	A0A0C3D827	22377	1.16762	1	169				114257	1	1	OmZn-only
22378	scaffold_01:2075437-2077104	0.569874	0.432443	0.137431	1.69539	52	20	0.384615	A0A0C3HH12	22378	0.739622	0.320592	556			Function unknown	12724	2	13	no
22381	scaffold_01:2084092-2084655	0.310105	0.296024	0.014081	0.73513	9	22	2.44444	A0A0C3HX43	22381	0.878642	1	188				114249	1	1	OmZn-only
22388	scaffold_01:2104972-2105446	0.490263	0.427966	0.0622974	0.478934	11	1	0.0909091	A0A0C3HZ51	22388	1.07263	1	122				113793	1	1	OmZn-only
22402	scaffold_01:2145016-2145625	0.337992	0.264073	0.0739183	1.08304	17	10	0.588235	A0A0C3D861	22402	1.07171	1	164	RNA binding ; endoribonuclease activity ; ribonuclease activity	Guanine-specific ribonuclease N1 and T1 ; Ribonuclease/ribotoxin		8674	2	27	no
22417	scaffold_01:2191117-2192167	0.484095	0.377984	0.106112	1.22701	23	29	1.26087	A0A0C3D875	22417	1.59566	1	332				16135	1	8	no
22431	scaffold_01:2224894-2226870	0.49332	0.405506	0.0878137	1.20155	70	50	0.714286	A0A0C3HZA1	22431	1.04949	1	594	beta-lactamase activity ; beta-lactam antibiotic catabolic process ; response to antibiotic	Beta-lactamase ; Beta-lactamase-type transpeptidase fold		1186	6	86	no
22432	scaffold_01:2227150-2228424	0.379351	0.302083	0.0772681	0.684261	23	24	1.04348	A0A0C3DZR1	22432	1.19207	1	390				17252	1	7	no
22451	scaffold_01:2281090-2281618	0.117042	0.060911	0.0561314	0.455772	16	19	1.1875	A0A0C3HZC4	22451	1.01738	1	166				113770	1	1	OmZn-only
22455	scaffold_01:2289420-2290100	0.632983	0.540653	0.0923299	1.36119	33	8	0.242424	A0A0C3HZG6	22455	1.32118	1	227		Thaumatin, pathogenesis-related		24428	1	4	no
22460	scaffold_01:2299418-2300915	0.601598	0.501656	0.099942	1.50103	39	58	1.48718	A0A0C3HZI8	22460	1.11611	1	471				9832	1	24	no
22461	scaffold_01:2302262-2302858	0.538667	0.464595	0.0740718	1.52778	11	22	2	A0A0C3DZX8	22461	0.47948	0.930126	199			RNA processing and modification	14309	1	10	no
22478	scaffold_01:2338165-2339526	0.372067	0.303898	0.0681694	0.97067	12	34	2.83333	A0A0C3D8I9	22478	0.737406	0.777773	329				114240	1	1	OmZn-only
22484	scaffold_01:2351970-2353129	0.56682	0.4182	0.14862	0.100741	24	39	1.625	A0A0C3HXM7	22484	1.35033	1	317				24222	1	4	no
22489	scaffold_01:2367041-2369893	0.37957	0.319301	0.0602693	0.984171	87	113	1.29885	A0A0C3HXN1	22489	0.876509	1	913				13708	1	11	no
22495	scaffold_01:2389603-2390089	0.25334	0.194769	0.0585716	1.84423	11	19	1.72727	A0A0C3HHG6	22495	0.845393	1	148			Translation, ribosomal structure and biogenesis	861	4	109	no
22500	scaffold_01:2401172-2401775	0.28614	0.20358	0.0825601	0.997304	21	10	0.47619	A0A0C3HZM7	22500	1.51855	1	158				15134	1	9	no
22516	scaffold_01:2448710-2449302	0.376884	0.292561	0.0843222	0.755432	7	7	1	A0A0C3HHI7	22516	1.85604	9.89016e-13	160		CHCH	Function unknown	2897	1	61	no
22549	scaffold_01:2535992-2536424	-0.0138249	0.0131579	-0.0269828	-1.97715	4	11	2.75	A0A0C3HHL8	22549	1.51558	0.701685	133	phosphoribosylaminoimidazolesuccinocarboxamide synthase activity ; purine nucleotide biosynthetic process	SAICAR synthetase	Nucleotide transport and metabolism	2714	2	62	no
22579	scaffold_01:2619687-2622216	0.522234	0.444656	0.0775773	0.838411	77	14	0.181818	A0A0C3HZU5	22579	2.05458	0.218125	776	hydrolase activity, hydrolyzing O-glycosyl compounds ; carbohydrate metabolic process ; carbohydrate binding ; beta-glucosidase activity	Glycoside hydrolase, family 3, N-terminal ; Glycoside hydrolase, family 3, N-terminal ; Glycoside hydrolase, family 3, C-terminal ; Carbohydrate-binding ; Glycoside hydrolase, catalytic core ; Glycoside hydrolase, family 3, C-terminal		3402	3	53	no
22625	scaffold_01:2761188-2763261	0.537412	0.462893	0.0745188	0.770925	47	26	0.553191	A0A0C3HZY8	22625	0.970867	1	639	protein binding ; zinc ion binding	Zinc finger, C6HC-type ; Zinc finger, RING-type	Posttranslational modification, protein turnover, chaperones	252	3	260	no
22654	scaffold_01:2848260-2849315	0.127536	0.0438378	0.0836985	0.235894	32	3	0.09375	A0A0C3D8Z5	22654	0.969725	1	336	hydrolase activity, hydrolyzing O-glycosyl compounds ; carbohydrate metabolic process ; chitinase activity ; endochitinase activity	Glycoside hydrolase, family 18, catalytic domain ; Glycoside hydrolase, catalytic core	Cell wall/membrane/envelope biogenesis	410	13	183	no
22659	scaffold_01:2869993-2870696	0.383117	0.322827	0.0602895	1.28874	8	16	2	A0A0C3HHX3	22659	0.148995	0.947429	201				114192	1	1	OmZn-only
22673	scaffold_01:2912260-2913475	0.639505	0.548921	0.0905844	0.986419	28	20	0.714286	A0A0C3HHZ2	22673	0.536579	0.850028	382		Esterase, SGNH hydrolase-type		13658	2	11	no
22690	scaffold_01:2954502-2955185	0.477476	0.421951	0.0555245	1.74951	15	30	2	A0A0C3E0I9	22690	0.700634	1	228				37016	1	2	no
22692	scaffold_01:2957852-2958950	0.606295	0.527875	0.0784208	1.41013	28	11	0.392857	A0A0C3HY84	22692	0.887973	0.840827	344				12652	1	13	no
22710	scaffold_01:3017192-3017818	0.289788	0.238605	0.0511825	0.132426	8	14	1.75	A0A0C3D946	22710	1.2836	1	209				114176	1	1	OmZn-only
22713	scaffold_01:3026962-3027603	0.517693	0.424113	0.0935806	1.34674	28	19	0.678571	A0A0C3I091	22713	0.258503	0.996451	214				23822	3	4	no
22734	scaffold_01:3091565-3091939	None	None	#N/A	None	0	0	#N/A	A0A0C3HI60	22734	0.911915	1	109				46030	2	2	OmZn-only
22741	scaffold_01:3112493-3116762	0.49678	0.429939	0.0668418	1.12534	129	93	0.72093	A0A0C3HI69	22741	0.926042	1	1292			Replication, recombination and repair	472	2	165	no
22754	scaffold_01:3146651-3147937	0.5232	0.436699	0.0865005	1.60307	15	22	1.46667	A0A0C3I0D9	22754	0.966721	1	407		Beta-ketoacyl synthase, N-terminal		114154	1	1	OmZn-only
22763	scaffold_01:3171704-3172312	0.608935	0.507674	0.101261	1.15514	19	10	0.526316	A0A0C3HI89	22763	0.89442	0.358683	185				13111	3	12	no
22776	scaffold_01:3219459-3224237	0.579442	0.47968	0.099762	1.30158	144	98	0.680556	A0A0C3E0S5	22776	0.801194	0.921559	1549	protein kinase activity ; ATP binding ; protein amino acid phosphorylation ; glucan 1,4-alpha-glucosidase activity	Protein kinase ATP binding, conserved site	RNA processing and modification	11410	1	17	no
22782	scaffold_01:3236503-3237476	0.570208	0.484277	0.0859316	1.41802	27	39	1.44444	A0A0C3HYJ2	22782	0.721213	0.827322	308	hydrolase activity ; bis(5'-nucleosyl)-tetraphosphatase (symmetrical) activity	Metallophosphoesterase ; Serine/threonine-specific protein phosphatase and bis(5-nucleosyl)-tetraphosphatase	Signal transduction mechanisms	6424	1	31	no
22790	scaffold_01:3265245-3266030	0.558333	0.497065	0.0612688	0.804586	7	13	1.85714	A0A0C3HYK4	22790	1.03412	1	205			Signal transduction mechanisms	114139	1	1	OmZn-only
22799	scaffold_01:3288949-3290927	0.54715	0.469973	0.0771771	1.5081	49	39	0.795918	A0A0C3D9E8	22799	1.24171	1	611			Extracellular structures	8843	1	27	no
22802	scaffold_01:3296665-3300060	0.452533	0.363735	0.0887983	0.608614	121	87	0.719008	A0A0C3I0J8	22802	1.26308	1	1078	catalytic activity ; metabolic process ; cofactor binding ; binding	AMP-dependent synthetase and ligase ; Male sterility, NAD-binding ; Phosphopantetheine-binding ; AMP-dependent synthetase and ligase ; Acyl carrier protein-like ; NAD(P)-binding	Lipid transport and metabolism	76	9	589	no
22803	scaffold_01:3300372-3301311	0.400785	0.319013	0.0817719	0.759288	9	28	3.11111	A0A0C3E0W3	22803	1.81812	1	161				114127	1	1	OmZn-only
22836	scaffold_01:3404747-3405211	0.53108	0.453125	0.0779554	-0.13621	7	3	0.428571	A0A0C3I0M8	22836	1.33459	0.985824	143				36574	1	2	no
22850	scaffold_01:3442295-3444021	0.582604	0.497356	0.0852479	1.18877	33	34	1.0303	A0A0C3E124	22850	0.844637	0.796625	523	zinc ion binding	Zinc finger, DHHC-type ; Zinc finger, DHHC-type ; Zinc finger, DHHC-type	General function prediction only	7965	1	28	no
22864	scaffold_01:3491276-3494266	0.478049	0.410344	0.0677052	0.974702	84	25	0.297619	A0A0C3D9L3	22864	1.05461	1	960	nucleic acid binding ; nuclease activity ; protein binding ; RNA interference ; RNA-induced silencing complex	Staphylococcus nuclease subtype ; Staphylococcal nuclease (SNase-like) ; Maternal tudor protein ; RNA-induced silencing complex, nuclease component Tudor-SN ; Staphylococcal nuclease (SNase-like) ; Tudor ; Tudor ; Staphylococcal nuclease (SNase-like) ; Staphylococcal nuclease (SNase-like), OB-fold	Transcription	2832	1	61	no
22865	scaffold_01:3496108-3501579	0.56232	0.489204	0.0731163	0.965879	150	39	0.26	A0A0C3HYV5	22865	0.801807	0.250047	1791	Rho guanyl-nucleotide exchange factor activity ; intracellular ; regulation of Rho protein signal transduction ; small GTPase regulator activity ; histone acetyltransferase activity	Pleckstrin-like ; Dbl homology (DH) domain ; Citron-like ; Citron-like ; Pleckstrin-like ; Dbl homology (DH) domain ; Pleckstrin-like ; Dbl homology (DH) domain ; Dbl homology (DH) domain	Signal transduction mechanisms	314	4	220	no
22873	scaffold_01:3527029-3529102	0.580692	0.510163	0.0705296	1.03036	55	18	0.327273	A0A0C3D9M1	22873	0.492245	0.190409	621	lipid metabolic process ; triacylglycerol lipase activity	Alpha/beta hydrolase fold-1 ; AB-hydrolase associated lipase region	Lipid transport and metabolism	3073	1	59	no
22878	scaffold_01:3542122-3543488	0.514724	0.45132	0.0634035	0.901484	34	29	0.852941	A0A0C3HYX7	22878	1.02546	1	414	oxidoreductase activity ; D-amino-acid dehydrogenase activity	FAD dependent oxidoreductase	General function prediction only	5872	1	33	no
22886	scaffold_01:3562375-3563339	0.586833	0.499673	0.0871609	1.00668	28	26	0.928571	A0A0C3D9N2	22886	1.01401	1	305	nucleic acid binding	RNA recognition motif, RNP-1 ; RNA recognition motif, RNP-1 ; RNA recognition motif, RNP-1	General function prediction only	2260	1	64	no
22903	scaffold_01:3602737-3604556	0.427872	0.427872	0	1.52833	37	21	0.567568	A0A0C3E1A2	22903	1.30183	1	420	extracellular region	Allergen V5/Tpx-1 related ; Allergen V5/Tpx-1 related ; SCP-like extracellular ; Allergen V5/Tpx-1 related ; SCP-like extracellular	Function unknown	450	2	171	no
22915	scaffold_01:3642589-3643030	0.443556	0.389831	0.053725	0.661728	7	4	0.571429	A0A0C3I0Z4	22915	1.67985	0.0616211	112				9181	1	26	no
22938	scaffold_01:3701514-3702985	0.577484	0.491308	0.0861768	1.44096	36	1	0.0277778	A0A0C3D9W9	22938	0.875322	0.248905	452	DNA binding ; protein binding ; nucleus ; transcription ; transcription regulator activity	IWS1, C-terminal ; Transcription elongation factor, TFIIS/elongin A/CRSP70, N-terminal	Function unknown	7463	1	29	no
22948	scaffold_01:3733705-3741234	0.470796	0.380302	0.0904935	1.0887	221	90	0.40724	A0A0C3HZ65	22948	0.798986	0.784585	2371			Cytoskeleton	9224	1	26	no
22950	scaffold_01:3747092-3748818	0.475636	0.383418	0.0922177	0.86527	34	22	0.647059	A0A0C3E1G1	22950	1.06243	1	556	protein kinase activity ; ATP binding ; protein amino acid phosphorylation ; protein-tyrosine kinase activity ; protein serine/threonine kinase activity	Protein kinase, core ; Serine/threonine protein kinase-related ; Tyrosine protein kinase ; Serine/threonine protein kinase ; Protein kinase, core ; Protein kinase-like	Signal transduction mechanisms	12996	2	12	no
22959	scaffold_01:3772367-3776451	0.345222	0.263677	0.0815451	0.946893	144	111	0.770833	A0A0C3E1H0	22959	0.959518	1	1310		RNA-dependent RNA polymerase, eukaryotic-type	RNA processing and modification	6312	1	31	no
22960	scaffold_01:3777248-3777910	0.296407	0.21118	0.0852271	0.765795	15	14	0.933333	A0A0C3D9Z0	22960	1.37556	0.592611	156				1287	2	82	no
22969	scaffold_01:3798046-3799081	0.511687	0.479184	0.0325029	1.52308	8	22	2.75	A0A0C3DA00	22969	0.744769	0.994846	268				114097	1	1	OmZn-only
23000	scaffold_01:3876369-3877177	0.448531	0.351871	0.0966593	1.47872	38	7	0.184211	A0A0C3HJ05	23000	1.1614	1	246	nucleus ; DNA replication	GINS complex, Psf2 component ; GINS complex, PSF2 component, subgroup	Function unknown	8676	1	27	no
23012	scaffold_01:3903427-3904948	0.638939	0.466012	0.172928	1.51934	17	37	2.17647	A0A0C3DA37	23012	0.838809	0.997081	336				114083	1	1	OmZn-only
23014	scaffold_01:3909131-3911454	0.570412	0.510385	0.0600274	1.17814	46	14	0.304348	A0A0C3HJ18	23014	0.599203	0.00400976	568	transcription factor activity ; nucleus ; regulation of transcription	NDT80/PhoG like DNA-binding ; p53-like transcription factor, DNA-binding		5865	1	33	no
23017	scaffold_01:3919835-3920638	0.385302	0.305944	0.0793581	1.40122	10	16	1.6	A0A0C3E1L9	23017	0.848408	1	193				114080	1	1	OmZn-only
23020	scaffold_01:3926027-3926383	None	None	#N/A	None	0	0	#N/A	A0A0C3HJ22	23020	0.585532	1	119				114076	1	1	OmZn-only
23028	scaffold_01:3954818-3955159	0.207418	0.207418	0	0.928404	2	12	6	A0A0C3HJ30	23028	0.598107	0.865394	114				114073	1	1	OmZn-only
23029	scaffold_01:3957309-3957872	-0.00185185	0.0021322	-0.00398405	-2.15664	4	14	3.5	A0A0C3E1N0	23029	0.839165	1	188				114072	1	1	OmZn-only
23045	scaffold_01:4009628-4011899	0.526224	0.45318	0.0730445	0.883277	58	36	0.62069	A0A0C3E1P6	23045	1.1021	1	685			Intracellular trafficking, secretion, and vesicular transport	7511	1	29	no
23052	scaffold_01:4033490-4034532	0.375949	0.293447	0.0825025	1.17155	12	26	2.16667	A0A0C3HZG1	23052	1.00524	1	259				114064	1	1	OmZn-only
23063	scaffold_01:4062038-4063106	0.502976	0.402204	0.100772	1.3239	25	5	0.2	A0A0C3HJ57	23063	0.910663	0.502524	291	nucleic acid binding	RNA recognition motif, RNP-1 ; Translation initiation factor 3, RNA-binding subunit ; RNA recognition motif, RNP-1 ; RNA recognition motif, RNP-1	Translation, ribosomal structure and biogenesis	2419	1	63	no
23104	scaffold_01:4187238-4188745	0.544421	0.451412	0.0930094	0.615178	48	28	0.583333	A0A0C3E1V4	23104	0.600583	1	398	DNA binding	SANT, DNA-binding		1398	3	78	no
23105	scaffold_01:4189109-4190578	0.30303	0.19735	0.105681	0.129812	67	16	0.238806	A0A0C3DAC4	23105	1.13807	1	470	hydrolase activity ; hydrolase activity, acting on carbon-nitrogen (but not peptide) bonds ; guanine deaminase activity	Amidohydrolase 1 ; Metal-dependent hydrolase, composite	Nucleotide transport and metabolism	854	2	110	no
23125	scaffold_01:4248712-4250405	None	None	#N/A	None	8	8	1	A0A0C3HZN4	23125	0.469042	0.918069	530	metabolic process ; hydrolase activity ; hormone-sensitive lipase activity	Alpha/beta hydrolase fold-3	Defense mechanisms	12939	2	12	no
23133	scaffold_01:4276437-4278124	0.558182	0.484044	0.0741379	0.466794	46	38	0.826087	A0A0C3HZP2	23133	0.865313	1	506	transcription factor activity ; nucleus ; regulation of transcription, DNA-dependent ; zinc ion binding	Fungal transcriptional regulatory protein, N-terminal ; Fungal transcriptional regulatory protein, N-terminal ; Fungal transcriptional regulatory protein, N-terminal ; Fungal transcriptional regulatory protein, N-terminal ; Fungal transcriptional regulatory protein, N-terminal ; Fungal transcriptional regulatory protein, N-terminal		526	19	151	no
23134	scaffold_01:4283430-4285030	None	None	#N/A	None	0	0	#N/A	A0A0C3HJB8	23134	Err:512	1	303	ubiquitin thiolesterase activity		Function unknown	1418	4	77	no
23135	scaffold_01:4398307-4399041	0.437532	0.318486	0.119046	0.146898	40	23	0.575	A0A0C3DAF9	23135	0.568209	0.756574	245				114020	1	1	OmZn-only
23140	scaffold_01:4430295-4432175	0.343199	0.275762	0.0674363	-0.325786	16	36	2.25	A0A0C3E1Z9	23140	0.869542	1	518	calcium ion binding	Calcium-binding EF-hand		114019	1	1	OmZn-only
23141	scaffold_01:4433568-4435396	None	None	#N/A	None	0	0	#N/A	A0A0C3DAG3	23141	Err:512	1	418				113692	1	1	OmZn-only
23156	scaffold_01:4482820-4483782	0.398209	0.463675	-0.0654664	0.54051	32	34	1.0625	A0A0C3DAH9	23156	1.08054	1	321				30461	1	3	no
23169	scaffold_01:4514985-4519553	None	None	#N/A	None	130	106	0.815385	A0A0C3I1R1	23169	0.696372	0.941666	1523	nucleic acid binding ; zinc ion binding	Zinc finger, CCHC-type	Posttranslational modification, protein turnover, chaperones	14796	5	9	no
23172	scaffold_01:4528888-4530102	0.55143	0.447884	0.103546	1.26567	35	11	0.314286	A0A0C3HZU0	23172	0.964102	1	357	catalytic activity ; binding ; metabolic process ; NADPH:qui reductase activity	Alcohol dehydrogenase, zinc-binding ; Alcohol dehydrogenase GroES-like ; GroES-like ; NAD(P)-binding	Energy production and conversion	94	21	508	no
23177	scaffold_01:4542895-4544439	0.503443	0.429086	0.0743569	1.4164	39	42	1.07692	A0A0C3HZU7	23177	1.08107	1	515		Methyltransferase-related	RNA processing and modification	7413	1	29	no
23188	scaffold_01:4592972-4594999	0.546583	0.452147	0.0944356	0.867906	44	21	0.477273	A0A0C3DAL7	23188	1.2253	1	623			Signal transduction mechanisms	12339	1	14	no
23189	scaffold_01:4595741-4598116	0.481447	0.414948	0.066499	1.06299	74	21	0.283784	A0A0C3HZW9	23189	0.890983	0.645294	748	nucleic acid binding ; zinc ion binding	RNA recognition motif, RNP-1 ; Zinc finger, CCCH-type ; Zinc finger, CCCH-type ; RNA recognition motif, RNP-1 ; RNA recognition motif, RNP-1	General function prediction only	7862	1	28	no
23206	scaffold_01:4643189-4644102	0.383618	0.327027	0.0565907	1.16925	29	26	0.896552	A0A0C3E258	23206	0.900853	1	287				9590	3	25	no
23233	scaffold_01:4706034-4709399	0.459576	0.387805	0.0717704	0.615018	80	12	0.15	A0A0C3I1Y5	23233	0.82062	0.230285	1033	RNA binding	K Homology, type 1 ; K Homology ; K Homology, type 1	Lipid transport and metabolism	2460	1	63	no
23256	scaffold_01:4775615-4777438	0.55278	0.445714	0.107066	1.38274	44	50	1.13636	A0A0C3HJR7	23256	0.665296	1	567		Homeodomain-like		15048	1	9	no
23267	scaffold_01:4802843-4804174	0.494548	0.379178	0.11537	1.59675	26	60	2.30769	A0A0C3I219	23267	0.770052	1	444				114010	1	1	OmZn-only
23280	scaffold_01:4831435-4832284	0.415951	0.342197	0.0737544	0.786903	22	18	0.818182	A0A0C3I080	23280	0.942257	1	208				114008	1	1	OmZn-only
23286	scaffold_01:4840432-4842252	0.553374	0.447489	0.105885	1.04331	52	47	0.903846	A0A0C3I087	23286	0.549888	0.768499	573			Posttranslational modification, protein turnover, chaperones	36684	1	2	no
23294	scaffold_01:4857755-4858944	0.634823	0.528006	0.106816	1.74122	25	21	0.84	A0A0C3DAY1	23294	1.32027	0.815765	379	rRNA (adenine-N6,N6-)-dimethyltransferase activity ; C-terminal protein carboxyl methyltransferase activity ; C-methyltransferase activity ; N-methyltransferase activity ; O-methyltransferase activity ; S-methyltransferase activity ; RNA methyltransferase activity ; mRNA methyltransferase activity ; tRNA methyltransferase activity ; protein methyltransferase activity ; site-specific DNA-methyltra…	Leucine carboxyl methyltransferase ; Leucine carboxyl methyltransferase, LCTM1 1	Posttranslational modification, protein turnover, chaperones	3079	1	59	no
23300	scaffold_01:4874143-4875531	0.572234	0.478508	0.0937261	1.3797	39	49	1.25641	A0A0C3HJV4	23300	0.910891	0.996451	463	transcription factor activity ; nucleus ; regulation of transcription, DNA-dependent ; zinc ion binding	Fungal transcriptional regulatory protein, N-terminal ; Fungal transcriptional regulatory protein, N-terminal ; Fungal transcriptional regulatory protein, N-terminal ; Fungal transcriptional regulatory protein, N-terminal		24278	1	4	no
23307	scaffold_01:4896143-4897893	0.392278	0.304905	0.0873733	1.08178	67	26	0.38806	A0A0C3E2H5	23307	1.67539	0.693745	567		Variant SH3 ; Src homology-3 ; Src homology-3 ; Src homology-3	Extracellular structures	2098	1	66	no
23313	scaffold_01:4910416-4911286	None	None	#N/A	None	10	1	0.1	A0A0C3DAZ8	23313	1.00636	1	267	metabolic process ; oxidoreductase activity ; catalytic activity ; binding ; 3-oxoacyl-[acyl-carrier-protein] reductase activity	Short-chain dehydrogenase/reductase SDR ; Glucose/ribitol dehydrogenase ; Short-chain dehydrogenase/reductase SDR ; NAD(P)-binding	Lipid transport and metabolism	86	22	538	no
23316	scaffold_01:4917005-4918429	0.310167	0.211399	0.0987681	0.228985	36	60	1.66667	A0A0C3I272	23316	0.95073	1	475				17287	1	7	no
23339	scaffold_01:4975615-4976616	0.456847	0.387013	0.0698338	0.559522	49	13	0.265306	A0A0C3I0G6	23339	0.963272	0.592611	334	protein modification process ; palmitoyl-(protein) hydrolase activity	Palmitoyl protein thioesterase ; Palmitoyl protein thioesterase	Lipid transport and metabolism	2502	1	63	no
23352	scaffold_01:5013223-5015121	nan	0.565126	#N/A	1.96365	56	47	0.839286	A0A0C3I0I2	23352	0.689303	0.256535	633			Chromatin structure and dynamics	12340	1	14	no
23380	scaffold_01:5086348-5087172	0.388253	0.32684	0.061413	1.01582	20	16	0.8	A0A0C3I0N2	23380	1.45749	1	182	carbonate dehydratase activity ; zinc ion binding ; carbon utilization	Carbonic anhydrase ; Carbonic anhydrase		916	10	104	no
23399	scaffold_01:5140181-5141478	0.441937	0.353492	0.088445	0.5515	32	13	0.40625	A0A0C3E2T5	23399	0.651969	0.0222043	374	endoplasmic reticulum	Reticulon ; Reticulon	Intracellular trafficking, secretion, and vesicular transport	6262	1	32	no
23416	scaffold_01:5184910-5186629	0.43891	0.389988	0.0489219	0.986057	44	26	0.590909	A0A0C3DBD7	23416	1.03966	1	535	transcription factor activity ; nucleus ; regulation of transcription, DNA-dependent ; zinc ion binding	Fungal transcriptional regulatory protein, N-terminal ; Fungal transcriptional regulatory protein, N-terminal ; Fungal transcriptional regulatory protein, N-terminal ; Fungal transcriptional regulatory protein, N-terminal ; Fungal transcriptional regulatory protein, N-terminal ; Fungal transcriptional regulatory protein, N-terminal		526	19	151	no
23454	scaffold_01:5295751-5296875	0.561485	0.469011	0.0924739	1.22615	27	42	1.55556	A0A0C3I2P3	23454	0.627716	0.670572	375	nucleic acid binding ; intracellular ; zinc ion binding	Zinc finger, C2H2-type ; Zinc finger, C2H2-like ; Zinc finger, C2H2-type ; Zinc finger, C2H2-type	General function prediction only	36701	1	2	no
23458	scaffold_01:5306358-5308124	0.418341	0.344338	0.0740031	-0.0657686	59	39	0.661017	A0A0C3I2P9	23458	0.940572	1	589	protein kinase activity ; ATP binding ; protein amino acid phosphorylation ; protein serine/threonine kinase activity	Protein kinase, core ; Serine/threonine protein kinase ; Protein kinase, core ; Protein kinase-like		7681	1	29	no
23474	scaffold_01:5364478-5364930	0.325915	0.231947	0.0939676	0.770609	8	7	0.875	A0A0C3DBJ5	23474	2.77219	0.00333637	110	cytoplasm ; oxidoreductase activity ; antibiotic biosynthetic process	Antibiotic biosynthesis monooxygenase ; Dimeric alpha-beta barrel		9824	4	24	no
23481	scaffold_01:5378893-5380527	0.524988	0.424605	0.100383	0.697597	67	60	0.895522	A0A0C3HKH0	23481	1.19002	1	545	transcription factor activity ; nucleus ; regulation of transcription, DNA-dependent ; zinc ion binding	Fungal transcriptional regulatory protein, N-terminal ; Fungal transcriptional regulatory protein, N-terminal ; Fungal transcriptional regulatory protein, N-terminal ; Fungal transcriptional regulatory protein, N-terminal ; Fungal transcriptional regulatory protein, N-terminal		1121	20	90	no
23483	scaffold_01:5382582-5383859	0.434281	0.399356	0.0349245	0.200241	72	31	0.430556	A0A0C3E2Z6	23483	1.11575	1	407				9793	1	24	no
23484	scaffold_01:5384062-5385199	0.289354	0.254692	0.0346618	-0.168167	57	46	0.807018	A0A0C3DBK5	23484	1.49574	0.309226	339				9305	1	26	no
23490	scaffold_01:5410865-5412713	None	None	#N/A	None	20	62	3.1	A0A0C3E303	23490	0.955589	1	402				114350	1	1	OmZn-only
23499	scaffold_01:5448478-5449004	0.227695	0.145442	0.0822524	0.67086	19	10	0.526316	A0A0C3E309	23499	1.64093	1	146				8468	4	28	no
23506	scaffold_01:5464053-5465566	0.6325	0.551608	0.0808921	1.07474	44	22	0.5	A0A0C3I0Y5	23506	0.307124	0.21393	414	electron transport ; oxidoreductase activity	Taurine catabolism dioxygenase TauD/TfdA		778	3	119	no
23515	scaffold_01:5488403-5488846	0.296422	0.267729	0.0286938	1.08212	9	5	0.555556	A0A0C3HKK7	23515	1.17353	1	125				13302	2	12	no
23516	scaffold_01:5489586-5490914	0.281061	0.219034	0.0620267	0.577435	64	61	0.953125	A0A0C3I2Y6	23516	1.11622	1	422				3	188	2618	no
23536	scaffold_01:5557330-5558137	None	None	#N/A	None	0	2	#N/A	A0A0C3E355	23536	0.683748	1	169				10150	5	22	no
23563	scaffold_01:5619054-5619955	0.233619	0.233619	0	-0.199584	21	9	0.428571	A0A0C3I336	23563	0.693101	0.728533	214				3393	7	54	no
23564	scaffold_01:5620763-5621128	0.217391	0.217391	0	-1.43029	8	10	1.25	A0A0C3E380	23564	0.594847	0.584996	122				113901	1	1	OmZn-only
23565	scaffold_01:5625818-5626357	None	None	#N/A	None	10	24	2.4	A0A0C3I141	23565	1.1386	1	180				113897	1	1	OmZn-only
23570	scaffold_01:5640579-5641003	0.159251	0.0616393	0.0976112	-0.262699	14	9	0.642857	A0A0C3I346	23570	Err:512	1	125				25204	1	4	no
23581	scaffold_01:5674454-5675270	0.289976	0.373178	-0.0832023	-1.03936	35	52	1.48571	A0A0C3E398	23581	1.0462	1	253	transcription factor activity ; nucleus ; regulation of transcription, DNA-dependent ; zinc ion binding	Fungal transcriptional regulatory protein, N-terminal		1067	4	93	no
23584	scaffold_01:5683898-5685195	0.405223	0.4214	-0.0161771	-0.13303	67	32	0.477612	A0A0C3HKR7	23584	0.493388	0.807222	337	catalytic activity ; cellular metabolic process ; coenzyme binding ; binding ; metabolic process ; cinnamyl-alcohol dehydrogenase activity	NAD-dependent epimerase/dehydratase ; NAD(P)-binding	Defense mechanisms	83	32	558	no
23585	scaffold_01:5686127-5686934	0.336747	0.33489	0.00185696	0.00666239	42	17	0.404762	A0A0C3I361	23585	0	1	248	metabolic process ; oxidoreductase activity ; catalytic activity ; binding ; F420H2 dehydrogenase activity ; sulfur oxygenase reductase activity ; malolactic enzyme activity ; regulation of oxidoreductase activity	Glucose/ribitol dehydrogenase ; Short-chain dehydrogenase/reductase SDR ; NAD(P)-binding	General function prediction only	451	7	170	no
23599	scaffold_01:5731743-5733298	0.34115	0.296455	0.0446951	1.4198	60	49	0.816667	A0A0C3DBX7	23599	1.048	1	465	transcription factor activity ; nucleus ; regulation of transcription, DNA-dependent ; zinc ion binding	Fungal transcriptional regulatory protein, N-terminal ; Fungal transcriptional regulatory protein, N-terminal ; Fungal transcriptional regulatory protein, N-terminal ; Fungal transcriptional regulatory protein, N-terminal		19114	2	6	no
23606	scaffold_01:5759004-5759701	None	None	#N/A	None	0	0	#N/A	A0A0C3E3C6	23606	0.865461	0.899045	215				17556	1	7	no
23607	scaffold_01:5761190-5762427	None	None	#N/A	None	0	0	#N/A	A0A0C3I186	23607	1.05005	1	380		Protein kinase-like		278	4	238	no
23609	scaffold_01:5765650-5766084	None	None	#N/A	None	0	0	#N/A	A0A0C3I390	23609	0.996644	1	145				17895	3	7	no
23629	scaffold_01:5826378-5826836	0.519594	0.42386	0.0957334	1.18916	18	8	0.444444	A0A0C3I3C2	23629	0.971805	1	137				16395	2	8	no
23644	scaffold_01:5866633-5867391	0.214964	0.116711	0.0982528	0.329876	23	21	0.913043	A0A0C3E3G5	23644	0.891598	1	253				113652	1	1	OmZn-only
23659	scaffold_01:5910105-5910728	0.127834	0.0972748	0.0305597	0.570516	30	21	0.7	A0A0C3E3H7	23659	4.08937	1	208		Cupin 2, conserved barrel ; Cupin, RmlC-type		489	16	159	no
23665	scaffold_01:5924107-5925142	0.275231	0.261141	0.0140906	-0.266627	46	17	0.369565	A0A0C3DC40	23665	1.95366	1	299				1286	8	82	no
23674	scaffold_01:5955718-5957106	0.290258	0.290258	0	0.366585	85	25	0.294118	A0A0C3DC51	23674	1.30077	1	442				11718	4	16	no
23683	scaffold_01:5988511-5989275	0.319098	0.275572	0.0435261	0.624421	7	9	1.28571	A0A0C3DC62	23683	Err:512	1	133				113633	1	1	OmZn-only
23687	scaffold_01:5997878-6001505	0.456834	0.354138	0.102697	1.05427	151	120	0.794702	A0A0C3E3K2	23687	0.826297	1	1118		Tetratricopeptide TPR-1 ; Tetratricopeptide region ; Tetratricopeptide region	Cytoskeleton	12	10	1283	no
23690	scaffold_01:6009615-6011186	0.218045	0.0518868	0.166158	-0.618907	12	14	1.16667	A0A0C3I3I7	23690	Err:512	1	243				17410	1	7	no
23693	scaffold_01:6016009-6016697	0.215026	0.170758	0.0442681	0.762269	33	19	0.575758	A0A0C3HL49	23693	0.586767	1	208			Transcription	33417	3	3	OmZn-only
23704	scaffold_01:6055798-6056766	None	None	#N/A	None	8	8	1	A0A0C3E3M3	23704	Err:512	1	270				7	84	1542	no
23705	scaffold_01:6058666-6059138	0.20035	0.0983122	0.102038	0.763613	20	8	0.4	A0A0C3DC89	23705	2.29566	0.896327	124		N/apple PAN		113615	1	1	OmZn-only
23711	scaffold_01:6077498-6078229	None	None	#N/A	None	7	14	2	A0A0C3I3L5	23711	0.23884	1	184				113611	1	1	OmZn-only
23722	scaffold_01:6110785-6112197	0.328992	0.328992	0	0.877471	40	31	0.775	A0A0C3DCB0	23722	0.666352	0.814649	411				1430	4	77	no
23728	scaffold_01:6132571-6133750	None	None	#N/A	None	37	47	1.27027	A0A0C3HL83	23728	0.502662	0.965814	364				13129	2	12	no
23731	scaffold_01:6141085-6142071	0.421927	0.339623	0.0823043	0.79938	54	27	0.5	A0A0C3DCC1	23731	1.24314	1	329	catalytic activity ; hydrolase activity ; epoxide hydrolase activity	Alpha/beta hydrolase ; Epoxide hydrolase-like ; Alpha/beta hydrolase fold-1	Lipid transport and metabolism	355	15	201	no
23732	scaffold_01:6142417-6144154	0.445613	0.37238	0.0732326	0.646319	50	51	1.02	A0A0C3I1Q2	23732	1.07709	1	490				18969	6	6	OmZn-only
23736	scaffold_01:6161307-6162588	None	None	#N/A	None	0	0	#N/A	A0A0C3HL92	23736	0.898649	1	311	monooxygenase activity ; electron transport ; aromatic compound metabolic process ; metabolic process ; oxidoreductase activity	Aromatic-ring hydroxylase ; Monooxygenase, FAD-binding	Energy production and conversion	1707	6	70	no
23737	scaffold_01:6163106-6164125	None	None	#N/A	None	0	0	#N/A	A0A0C3I3P2	23737	0.905611	1	340	catalytic activity ; binding ; metabolic process ; alcohol dehydrogenase activity ; alcohol dehydrogenase activity, metal ion-independent ; alcohol dehydrogenase activity, zinc-dependent ; alcohol dehydrogenase activity, iron-dependent	Alcohol dehydrogenase, zinc-binding ; Alcohol dehydrogenase GroES-like ; GroES-like ; NAD(P)-binding	Energy production and conversion	94	21	508	no
23751	scaffold_01:6198369-6200264	0.125	0.142857	-0.0178571	-0.493905	47	16	0.340426	A0A0C3DCE2	23751	1.12799	1	585				10670	2	20	no
23757	scaffold_01:6216568-6216978	None	None	#N/A	None	1	9	9	A0A0C3I1T9	23757	Err:512	1	137				114212	1	1	OmZn-only
23758	scaffold_01:6218478-6219692	0.254018	0.254018	0	0.713391	20	34	1.7	A0A0C3HLB9	23758	1.23637	1	214				114208	1	1	OmZn-only
23770	scaffold_01:6269003-6271263	0.569049	None	#N/A	1.15885	49	37	0.755102	A0A0C3I1V9	23770	0.685929	1	553			Signal transduction mechanisms	30505	2	3	no
23774	scaffold_01:6280463-6282777	0.417497	0.417497	0	0.744621	107	40	0.373832	A0A0C3DCG4	23774	0.870886	1	720	hydrolase activity, hydrolyzing O-glycosyl compounds ; carbohydrate metabolic process ; alpha-glucosidase activity	Glycoside hydrolase, family 31 ; Glycoside hydrolase, catalytic core	Carbohydrate transport and metabolism	16869	2	7	no
23788	scaffold_01:6335040-6336498	0.429331	0.323691	0.10564	0.902026	38	36	0.947368	A0A0C3I3W0	23788	2.00975	0.996814	469	DNA binding ; nucleus ; transcription ; zinc ion binding	Fungal specific transcription factor		18526	1	6	no
23789	scaffold_01:6337074-6337539	None	None	#N/A	None	0	0	#N/A	A0A0C3E3Y0	23789	Err:512	1	138				76	9	589	no
23792	scaffold_01:6353188-6355153	None	None	#N/A	None	0	1	#N/A	A0A0C3E3Y5	23792	8.27278	0.284991	616				16061	2	8	no
23793	scaffold_01:6357589-6358356	None	None	#N/A	None	0	0	#N/A	A0A0C3DCI8	23793	3.46239	0.383983	164				41455	2	2	OmZn-only
23794	scaffold_01:6359256-6359820	None	None	#N/A	None	0	0	#N/A	A0A0C3I1Z4	23794	4.8471	0.512788	166	SSP/orphelin			113952	1	1	OmZn-only
23797	scaffold_01:6373543-6373869	None	None	#N/A	None	0	0	#N/A	A0A0C3HLI1	23797	7.4391	0.479055	109	SSP/orphelin			113934	1	1	OmZn-only
23798	scaffold_01:6375454-6375948	None	None	#N/A	None	0	0	#N/A	A0A0C3I3X9	23798	4.42778	0.834114	132				113932	1	1	OmZn-only
23799	scaffold_01:6380704-6382613	None	None	#N/A	None	26	15	0.576923	A0A0C3E3Z5	23799	4.06941	0.688643	556	sugar:hydrogen symporter activity ; carbohydrate transport ; membrane ; transporter activity ; transport ; integral to membrane ; L-arabinose isomerase activity	Sugar transporter ; General substrate transporter ; Sugar transporter ; Major facilitator superfamily ; Sugar transporter, conserved site ; Sugar transporter, conserved site ; MFS general substrate transporter	General function prediction only	1132	4	89	no
23811	scaffold_01:6411056-6412821	None	None	#N/A	None	35	25	0.714286	A0A0C3HLV0	23811	2.15212	1	499	metabolic process ; oxidoreductase activity ; succinate-semialdehyde dehydrogenase [NAD(P)+] activity	Aldehyde dehydrogenase ; Aldehyde dehydrogenase, conserved site ; Aldehyde/histidinol dehydrogenase	Energy production and conversion	25	42	929	no
23832	scaffold_01:6474122-6475733	None	None	#N/A	None	18	38	2.11111	A0A0C3E454	23832	1.00436	1	466	transcription factor activity ; nucleus ; regulation of transcription, DNA-dependent ; zinc ion binding ; DNA binding ; transcription	Fungal transcriptional regulatory protein, N-terminal ; Fungal transcriptional regulatory protein, N-terminal ; Fungal specific transcription factor ; Fungal transcriptional regulatory protein, N-terminal ; Fungal transcriptional regulatory protein, N-terminal ; Fungal transcriptional regulatory protein, N-terminal ; Fungal transcriptional regulatory protein, N-terminal		1091	17	91	no
23838	scaffold_01:6500614-6501737	0.282852	0.239576	0.043276	1.13581	42	21	0.5	A0A0C3HLX7	23838	Err:512	1	293				110	33	438	no
23845	scaffold_01:6520951-6522994	0	0	0	-1.69937	19	31	1.63158	A0A0C3DCS6	23845	0.170436	0.993405	551	transporter activity ; transport ; integral to membrane	Major facilitator superfamily MFS-1 ; Major facilitator superfamily ; MFS general substrate transporter	General function prediction only	78	42	576	no
23855	scaffold_01:6549052-6549528	None	None	#N/A	None	11	8	0.727273	A0A0C3HM00	23855	0.724211	1	159				43204	1	2	no
23861	scaffold_01:6567625-6568719	None	None	#N/A	None	2	2	1	A0A0C3I270	23861	1.81663	1	207				9529	1	25	no
23868	scaffold_01:6593170-6593845	None	None	#N/A	None	0	0	#N/A	A0A0C3DCV7	23868	0.53289	0.971541	177				12695	6	13	no
23872	scaffold_01:6602170-6602505	None	None	#N/A	None	0	0	#N/A	A0A0C3DCW0	23872	0.547986	1	112				114316	1	1	OmZn-only
23873	scaffold_01:6603535-6605923	None	None	#N/A	None	0	0	#N/A	A0A0C3I282	23873	0.972702	1	772		Heterokaryon incompatibility		3	188	2618	no
23903	scaffold_02:0096398-0098104	0.689607	0.586696	0.102911	1.17032	38	11	0.289474	A0A0C3HB82	23903	0.911154	0.811576	569				8639	1	27	no
23925	scaffold_02:0156689-0157847	0.442741	0.385839	0.0569024	0.216936	26	7	0.269231	A0A0C3HR69	23925	1.29508	1	353	nucleotide binding ; nucleoside-triphosphatase activity ; DNA binding ; nucleus ; DNA replication ; DNA-directed DNA polymerase activity ; DNA polymerase activity	AAA+ ATPase, core ; DNA polymerase III clamp loader subunit, C-terminal	Cell cycle control, cell division, chromosome partitioning	2920	1	60	no
23938	scaffold_02:0181544-0182562	0.158025	0.0905018	0.0675229	-0.319923	12	22	1.83333	A0A0C3D2P8	23938	0.705537	1	326	nucleic acid binding ; helicase activity ; ATP binding	DNA/RNA helicase, C-terminal ; DNA/RNA helicase, C-terminal ; DNA/RNA helicase, C-terminal	Replication, recombination and repair	13738	3	11	no
23956	scaffold_02:0228482-0230413	0.611831	0.479071	0.132761	1.223	43	24	0.55814	A0A0C3HRB4	23956	0.920672	0.833709	439	protein binding ; cell communication ; phosphoinositide binding ; calcium ion binding ; arginyltransferase activity ; protein arginylation ; regulation of protein catabolic process	Arginine-tRNA-protein transferase, N-terminal ; Arginine-tRNA-protein transferase, C-terminal ; Arginine-tRNA--protein transferase 1, eukaryotic ; Calcium-binding EF-hand ; Phox-like	Posttranslational modification, protein turnover, chaperones	2465	1	63	no
23966	scaffold_02:0259124-0259846	0.566413	0.468489	0.0979243	1.47284	18	11	0.611111	A0A0C3HRC5	23966	0.953012	1	241	catalytic activity ; intracellular ; RNA metabolic process	RNA ligase/cyclic nucleotide phosphodiesterase	Transcription	9095	1	26	no
23980	scaffold_02:0292774-0293253	0.190476	0.166667	0.0238095	-1.48726	2	4	2	A0A0C3HBJ3	23980	5.91427	1	104				114221	1	1	OmZn-only
23981	scaffold_02:0293728-0294363	0.243478	0.142643	0.100836	0.832137	4	12	3	A0A0C3HTQ1	23981	1.531	1	154				114215	1	1	OmZn-only
23982	scaffold_02:0294923-0296026	0.286432	0.0894608	0.196971	1.79477	4	16	4	A0A0C3DU60	23982	1.41392	1	216				114211	1	1	OmZn-only
23989	scaffold_02:0314754-0315613	0.593913	0.534134	0.05978	1.47694	14	7	0.5	A0A0C3HTQ9	23989	1.24767	0.973634	251	structural constituent of ribosome ; intracellular ; ribosome ; translation	Ribosomal protein L16 ; Ribosomal protein L16 ; Ribosomal protein L16 ; Ribosomal protein L16 ; Ribosomal protein L10e/L16	Translation, ribosomal structure and biogenesis	7346	1	29	no
24036	scaffold_02:0438590-0438994	0.569118	0.437925	0.131193	0.490068	2	9	4.5	A0A0C3D331	24036	0.764663	1	135				113869	1	1	OmZn-only
24038	scaffold_02:0441467-0441986	0.078125	-0.0591398	0.137265	-0.920464	3	5	1.66667	A0A0C3HBM9	24038	1.16642	1	146				113863	1	1	OmZn-only
24043	scaffold_02:0452754-0453836	0.431118	0.382661	0.0484568	0.715282	29	59	2.03448	A0A0C3HRM8	24043	1.06932	1	361				11438	1	17	no
24063	scaffold_02:0506090-0507766	0.521425	0.437714	0.083711	1.08334	52	14	0.269231	A0A0C3HRP4	24063	0.794979	0.564715	559	histone acetyltransferase activity		Transcription	8899	1	27	no
24064	scaffold_02:0509197-0510056	0.580442	0.580442	0	1.49452	3	22	7.33333	A0A0C3HTX3	24064	0.544425	1	234				113742	1	1	OmZn-only
24069	scaffold_02:0521283-0521802	0.215743	0.202842	0.0129011	1.40866	2	17	8.5	A0A0C3HTY6	24069	1.40638	1	114				113726	1	1	OmZn-only
24078	scaffold_02:0541930-0544011	0.515779	0.426243	0.0895354	0.801213	34	29	0.852941	A0A0C3HBP5	24078	1.09549	1	567		Major facilitator superfamily MFS-1 ; MFS general substrate transporter	General function prediction only	78	42	576	no
24084	scaffold_02:0559793-0560351	0.361361	0.286982	0.0743784	1.22452	14	20	1.42857	A0A0C3DUG1	24084	3.5788	1	153				36838	1	2	no
24103	scaffold_02:0612503-0612904	0.381439	0.312919	0.0685198	0.284758	4	6	1.5	A0A0C3HRS8	24103	1.56022	0.0937614	134				14259	1	10	no
24104	scaffold_02:0613378-0614490	0.582426	0.501619	0.0808072	1.22294	25	29	1.16	A0A0C3HBR2	24104	1.09935	1	343			General function prediction only	7220	1	29	no
24113	scaffold_02:0635934-0638028	0.485269	0.4246	0.060669	0.851836	48	15	0.3125	A0A0C3D397	24113	0.642265	0.861527	592		Major facilitator superfamily MFS-1 ; MFS general substrate transporter	Carbohydrate transport and metabolism	320	7	215	no
24123	scaffold_02:0668582-0670340	0.575715	0.498088	0.0776276	1.20435	48	31	0.645833	A0A0C3D3A2	24123	0.859113	0.98784	546	amino acid transport ; amino acid transmembrane transporter activity ; membrane ; transport	Amino acid permease-associated region ; Amino acid/polyamine transporter I	Amino acid transport and metabolism	30	26	858	no
24135	scaffold_02:0713168-0713497	0.431983	0.379192	0.0527909	-0.608009	15	12	0.8	A0A0C3DUK1	24135	3.14214	0.049427	110				114102	1	1	OmZn-only
24143	scaffold_02:0740750-0745425	0.358866	0.358866	0	1.30399	30	74	2.46667	A0A0C3DUK9	24143	0.884212	1	974				114035	1	1	OmZn-only
24148	scaffold_02:0762345-0763418	0.464743	0.388787	0.0759559	0.616183	35	33	0.942857	A0A0C3HRX6	24148	0.936747	1	341	catalytic activity ; cellular metabolic process ; coenzyme binding ; binding ; metabolic process ; cinnamyl-alcohol dehydrogenase activity	NAD-dependent epimerase/dehydratase ; NAD(P)-binding	Defense mechanisms	83	32	558	no
24155	scaffold_02:0783610-0785942	0.5435	0.461141	0.0823588	0.852997	55	15	0.272727	A0A0C3HU59	24155	0.953653	0.983741	724	intracellular signaling cascade ; receptor signaling protein tyrosine kinase activity	Src homology-3 ; Protein kinase C, phorbol ester/diacylglycerol binding ; Src homology-3 ; Src homology-3 ; Protein kinase C, phorbol ester/diacylglycerol binding ; Cdc15/Fes/CIP4 ; Cdc15/Fes/CIP4 ; Protein kinase C, phorbol ester/diacylglycerol binding ; Src homology-3 ; Src homology-3 ; Protein kinase C, phorbol ester/diacylglycerol binding ; Cdc15/Fes/CIP4 ; Protein kinase C, phorbol ester/dia…	Cytoskeleton	7352	1	29	no
24168	scaffold_02:0823595-0824326	0.458704	0.39071	0.0679941	1.21781	16	28	1.75	A0A0C3D3E4	24168	1.51013	1	244				113872	1	1	OmZn-only
24178	scaffold_02:0845079-0846259	0.539109	0.470264	0.0688453	1.6735	16	48	3	A0A0C3D3F5	24178	0.709498	1	290				113823	1	1	OmZn-only
24189	scaffold_02:0867672-0868037	0.0942029	0.105618	-0.0114151	-0.908594	8	12	1.5	A0A0C3HBZ2	24189	1.01815	1	122			Amino acid transport and metabolism	380	6	193	no
24200	scaffold_02:0901223-0906997	0.566382	0.493461	0.0729218	1.08465	160	105	0.65625	A0A0C3D3H8	24200	0.847649	0.768161	1908	peroxidase activity ; electron transport ; response to oxidative stress ; heme binding ; glucan 1,4-alpha-glucosidase activity	Haem peroxidase, plant/fungal/bacterial	RNA processing and modification	8317	1	28	no
24212	scaffold_02:0941344-0942852	0.385075	0.385075	0	0.87719	4	26	6.5	A0A0C3HUB6	24212	1.13243	1	356				113626	1	1	OmZn-only
24232	scaffold_02:0999952-1000320	0.649782	0.5387	0.111083	1.28043	1	8	8	A0A0C3HS65	24232	1.546	0.911238	123				114312	1	1	OmZn-only
24243	scaffold_02:1030899-1031707	0.679098	0.590551	0.0885466	1.19202	12	7	0.583333	A0A0C3DUV0	24243	1.17253	1	206		Protein of unknown function DUF567		6674	1	31	no
24254	scaffold_02:1056111-1056933	0.497876	0.431594	0.0662814	0.815811	20	12	0.6	A0A0C3D3N7	24254	0.721399	0.334739	242				9545	1	25	no
24272	scaffold_02:1100489-1101539	0.535767	0.444965	0.0908022	1.55866	16	10	0.625	A0A0C3D3Q7	24272	1.53899	0.0368743	305	N-acetylglucosaminylphosphatidylinositol deacetylase activity	N-acetylglucosaminyl phosphatidylinositol deacetylase	Cell wall/membrane/envelope biogenesis	15733	1	8	no
24277	scaffold_02:1121792-1123236	0.199507	0.122107	0.0774	0.848022	11	43	3.90909	A0A0C3HC85	24277	1.41167	1	369				114218	1	1	OmZn-only
24298	scaffold_02:1194605-1195392	0.331182	0.247712	0.0834705	1.18399	9	23	2.55556	A0A0C3HSD9	24298	1.12047	1	246	transcription factor activity ; nucleus ; regulation of transcription, DNA-dependent ; zinc ion binding	Fungal transcriptional regulatory protein, N-terminal ; Fungal transcriptional regulatory protein, N-terminal ; Fungal transcriptional regulatory protein, N-terminal ; Fungal transcriptional regulatory protein, N-terminal		28831	1	3	no
24307	scaffold_02:1218652-1220753	0.182759	0.142953	0.039806	-0.147039	46	73	1.58696	A0A0C3HSE9	24307	0.847803	0.976186	595	catalytic activity	Peptidase, trypsin-like serine and cysteine		15628	3	8	no
24308	scaffold_02:1224739-1228509	-0.0103896	0.270323	-0.280712	-0.353183	116	176	1.51724	A0A0C3HUM5	24308	0.773351	1	1257	DNA binding	SANT, DNA-binding	RNA processing and modification	13432	1	11	no
24324	scaffold_02:1272647-1273114	None	None	#N/A	None	0	1	#N/A	A0A0C3D3W3	24324	1.0687	1	125				17288	3	7	no
24335	scaffold_02:1294719-1295156	0.152015	0.0773913	0.0746233	1.18867	2	13	6.5	A0A0C3HSI2	24335	0.913794	1	146				114112	1	1	OmZn-only
24348	scaffold_02:1342474-1343103	0.342637	0.21505	0.127587	1.36624	5	20	4	A0A0C3HCG4	24348	0.510359	0.968835	210				114093	1	1	OmZn-only
24351	scaffold_02:1348371-1349564	0.491415	0.414323	0.0770923	1.22195	37	10	0.27027	A0A0C3HSK4	24351	1.04802	1	398	nucleic acid binding	RNA recognition motif, RNP-1 ; RNA recognition motif, RNP-1 ; RNA recognition motif, RNP-1	General function prediction only	7935	1	28	no
24359	scaffold_02:1366249-1369027	0.460643	0.378021	0.0826223	0.952489	66	20	0.30303	A0A0C3HUU5	24359	0.884029	0.60379	830	protein binding ; zinc ion binding	Zinc finger, PHD-type ; Zinc finger, PHD-type ; Zinc finger, PHD-type ; Zinc finger, PHD-type ; Zinc finger, FYVE/PHD-type	Chromatin structure and dynamics	4808	1	36	no
24376	scaffold_02:1414149-1415208	0.466217	0.394918	0.0712988	1.1562	29	20	0.689655	A0A0C3D426	24376	0.942884	0.703342	308	lytic vacuole ; mannose binding ; mannose transmembrane transporter activity ; mannose transport ; integral to membrane ; protein binding	Cation-dependent mannose-6-phosphate receptor ; Mannose-6-phosphate receptor, binding	Signal transduction mechanisms	6605	1	31	no
24396	scaffold_02:1467177-1468649	0.575281	0.558797	0.0164839	1.61589	38	29	0.763158	A0A0C3HSR1	24396	0.715629	0.192962	469			Signal transduction mechanisms	8420	1	28	no
24397	scaffold_02:1470528-1471724	0.626715	0.626715	0	1.26071	41	15	0.365854	A0A0C3HCN0	24397	0.891697	1	381				29191	3	3	OmZn-only
24401	scaffold_02:1489685-1490356	0.373723	0.305357	0.0683655	1.06727	13	3	0.230769	A0A0C3D462	24401	1.87391	0	170	structural constituent of ribosome ; intracellular ; ribosome ; translation	Ribosomal protein L11 ; Ribosomal protein L11 ; Ribosomal protein L11 ; Ribosomal protein L11 ; Ribosomal protein L11 ; Ribosomal protein L11 ; Ribosomal protein L11	Translation, ribosomal structure and biogenesis	2814	1	61	no
24405	scaffold_02:1501328-1501816	0.181454	-0.00842105	0.189875	1.34611	2	3	1.5	A0A0C3DVC5	24405	0.894149	1	163				113992	1	1	OmZn-only
24407	scaffold_02:1505082-1507045	0.466685	0.466685	0	1.0816	40	64	1.6	A0A0C3HSS6	24407	1.02686	1	638				36872	1	2	no
24414	scaffold_02:1521514-1522248	0.554725	0.49359	0.0611348	0.562574	4	0	0	A0A0C3HV23	24414	1.35085	0.0131747	157	RNA binding ; structural constituent of ribosome ; intracellular ; ribosome ; translation ; nucleic acid binding	Ribosomal protein S13 ; Ribosomal protein S13 ; Ribosomal protein S13 ; Ribosomal protein S13 ; Ribosomal protein S13 ; Ribosomal protein S13-like, H2TH	Translation, ribosomal structure and biogenesis	2846	1	61	no
24415	scaffold_02:1522513-1523598	0.546909	0.447619	0.09929	0.959015	32	11	0.34375	A0A0C3DVE6	24415	0.971856	0.907003	352		Shwachman-Bodian-Diamond syndrome proteins ; Shwachman-Bodian-Diamond syndrome proteins ; Shwachman-Bodian-Diamond syndrome proteins	Translation, ribosomal structure and biogenesis	3012	1	60	no
24416	scaffold_02:1523822-1525731	0.538362	0.454645	0.083717	0.83254	41	14	0.341463	A0A0C3D476	24416	0.800641	0.000504482	548	serine carboxypeptidase activity ; proteolysis ; carboxypeptidase C activity ; vacuolar carboxypeptidase Y	Peptidase S10, serine carboxypeptidase ; Peptidase S10, serine carboxypeptidase ; Peptidase S10, serine carboxypeptidase ; Peptidase S10, serine carboxypeptidase	Posttranslational modification, protein turnover, chaperones	93	6	514	no
24417	scaffold_02:1526063-1529510	0.490999	0.407718	0.0832813	0.926213	84	42	0.5	A0A0C3HST5	24417	1.17106	1	1033		Tetratricopeptide TPR-1 ; Tetratricopeptide region ; Tetratricopeptide region ; Tetratricopeptide region	Transcription	8600	1	27	no
24421	scaffold_02:1541259-1541588	0.126907	0.161491	-0.0345836	-0.52871	8	13	1.625	A0A0C3D482	24421	1.03958	1	110				113965	1	1	OmZn-only
24456	scaffold_02:1632593-1633972	0.560847	0.487234	0.0736125	1.164	41	7	0.170732	A0A0C3HT10	24456	0.966237	0.766038	427		UAA transporter	Carbohydrate transport and metabolism	10570	1	20	no
24473	scaffold_02:1683662-1686887	0.505553	0.427	0.0785527	1.2477	80	104	1.3	A0A0C3DVP1	24473	0.914155	1	957	ATP binding ; ATPase activity	ABC transporter-like ; Acyl-CoA N-acyltransferase		13687	1	11	no
24480	scaffold_02:1705874-1708158	0.484475	0.405261	0.0792144	0.811885	62	31	0.5	A0A0C3HD34	24480	0.777485	0.654322	713	hydrolase activity, hydrolyzing O-glycosyl compounds ; carbohydrate metabolic process ; lytic transglycosylase activity ; mannosidase activity ; mannosyl-oligosaccharide mannosidase activity ; galactosidase activity ; glucosidase activity ; trehalase activity ; fucosidase activity ; hexosaminidase activity ; amylase activity	Glycoside hydrolase, family 31	Carbohydrate transport and metabolism	16869	2	7	no
24485	scaffold_02:1719101-1719700	0.433409	0.279488	0.153921	0.131587	4	12	3	A0A0C3HD37	24485	0.751566	1	200				113879	1	1	OmZn-only
24486	scaffold_02:1721075-1721888	-0.0268908	0.05	-0.0768908	-0.511905	4	8	2	A0A0C3HVB3	24486	0.722565	1	242				113878	1	1	OmZn-only
24492	scaffold_02:1739528-1741079	0.379513	0.322871	0.0566422	1.12488	43	47	1.09302	A0A0C3DVQ9	24492	1.59421	0.994583	486				11452	1	17	no
24493	scaffold_02:1741528-1743949	0.569776	0.5	0.0697764	0.752442	46	33	0.717391	A0A0C3D4F5	24493	0.811579	0.674047	789			Chromatin structure and dynamics	10671	1	20	no
24507	scaffold_02:1772013-1773014	0.526434	0.443636	0.0827978	0.637134	20	12	0.6	A0A0C3D4G8	24507	1.13754	1	224		Fcf2 pre-rRNA processing	Function unknown	9086	1	26	no
24510	scaffold_02:1780572-1783511	0.549713	0.470983	0.0787301	1.05293	58	46	0.793103	A0A0C3HVD5	24510	0.703196	1	736	nucleic acid binding	RNA recognition motif 2 ; RNA recognition motif, RNP-1	Cell cycle control, cell division, chromosome partitioning	8062	1	28	no
24544	scaffold_02:1861344-1862272	0.558174	0.49018	0.0679935	0.853217	23	8	0.347826	A0A0C3DVV6	24544	0.967076	0.924327	293	catalytic activity ; metabolic process ; enoyl-CoA hydratase activity	Crotonase, core ; Crotonase, core	Lipid transport and metabolism	232	6	278	no
24546	scaffold_02:1865184-1867577	0.529676	0.460581	0.0690951	1.01753	51	18	0.352941	A0A0C3HT89	24546	0.838144	0.49914	758		Vacuolar sorting protein 9 ; Vacuolar sorting protein 9, subgroup ; Vacuolar sorting protein 9	Intracellular trafficking, secretion, and vesicular transport	7356	1	29	no
24588	scaffold_02:1975916-1979778	0.550954	0.471004	0.0799498	1.16632	99	64	0.646465	A0A0C3HVL4	24588	0.911364	0.947429	1225		Tetratricopeptide region	Signal transduction mechanisms	7381	1	29	no
24590	scaffold_02:1984596-1986017	0.369618	0.369618	0	1.38574	26	50	1.92308	A0A0C3D4P4	24590	1.02764	1	474				36894	1	2	no
24592	scaffold_02:1988916-1989922	0.197701	0.197701	0	1.64463	5	13	2.6	A0A0C3HDE2	24592	1.14376	1	178				113755	1	1	OmZn-only
24636	scaffold_02:2103818-2105743	0.528544	0.453734	0.0748099	0.659768	51	46	0.901961	A0A0C3HTH8	24636	0.749384	0.733974	642				11058	1	18	no
24640	scaffold_02:2117631-2119505	0.603699	0.537221	0.0664775	1.66228	61	52	0.852459	A0A0C3D4U2	24640	1.02114	1	570	iron ion binding ; electron transport ; integral to membrane ; oxidoreductase activity ; FAD binding ; ferric-chelate reductase activity	Ferric reductase-like transmembrane component, N-terminal ; FAD-binding 8 ; Ferric reductase, NAD binding	Secondary metabolites biosynthesis, transport and catabolism	302	7	225	no
24641	scaffold_02:2122381-2125739	0.536699	0.465353	0.0713454	0.823428	73	8	0.109589	A0A0C3HTI5	24641	0.901075	0.695554	1030	proteolysis ; metalloexopeptidase activity	Region of unknown function DUF1747, eukaryote ; FACT complex subunit Spt16p/Cdc68p ; Peptidase M24, catalytic core	Amino acid transport and metabolism	1866	1	68	no
24655	scaffold_02:2158910-2160804	0.474505	0.398111	0.0763943	0.576436	51	13	0.254902	A0A0C3HDK8	24655	0.736904	0.173721	613			Signal transduction mechanisms	7542	1	29	no
24684	scaffold_02:2254803-2255123	0.262395	0.192224	0.0701714	1.03898	5	16	3.2	A0A0C3DW89	24684	0.846695	1	107				113623	1	1	OmZn-only
24692	scaffold_02:2285233-2286202	0.219057	0.122559	0.0964983	0.96452	31	32	1.03226	A0A0C3HTN4	24692	0.696926	0.946017	296			Signal transduction mechanisms	113568	1	1	OmZn-only
24714	scaffold_02:2340469-2341113	0.534317	0.46	0.0743166	1.11715	16	8	0.5	A0A0C3D521	24714	1.84738	0.00465102	215		Protein of unknown function DUF985		5863	1	33	no
24717	scaffold_02:2347145-2347459	None	None	#N/A	None	3	4	1.33333	A0A0C3DWB8	24717	0.761623	0.747691	105				4996	2	35	no
24723	scaffold_02:2362843-2363636	0.515294	0.43546	0.0798336	0.730454	12	3	0.25	A0A0C3D530	24723	1.07927	1	182				9221	1	26	no
24726	scaffold_02:2367988-2368814	0.592593	0.592593	0	0.839266	20	11	0.55	A0A0C3HVY9	24726	1.65437	0.431314	241	mitochondrial electron transport, NADH to ubiqui ; NADH dehydrogenase (ubiqui) activity	NADH ubiqui oxidoreductase, 20 kDa subunit ; NADH dehydrogenase (ubiqui), 20 kDa subunit ; NADH dehydrogenase (ubiqui), 20 kDa subunit	Energy production and conversion	1492	3	75	no
24738	scaffold_02:2399646-2401048	0.604162	0.521289	0.0828732	1.3039	32	11	0.34375	A0A0C3D546	24738	0.981028	0.936917	402				8847	1	27	no
24756	scaffold_02:2448368-2450106	0.462973	0.390783	0.0721907	1.34071	48	17	0.354167	A0A0C3DWF5	24756	0.431689	0.566	530	transcription factor activity ; nucleus ; regulation of transcription, DNA-dependent ; sequence-specific DNA binding ; protein dimerization activity	Transcription factor Jun ; bZIP transcription factor, bZIP-1 ; Basic-leucine zipper (bZIP) transcription factor ; Basic-leucine zipper (bZIP) transcription factor	Transcription	5015	1	35	no
24764	scaffold_02:2471752-2474506	0.489471	0.42743	0.0620406	0.297	83	15	0.180723	A0A0C3D576	24764	0.863111	0.77387	876	microtubule cytoskeleton organization and biogenesis ; spindle pole ; microtubule organizing center	Spc97/Spc98	Cytoskeleton	2298	1	64	no
24814	scaffold_02:2621369-2622263	0.423322	0.326017	0.097305	1.29493	21	21	1	A0A0C3HW96	24814	1.02378	1	233				17741	1	7	no
24819	scaffold_02:2634023-2634875	0.640676	0.534822	0.105853	1.24255	9	3	0.333333	A0A0C3HWA1	24819	1.2773	0.00190198	185	structural constituent of ribosome ; intracellular ; ribosome ; translation	Ribosomal protein L18e ; Ribosomal protein L18e	Translation, ribosomal structure and biogenesis	2822	1	61	no
24850	scaffold_02:2712544-2713092	0.639441	0.555263	0.0841778	1.89258	12	3	0.25	A0A0C3HU61	24850	0.906035	0.82326	149		cAMP-regulated phosphoprotein/endosulphine conserved region	Signal transduction mechanisms	1982	1	67	no
24858	scaffold_02:2727787-2728545	0.671669	0.505721	0.165948	1.23816	20	21	1.05	A0A0C3DWQ6	24858	1.28821	1	253	catalytic activity ; phosphopantothenoylcysteine decarboxylase activity	Flavoprotein ; Flavoprotein	Inorganic ion transport and metabolism	4845	2	36	no
24877	scaffold_02:2775033-2775518	0.594352	0.528174	0.0661775	1.21306	12	0	0	A0A0C3DWS4	24877	1.17162	1	132			Intracellular trafficking, secretion, and vesicular transport	539	3	149	no
24889	scaffold_02:2804829-2805218	None	None	#N/A	None	2	3	1.5	A0A0C3HWL2	24889	0.489553	1	130				30385	2	3	no
24892	scaffold_02:2810639-2811265	0.468018	0.468018	0	0.77807	24	4	0.166667	A0A0C3HUD2	24892	1.17487	1	209		mRNA splicing factor, Cwf18	Function unknown	7475	1	29	no
24893	scaffold_02:2811499-2812500	0.692487	0.595268	0.0972198	1.52076	17	12	0.705882	A0A0C3HEG7	24893	1.23516	0.995855	275			RNA processing and modification	3336	1	55	no
24900	scaffold_02:2824616-2825524	0.388864	0.352217	0.0366468	0.7691	25	49	1.96	A0A0C3HWM1	24900	0.435846	1	303				113971	1	1	OmZn-only
24915	scaffold_02:2861685-2863152	0.52034	0.422857	0.0974832	0.963068	42	27	0.642857	A0A0C3DX03	24915	0.894318	1	436				10871	1	19	no
24921	scaffold_02:2894105-2894542	0.334344	0.242386	0.0919586	1.18258	14	3	0.214286	A0A0C3HEI7	24921	2.43407	0.0152589	146				6783	1	30	no
24922	scaffold_02:2895550-2897295	0	0	0	-1.50358	1	3	3	A0A0C3HWP3	24922	1.48238	1	367			Function unknown	36513	2	2	OmZn-only
24941	scaffold_02:2947536-2948309	0.33648	0.259018	0.0774617	1.75723	15	19	1.26667	A0A0C3D5S3	24941	1.05508	1	238			Cytoskeleton	20965	2	5	no
24968	scaffold_02:3001658-3002644	0.629422	0.553284	0.076138	1.6629	16	30	1.875	A0A0C3HEN2	24968	1.26968	1	250				113870	1	1	OmZn-only
24973	scaffold_02:3016795-3018056	0.637514	0.557607	0.0799078	1.10478	32	8	0.25	A0A0C3HWU6	24973	0.85027	0.368297	403	binding ; transport ; membrane ; mitochondrion ; mitochondrial transport ; mitochondrial inner membrane	Mitochondrial brown fat uncoupling protein ; Mitochondrial carrier protein ; Mitochondrial substrate carrier ; Mitochondrial substrate carrier ; Mitochondrial substrate carrier	Energy production and conversion	1905	1	67	no
24989	scaffold_02:3073805-3074460	0.597853	0.480024	0.117829	1.44533	16	13	0.8125	A0A0C3D5W9	24989	1.74007	0.0131658	157			Carbohydrate transport and metabolism	5862	1	33	no
25016	scaffold_03:0000670-0001362	None	None	#N/A	None	0	0	#N/A	A0A0C3HMT8	25016	0.559452	1	215		MFS general substrate transporter		75	15	592	no
25021	scaffold_03:0016155-0019164	0.48939	0.412846	0.0765433	0.80623	78	18	0.230769	A0A0C3HMU5	25021	0.536071	0.018541	867		MFS general substrate transporter		408	4	183	no
25040	scaffold_03:0077538-0078197	0.482943	0.380476	0.102467	1.09012	18	27	1.5	A0A0C3DQQ2	25040	0.779718	1	220				16062	1	8	no
25060	scaffold_03:0142551-0143048	0.260721	0.187359	0.0733623	1.19154	4	9	2.25	A0A0C3HMZ0	25060	0.908688	1	166				113706	1	1	OmZn-only
25080	scaffold_03:0192410-0193143	0.478846	0.380633	0.0982124	1.5701	10	9	0.9	A0A0C3H857	25080	0.925796	0.70765	156	oxidoreductase activity ; thioredoxin peroxidase activity ; secretory plant peroxidase activity ; bromide peroxidase activity	Redoxin ; Thioredoxin-like fold	Posttranslational modification, protein turnover, chaperones	1530	2	74	no
25081	scaffold_03:0195452-0198281	0.591736	0.591736	0	1.52414	74	62	0.837838	A0A0C3DQU5	25081	0.977033	1	910				11428	1	17	no
25084	scaffold_03:0207217-0207942	0.529461	0.446025	0.083436	1.24016	20	0	0	A0A0C3DQV0	25084	1.53306	4.81836e-10	170	cytoskeleton ; actin filament polymerization	ARP23 complex 20 kDa subunit	Cytoskeleton	2547	1	63	no
25093	scaffold_03:0226436-0228409	0.501134	0.436989	0.0641451	1.19689	27	35	1.2963	A0A0C3HQ48	25093	0.748148	0.913752	441				113655	1	1	OmZn-only
25106	scaffold_03:0263771-0264377	0.241204	0.158979	0.0822249	0.689075	4	6	1.5	A0A0C3HQ64	25106	0.61662	1	121				113648	1	1	OmZn-only
25108	scaffold_03:0271628-0272383	0.150362	0.046044	0.104318	1.55672	6	19	3.16667	A0A0C3CZK5	25108	0.612211	0.813835	252				113653	1	1	OmZn-only
25135	scaffold_03:0339815-0341548	0.348806	0.274289	0.0745167	1.17391	46	46	1	A0A0C3DR02	25135	0.601253	0.939743	505				4314	2	40	no
25137	scaffold_03:0343728-0344998	0.569124	0.462457	0.106667	0.896477	28	16	0.571429	A0A0C3HN82	25137	1.09484	1	353				7564	1	29	no
25139	scaffold_03:0352067-0354771	0.608191	0.51343	0.0947608	1.08582	75	50	0.666667	A0A0C3CZM7	25139	0.993861	1	823	nucleic acid binding ; intracellular ; zinc ion binding	Zinc finger, C2H2-type ; Zinc finger, C2H2-like ; Zinc finger, C2H2-type ; Zinc finger, C2H2-type	General function prediction only	16216	1	8	no
25141	scaffold_03:0358798-0359922	0.583698	0.501739	0.0819588	1.11315	22	12	0.545455	A0A0C3H8B9	25141	1.21831	1	308	intracellular ; zinc ion binding	Zinc finger, C2H2-like		25540	1	4	no
25145	scaffold_03:0372670-0373894	0.373149	0.373149	0	1.40143	30	19	0.633333	A0A0C3H8C4	25145	0.925136	1	341				17	49	1133	no
25148	scaffold_03:0377560-0378659	0.582504	0.527941	0.054563	1.00285	19	5	0.263158	A0A0C3CZN6	25148	0.867644	0.913895	333	acyl-CoA metabolic process ; acyl-CoA thioesterase activity ; palmitoyl-CoA hydrolase activity	Acyl-CoA thioesterase	Lipid transport and metabolism	3496	3	51	no
25170	scaffold_03:0429910-0430497	0.292199	0.282206	0.00999293	0.500277	10	19	1.9	A0A0C3HQD4	25170	1.72199	0.830325	196		Homeodomain-like		114335	1	1	OmZn-only
25190	scaffold_03:0465854-0468011	0.486516	0.413378	0.0731377	0.810784	53	46	0.867925	A0A0C3H8G3	25190	0.970626	0.947429	670				36935	1	2	no
25215	scaffold_03:0529362-0529847	0.289646	0.0640816	0.225565	0.365808	2	7	3.5	A0A0C3H8J1	25215	0.910494	1	162				114187	1	1	OmZn-only
25220	scaffold_03:0542832-0543550	0.464893	0.416347	0.0485461	1.40629	22	8	0.363636	A0A0C3H8J8	25220	1.27413	1	200	catalytic activity	Metal-dependent phosphohydrolase, HD region, subdomain ; Metal-dependent phosphohydrolase, HD region		12362	3	14	no
25223	scaffold_03:0549016-0550725	0.573865	0.479207	0.0946577	1.04535	79	31	0.392405	A0A0C3CZX3	25223	1.2755	1	570		Ppx/GppA phosphatase	General function prediction only	5275	2	34	no
25272	scaffold_03:0695661-0696785	0.333831	0.219368	0.114464	0.248686	14	37	2.64286	A0A0C3H8U1	25272	1.10795	1	294				113827	1	1	OmZn-only
25283	scaffold_03:0722715-0723953	None	None	#N/A	None	8	21	2.625	A0A0C3HQY1	25283	0.69227	1	398			General function prediction only	113881	1	1	OmZn-only
25285	scaffold_03:0726363-0726780	None	None	#N/A	None	0	0	#N/A	A0A0C3D095	25285	0.681632	1	105				114090	1	1	OmZn-only
25288	scaffold_03:0733643-0734195	0.628399	0.522217	0.106182	1.50573	23	7	0.304348	A0A0C3HQY6	25288	1.09293	1	169		Cupin 2, conserved barrel ; Cupin, RmlC-type		13155	1	12	no
25289	scaffold_03:0735157-0736755	0.415705	0.329181	0.0865243	0.558693	47	23	0.489362	A0A0C3DRI7	25289	2.32906	0.369937	533		Tannase and feruloyl esterase		319	10	215	no
25297	scaffold_03:0758333-0759417	0.437174	0.371374	0.0657997	0.949604	29	26	0.896552	A0A0C3H8W2	25297	1.46044	1	344	catalytic activity ; binding ; metabolic process ; NADPH:qui reductase activity	Alcohol dehydrogenase, zinc-binding ; Alcohol dehydrogenase GroES-like ; GroES-like ; NAD(P)-binding	Energy production and conversion	94	21	508	no
25310	scaffold_03:0800790-0802427	0.407102	0.354895	0.0522064	0.810728	45	40	0.888889	A0A0C3HR06	25310	0.845163	0.748399	529	nucleus	RED-like, N-terminal	no description	7756	1	29	no
25328	scaffold_03:0850489-0851267	0.60671	0.507143	0.0995674	1.1528	23	3	0.130435	A0A0C3HR24	25328	1.3624	0.935838	240		GINS complex, Sld5 component ; GINS complex, Sld5 component	Replication, recombination and repair	7948	1	28	no
25352	scaffold_03:0922565-0926322	0.52237	0.443537	0.0788323	0.891327	115	41	0.356522	A0A0C3DRP5	25352	0.913876	0.959705	1226			Cell wall/membrane/envelope biogenesis	1772	1	69	no
25353	scaffold_03:0928132-0930115	0.506679	0.343444	0.163235	1.62687	17	33	1.94118	A0A0C3D0F7	25353	1.16289	1	460			General function prediction only	113911	1	1	OmZn-only
25360	scaffold_03:0950122-0950460	0.231553	0.120332	0.111221	0.982093	4	15	3.75	A0A0C3H912	25360	0.844798	1	113				113796	1	1	OmZn-only
25377	scaffold_03:0994384-0999167	0.571204	0.497107	0.0740969	1.05835	127	71	0.559055	A0A0C3H929	25377	0.997006	1	1561			General function prediction only	8103	1	28	no
25385	scaffold_03:1020362-1022300	0.467391	0.34856	0.118831	0.942521	68	14	0.205882	A0A0C3HR68	25385	0.848422	0.983405	605	nucleic acid binding ; intracellular ; zinc ion binding	Zinc finger, C2H2-type ; Zinc finger, C2H2-type ; Zinc finger, C2H2-like ; Zinc finger, C2H2-type ; Zinc finger, C2H2-type	General function prediction only	4466	1	38	no
25390	scaffold_03:1033300-1034737	0.301223	0.202107	0.0991158	0.612001	29	33	1.13793	A0A0C3HR72	25390	0.842002	1	367	transporter activity ; transport ; integral to membrane	General substrate transporter ; MFS general substrate transporter	General function prediction only	139	8	398	no
25397	scaffold_03:1050314-1050916	0.265834	0.202803	0.0630301	-0.367574	8	15	1.875	A0A0C3HP33	25397	0.634933	1	201				114358	1	1	OmZn-only
25407	scaffold_03:1078731-1079396	0.510088	0.449438	0.0606493	0.861033	18	4	0.222222	A0A0C3HR87	25407	1.06726	1	222			Inorganic ion transport and metabolism	11716	1	16	no
25410	scaffold_03:1086855-1089373	0.540086	0.446698	0.0933879	1.0755	73	15	0.205479	A0A0C3H961	25410	0.724217	0.739526	805		Pleckstrin-like ; Sterile alpha motif homology 2 ; Pleckstrin-like ; Sterile alpha motif SAM ; Pleckstrin-like ; Sterile alpha motif SAM ; Sterile alpha motif homology	RNA processing and modification	7644	1	29	no
25412	scaffold_03:1092148-1092892	0.138537	0.138537	0	0.777389	10	5	0.5	A0A0C3DRV3	25412	0.510079	1	228				114346	1	1	OmZn-only
25428	scaffold_03:1130186-1130609	None	None	#N/A	None	0	1	#N/A	A0A0C3HP67	25428	2.03475	1	123				46019	2	2	OmZn-only
25434	scaffold_03:1149642-1151426	0.580495	0.497657	0.0828387	1.04176	39	15	0.384615	A0A0C3HRB8	25434	0.920102	0.60393	553	nucleotide binding ; aminoacyl-tRNA ligase activity ; ATP binding ; cytoplasm ; translation ; tRNA aminoacylation for protein translation ; histidine-tRNA ligase activity ; histidyl-tRNA aminoacylation	Aminoacyl-tRNA synthetase, class II (G, H, P and S) ; Anticodon-binding ; Histidyl-tRNA synthetase, class IIa ; Histidyl-tRNA synthetase, class IIa, subgroup ; Aminoacyl-tRNA synthetase, class II ; Anticodon-binding	Translation, ribosomal structure and biogenesis	1566	2	73	no
25441	scaffold_03:1165531-1166334	0.560772	0.477892	0.0828793	1.27979	22	20	0.909091	A0A0C3D0P0	25441	0.401333	0.715551	268				16053	1	8	no
25447	scaffold_03:1178940-1180340	0.540721	0.470173	0.0705483	1.25963	34	42	1.23529	A0A0C3HP85	25447	1.06363	1	467				9649	2	24	no
25476	scaffold_03:1256623-1257342	0.461098	0.351441	0.109657	1.31359	11	7	0.636364	A0A0C3DS22	25476	1.23594	1	189	calcium ion binding	Calcium-binding EF-hand	Cell cycle control, cell division, chromosome partitioning	7837	1	28	no
25506	scaffold_03:1335859-1337464	0.576166	0.490409	0.0857564	1.23708	40	10	0.25	A0A0C3H9G2	25506	0.749891	0.0225793	479	nucleic acid binding	RNA recognition motif, RNP-1 ; RNA recognition motif, RNP-1 ; RNA recognition motif, RNP-1	RNA processing and modification	2265	1	64	no
25534	scaffold_03:1403413-1404200	0.144979	0.092471	0.0525082	0.808875	5	19	3.8	A0A0C3HPH8	25534	1.05779	1	220				114310	1	1	OmZn-only
25571	scaffold_03:1514309-1515715	0.571528	0.488079	0.0834493	1.24213	26	34	1.30769	A0A0C3DSC0	25571	0.823884	1	384	binding	Armadillo-type fold	Posttranslational modification, protein turnover, chaperones	114300	1	1	OmZn-only
25574	scaffold_03:1523685-1524655	0.46388	0.379433	0.0844478	0.974164	31	10	0.322581	A0A0C3HRR8	25574	1.14967	1	289		Phosducin ; Thioredoxin-like fold	Signal transduction mechanisms	8680	1	27	no
25580	scaffold_03:1555737-1556228	0.603175	0.500444	0.102731	0.947079	4	10	2.5	A0A0C3DSD1	25580	1.00672	1	164	oxidoreductase activity ; transition metal ion binding	Ferritin/ribonucleotide reductase-like		114293	1	1	OmZn-only
25592	scaffold_03:1590378-1599164	0.567801	0.495681	0.0721196	0.949798	212	61	0.287736	A0A0C3H9Q6	25592	0.831073	0.762987	2929			Function unknown	1819	1	69	no
25593	scaffold_03:1599752-1601533	0.454015	0.322207	0.131808	1.01706	57	35	0.614035	A0A0C3HRU1	25593	0.860837	0.840275	594	histone acetyltransferase activity	EPS15 homology (EH) ; EPS15 homology (EH)	Signal transduction mechanisms	7031	1	30	no
25595	scaffold_03:1606019-1609130	0.507576	0.507576	0	0.981677	94	38	0.404255	A0A0C3D159	25595	0.60386	0.309173	989	DNA ligase (ATP) activity ; ATP binding ; DNA replication ; DNA repair ; DNA recombination ; intracellular	BRCT ; ATP dependent DNA ligase, central ; ATP dependent DNA ligase, C-terminal ; BRCT ; ATP-dependent DNA ligase ; ATP dependent DNA ligase, central ; BRCT ; ATP-dependent DNA ligase, conserved site ; BRCT	Replication, recombination and repair	2759	1	61	no
25599	scaffold_03:1615521-1616286	0.264698	0.22362	0.041078	1.5518	20	20	1	A0A0C3DSE7	25599	0.716567	0.957363	221				114289	1	1	OmZn-only
25603	scaffold_03:1628072-1628413	None	None	#N/A	None	0	2	#N/A	A0A0C3HRV0	25603	Err:512	1	114				21216	3	5	no
25604	scaffold_03:1628943-1630819	0.488601	0.402695	0.0859059	0.884279	49	61	1.2449	A0A0C3DSF2	25604	0.730146	1	606				114287	1	1	OmZn-only
25605	scaffold_03:1633322-1633864	0.367105	0.322357	0.0447478	1.5499	9	22	2.44444	A0A0C3D170	25605	0.932829	1	181				114286	1	1	OmZn-only
25641	scaffold_03:1730033-1731772	0.580388	0.508905	0.0714827	1.16744	38	16	0.421053	A0A0C3HPU7	25641	1.03743	1	580				10470	1	21	no
25650	scaffold_03:1745412-1747358	0.40458	0.309549	0.0950312	0.911564	62	68	1.09677	A0A0C3D1C1	25650	0.650176	0.972072	649				17519	1	7	no
25653	scaffold_03:1754721-1755488	0.4732	0.429612	0.0435887	0.332492	24	5	0.208333	A0A0C3DSJ9	25653	1.006	1	256		Glycoside hydrolase, catalytic core		483	4	161	no
25661	scaffold_03:1770103-1771782	0.283347	0.276297	0.00705011	1.42145	25	75	3	A0A0C3H9Y8	25661	1.19376	1	430				3954	2	44	no
25665	scaffold_03:1783720-1784055	0.310559	0.267857	0.0427019	-0.205113	2	3	1.5	A0A0C3HPX3	25665	1.46106	1	112				114275	1	1	OmZn-only
25667	scaffold_03:1787674-1788293	0.205179	0.13372	0.0714592	0.746017	14	18	1.28571	A0A0C3HS36	25667	0.868275	0.864869	189		Cupin, RmlC-type		12375	1	14	no
25675	scaffold_03:1807592-1812414	0.637566	0.541599	0.0959665	1.29514	146	81	0.554795	A0A0C3HPY4	25675	1.37633	1	1531	zinc ion binding	Tetratricopeptide region ; Tetratricopeptide region ; Zinc finger, FYVE/PHD-type		12753	1	13	no
25726	scaffold_03:1941735-1942348	0.391304	0.391304	0	0.319025	21	41	1.95238	A0A0C3HQ56	25726	1.15043	1	188				114259	1	1	OmZn-only
25727	scaffold_03:1942618-1944113	0.361441	0.286424	0.0750169	0.963659	72	50	0.694444	A0A0C3HA67	25727	0.592144	0.815455	442	carbon-nitrogen ligase activity, with glutamine as amido-N-donor ; cobyrinate a,c-diamide synthase activity ; glutaminyl-tRNA synthase (glutamine-hydrolyzing) activity	Amidase signature enzyme ; Amidase signature enzyme	Translation, ribosomal structure and biogenesis	9345	1	25	no
25729	scaffold_03:1946144-1946815	0.503581	0.378753	0.124828	1.96814	21	16	0.761905	A0A0C3DSU6	25729	1.31871	1	224				4743	4	37	no
25794	scaffold_03:2203182-2203896	None	None	#N/A	None	0	0	#N/A	A0A0C3DT12	25794	2.25035	1	136			Posttranslational modification, protein turnover, chaperones	114233	1	1	OmZn-only
25796	scaffold_03:2210215-2211961	0	None	#N/A	-1.79759	40	31	0.775	A0A0C3HSK3	25796	1.02594	1	510	lipid metabolic process ; metabolic process	Patatin ; Acyl transferase/acyl hydrolase/lysophospholipase	Lipid transport and metabolism	3404	5	53	no
25799	scaffold_03:2221931-2222869	0.17467	0.144999	0.0296712	0.287645	42	13	0.309524	A0A0C3DT20	25799	0.908285	1	294	protein binding	BTB/POZ-like ; BTB/POZ fold	Cell cycle control, cell division, chromosome partitioning	3876	4	45	no
25809	scaffold_03:2255159-2257540	0.41164	0.309865	0.101776	0.646899	103	98	0.951456	A0A0C3D1W7	25809	0.800754	0.939743	794				10877	2	19	no
25811	scaffold_03:2263546-2264412	0.415966	0.426379	-0.0104129	0.769424	41	13	0.317073	A0A0C3HAG0	25811	1.56697	1	254	SSP/3in oidma but in others/398	SSP		445	3	172	no
25834	scaffold_03:2331093-2331791	0.238562	0.16621	0.0723517	0.0760257	37	10	0.27027	A0A0C3D1Y5	25834	0.923265	1	233	catalytic activity ; metabolic process ; C-8 sterol isomerase activity ; delta5-delta2,4-dienoyl-CoA isomerase activity ; 3-carboxymuconate cycloisomerase type II activity ; trans-2, cis-3 decenoyl-ACP isomerase activity	Fumarylacetoacetase, C-terminal-like ; Fumarylacetoacetase, C-terminal-related	General function prediction only	276	24	242	no
25835	scaffold_03:2334973-2336221	0.233076	0.183633	0.0494435	0.211794	66	54	0.818182	A0A0C3HAI8	25835	0	1	343				5115	6	35	no
25838	scaffold_03:2343542-2344869	0.343002	0.294691	0.0483109	0.746376	75	30	0.4	A0A0C3D1Y9	25838	0.773412	1	422	metabolic process ; oxidoreductase activity ; kynurenine 3-monooxygenase activity	FAD-dependent pyridine nucleotide-disulphide oxidoreductase ; Aromatic-ring hydroxylase ; FAD-dependent pyridine nucleotide-disulphide oxidoreductase	Energy production and conversion	3196	14	57	no
25848	scaffold_03:2377961-2378656	0.199513	0.148687	0.0508261	0.884289	16	16	1	A0A0C3HSP8	25848	0.842219	1	160	hydrolase activity, hydrolyzing O-glycosyl compounds ; extracellular region ; carbohydrate metabolic process ; cellulose binding	Cellulose-binding region, fungal ; Cellulose-binding region, fungal ; Cellulose-binding region, fungal ; Cellulose-binding region, fungal ; Cellulose-binding region, fungal		3491	1	51	no
25849	scaffold_03:2379469-2380337	None	None	#N/A	None	2	5	2.5	A0A0C3DT75	25849	Err:512	1	108				114216	1	1	OmZn-only
25861	scaffold_03:2425706-2428921	None	None	#N/A	None	45	68	1.51111	A0A0C3HSR2	25861	1.00734	1	935	phospholipase A2 activity ; phospholipid metabolic process ; lipid catabolic process	Phospholipase A2, active site		33316	2	3	no
25863	scaffold_03:2436912-2439209	0.272485	0.189191	0.0832935	0.535921	61	88	1.44262	A0A0C3D217	25863	0.943208	1	582		Ankyrin ; Ankyrin ; Ankyrin ; Ankyrin ; Ankyrin ; Ankyrin	Cell wall/membrane/envelope biogenesis	5864	2	33	no
25865	scaffold_03:2444994-2447675	0.360065	0.252248	0.107818	1.14899	128	80	0.625	A0A0C3HAM5	25865	0.867387	1	814			Function unknown	4872	5	36	no
25870	scaffold_03:2462680-2464436	0.121259	0.0675039	0.0537553	-0.00160162	60	63	1.05	A0A0C3HSS1	25870	0.76422	0.830325	559		Src homology-3 ; Src homology-3 ; Src homology-3 ; Src homology-3 ; Src homology-3	Signal transduction mechanisms	7945	2	28	no
25871	scaffold_03:2465981-2468149	0.2165	0.176704	0.0397965	-0.0302605	126	53	0.420635	A0A0C3DTA0	25871	1.02666	1	723				45859	1	2	no
25874	scaffold_03:2476030-2476546	None	None	#N/A	None	1	1	1	A0A0C3HAN3	25874	1.71258	1	140				19645	4	6	no
25887	scaffold_03:2566289-2566758	None	None	#N/A	None	3	6	2	A0A0C3D246	25887	Err:512	1	116				114197	1	1	OmZn-only
25896	scaffold_03:2592781-2598109	0.452245	0.337879	0.114365	0.890136	186	78	0.419355	A0A0C3HQN4	25896	2.73914	0.476469	1327		Pectin lyase fold/virulence factor ; Esterase, SGNH hydrolase-type		262	20	250	no
25904	scaffold_03:2626565-2627664	None	None	#N/A	None	1	2	2	A0A0C3DTE1	25904	1.50104	1	339		Cupin, RmlC-type		114184	1	1	OmZn-only
25905	scaffold_03:2628058-2629089	None	None	#N/A	None	3	0	0	A0A0C3D266	25905	1.00312	1	344				13814	5	11	no
25907	scaffold_03:2632549-2633163	None	None	#N/A	None	0	0	#N/A	A0A0C3HAS1	25907	Err:512	1	145				11994	3	15	no
25908	scaffold_03:2633488-2634588	None	None	#N/A	None	0	0	#N/A	A0A0C3HSW0	25908	1.65619	1	367	zinc ion binding ; oxidoreductase activity ; catalytic activity ; binding ; metabolic process ; L-iditol 2-dehydrogenase activity	Alcohol dehydrogenase, zinc-binding ; Alcohol dehydrogenase GroES-like ; Alcohol dehydrogenase, zinc-containing, conserved site ; GroES-like ; NAD(P)-binding	Secondary metabolites biosynthesis, transport and catabolism	185	13	333	no
25912	scaffold_03:2647092-2647638	None	None	#N/A	None	2	8	4	A0A0C3HAS6	25912	1.35538	1	139				46010	2	2	OmZn-only
25957	scaffold_03:2803585-2804601	None	None	#N/A	None	14	3	0.214286	A0A0C3HT05	25957	0.71511	0.673281	339				8491	5	28	no
25958	scaffold_03:2806394-2808693	None	None	#N/A	None	67	37	0.552239	A0A0C3DTJ4	25958	0.608737	0.703189	735	GTPase activity ; GTP binding	Dynamin, GTPase region ; Dynamin, GTPase region ; Dynamin, GTPase region	General function prediction only	436	8	174	no
25960	scaffold_03:2812649-2813223	None	0.272599	#N/A	None	19	10	0.526316	A0A0C3HQT7	25960	0.498746	0.706046	117				11699	3	16	no
25970	scaffold_03:2841076-2842823	0.457804	0.346117	0.111687	1.13185	72	27	0.375	A0A0C3HT21	25970	1.09394	1	546				4942	3	36	no
25979	scaffold_03:2877255-2878600	None	None	#N/A	None	36	45	1.25	A0A0C3HT32	25979	0.766216	1	429				17585	1	7	no
25981	scaffold_03:2882974-2883583	0.653736	0.604101	0.0496344	0.996261	18	17	0.944444	A0A0C3D2D8	25981	2.50893	1	186				26771	3	4	no
25984	scaffold_03:2889322-2890802	0.372737	0.276777	0.0959602	0.928409	30	29	0.966667	A0A0C3HT39	25984	0.88381	0.614024	290				42	37	777	no
25997	scaffold_03:2934500-2935247	None	None	#N/A	None	0	0	#N/A	A0A0C3HQX9	25997	0.877032	1	128				114160	1	1	OmZn-only
25999	scaffold_03:2943714-2944232	None	None	#N/A	None	0	0	#N/A	A0A0C3DTP1	25999	2.34707	1	120				2387	4	64	no
26005	scaffold_03:2961236-2962420	0.535573	0.429968	0.105605	1.43701	44	25	0.568182	A0A0C3D2G0	26005	1.46188	1	395				30522	1	3	no
26006	scaffold_03:2963190-2964934	0.35376	0.291376	0.0623842	1.71715	63	43	0.68254	A0A0C3HQY8	26006	1.29605	1	498				24087	1	4	no
26013	scaffold_03:2980431-2981909	0.465505	0.349634	0.115871	1.0218	70	27	0.385714	A0A0C3DTQ5	26013	1.00353	1	493	hydrolase activity, acting on ester bonds	Phosphoesterase ; Alkaline-phosphatase-like, core domain		9229	5	26	no
26014	scaffold_03:2984582-2985562	0.170248	0.139714	0.0305347	0.280782	27	53	1.96296	A0A0C3D2G8	26014	0.992541	1	327				114157	1	1	OmZn-only
26022	scaffold_04:0042804-0043541	None	None	#N/A	None	35	28	0.8	A0A0C3DMQ9	26022	0.33467	1	246	metabolic process ; oxidoreductase activity ; catalytic activity ; binding	Glucose/ribitol dehydrogenase ; Short-chain dehydrogenase/reductase SDR ; NAD(P)-binding	Secondary metabolites biosynthesis, transport and catabolism	490	12	158	no
26023	scaffold_04:0045274-0047168	0.60594	0.60594	0	0.766683	62	53	0.854839	A0A0C3CWE3	26023	1.03045	1	548	transcription factor activity ; nucleus ; regulation of transcription, DNA-dependent ; zinc ion binding	Fungal transcriptional regulatory protein, N-terminal ; Fungal transcriptional regulatory protein, N-terminal ; Fungal transcriptional regulatory protein, N-terminal ; Fungal transcriptional regulatory protein, N-terminal ; Fungal transcriptional regulatory protein, N-terminal		652	30	133	no
26034	scaffold_04:0075196-0075584	None	None	#N/A	None	5	0	0	A0A0C3H558	26034	0	1	103				23692	2	4	no
26049	scaffold_04:0116828-0117454	None	None	#N/A	None	4	2	0.5	A0A0C3H574	26049	Err:512	1	146	hydrolase activity, hydrolyzing O-glycosyl compounds ; carbohydrate metabolic process	Glycoside hydrolase, family 3, N-terminal ; Glycoside hydrolase, catalytic core		1445	5	76	no
26053	scaffold_04:0130137-0130964	None	None	#N/A	None	0	0	#N/A	A0A0C3HJT3	26053	0.39523	0.699439	276				12320	8	14	no
26060	scaffold_04:0155388-0155900	None	None	#N/A	None	1	0	0	A0A0C3HLX1	26060	2.39846	1	110				17482	1	7	no
26071	scaffold_04:0188605-0189331	0.0981938	0.136898	-0.0387043	-0.58382	15	9	0.6	A0A0C3H597	26071	10.0497	3.3649e-10	187			Inorganic ion transport and metabolism	7706	2	29	no
26073	scaffold_04:0192920-0193597	0	0	0	-1.88914	4	6	1.5	A0A0C3DMV8	26073	1.4616	1	143				114144	1	1	OmZn-only
26083	scaffold_04:0231224-0233602	0.293139	0.246154	0.0469854	0.962153	83	60	0.722892	A0A0C3CWK1	26083	0.889892	1	646	DNA-directed RNA polymerase activity ; DNA-directed RNA polymerase I activity ; DNA-directed RNA polymerase II activity ; DNA-directed RNA polymerase III activity ; RNA polymerase activity		Extracellular structures	25120	1	4	no
26084	scaffold_04:0235479-0236495	0.293083	0.220702	0.0723812	0.513941	43	48	1.11628	A0A0C3HJV7	26084	2.1291	1	339				40875	1	2	no
26096	scaffold_04:0268706-0270299	0.349756	0.292704	0.0570511	0.582706	71	38	0.535211	A0A0C3CWL6	26096	1.12799	1	515	protein kinase activity ; ATP binding ; protein amino acid phosphorylation ; protein-tyrosine kinase activity ; protein serine/threonine kinase activity	Protein kinase, core ; Serine/threonine protein kinase-related ; Tyrosine protein kinase ; Serine/threonine protein kinase ; Protein kinase, core ; Serine/threonine protein kinase, active site ; Protein kinase-like	General function prediction only	631	8	136	no
26100	scaffold_04:0286904-0287303	0.403435	0.320141	0.0832942	0.799151	14	6	0.428571	A0A0C3CWL9	26100	1.05361	1	116				22149	1	5	no
26106	scaffold_04:0311709-0314563	None	None	#N/A	None	0	1	#N/A	A0A0C3HM22	26106	0.952911	0.925353	688				2633	3	62	no
26108	scaffold_04:0319959-0321817	0.350197	0.288622	0.0615752	0.631279	54	59	1.09259	A0A0C3CWM8	26108	0.743786	0.947477	526	nucleic acid binding ; endonuclease activity	HNH endonuclease ; Heterokaryon incompatibility		7	84	1542	no
26128	scaffold_04:0389464-0390956	None	None	#N/A	None	58	57	0.982759	A0A0C3HM51	26128	0.776767	1	480			General function prediction only	27879	2	3	no
26142	scaffold_04:0452258-0455182	0.265002	0.181425	0.0835764	0.245208	122	120	0.983607	A0A0C3H5I7	26142	0.97639	1	918				1700	4	71	no
26147	scaffold_04:0478332-0481054	0.238095	0.238095	0	-1.23807	45	34	0.755556	A0A0C3DN43	26147	0.685349	0.796781	893	catalytic activity	Peptidase, trypsin-like serine and cysteine	Nuclear structure	8356	2	28	no
[truncated: 14,716 more rows]

## Sheet: Sheet2-4817_gene_Fst
protein ID (Mycocosm)	position in the genome	Fst (phenotipic grouping)	Fst (geographic grouping)	Fst (pheno-geo)	Tajima’sD	syn SNPs	nonSyn SNPs	dN/dS	UNIPROT ID	protein ID (Mycocosm)	Fold change (Cd-exposed vs control)	Baggerley's test: FDR p-value correction	proteinLength	GO_Name	InterproDesc	kogClass	ClusterID (Mycocosm)	# copies in OmZn genome	Total # copies in 60 genomes	presence in OmZn only
[truncated: 4,817 more rows]

[truncated: 1 more sheets: Sheet3-87_genes_D]
