# Supplementary material for: Comparative genomics reveals substantial divergence in metal sensitive and metal tolerant isolates of the ericoid mycorrhizal fungus Oidiodendron maius
Source: Mycorrhiza. 2025 Mar 21;35(2):24. doi: 10.1007/s00572-025-01191-x (PMC11928401; doi:10.1007/s00572-025-01191-x)
Supplement: Supplementary file 19 — Supplementary file13 (XLSX 281 KB) [file 572_2025_1191_MOESM13_ESM.xlsx]

## Sheet: Foglio7
Article Title	Comparative genomics reveals substantial divergence in metal sensitive and metal tolerant isolates of the ericoid mycorrhizal fungus Oidiodendron maius
Journal Name	Mycorrhiza
Author Names	Stefania Daghino, Claude Murat, Stéphane De Mita, Elena Martino, Silvia Perotto
Affiliation and e-mail address of the corresponding author	Department of Life Science and Systems Biology, University of Torino, V. le Mattioli 25, 10125, Torino, Italy; elena.martino@unito.it

## Sheet: Table6S_caption
Table 6S. Genetic divergence calculated per each 10Kb genome window. Sheet 1: all the genome windows in the genome; sheet 2: genome windows with an Fst index that is above the outlier threashold (Fst>0.726); sheet 3: genes harbored in the Fst-outlier windows in sheet 2, in red are indicated the 10 genes that were also among the 4,817 with Fst>0.5; sheet4: genome windows with a D< -2 or D>2; sheet…

## Sheet: Sheet1-all_10Kb-windows
position in the genome	Fst (phenotipic grouping)	Fst (geographic grouping)	Fst (pheno-geo)	Tajima’s D
scaffold_01:0010000-0020000.fasta	None	None	#VALUE!	None
scaffold_01:0020000-0030000.fasta	None	None	#VALUE!	None
scaffold_01:0030000-0040000.fasta	None	None	#VALUE!	None
scaffold_01:0060000-0070000.fasta	None	None	#VALUE!	None
scaffold_01:0080000-0090000.fasta	None	None	#VALUE!	None
scaffold_01:0090000-0100000.fasta	None	None	#VALUE!	None
scaffold_01:0100000-0110000.fasta	None	None	#VALUE!	None
scaffold_01:0110000-0120000.fasta	None	None	#VALUE!	None
scaffold_01:0120000-0130000.fasta	None	None	#VALUE!	None
scaffold_01:0200000-0210000.fasta	None	None	#VALUE!	None
scaffold_01:0210000-0220000.fasta	None	None	#VALUE!	None
scaffold_01:0230000-0240000.fasta	None	None	#VALUE!	None
scaffold_01:0240000-0250000.fasta	None	None	#VALUE!	None
scaffold_01:0250000-0260000.fasta	None	None	#VALUE!	None
scaffold_01:0300000-0310000.fasta	None	None	#VALUE!	None
scaffold_01:0480000-0490000.fasta	None	None	#VALUE!	None
scaffold_01:0490000-0500000.fasta	None	None	#VALUE!	None
scaffold_01:0540000-0550000.fasta	None	None	#VALUE!	None
scaffold_01:0590000-0600000.fasta	None	None	#VALUE!	None
scaffold_01:0740000-0750000.fasta	None	None	#VALUE!	None
scaffold_01:0930000-0940000.fasta	None	None	#VALUE!	None
scaffold_01:0940000-0950000.fasta	None	None	#VALUE!	None
scaffold_01:0950000-0960000.fasta	None	None	#VALUE!	None
scaffold_01:0960000-0970000.fasta	None	None	#VALUE!	None
scaffold_01:1070000-1080000.fasta	None	None	#VALUE!	None
scaffold_01:1570000-1580000.fasta	None	None	#VALUE!	None
scaffold_01:1580000-1590000.fasta	None	None	#VALUE!	None
scaffold_01:1830000-1840000.fasta	None	None	#VALUE!	None
scaffold_01:4280000-4290000.fasta	None	None	#VALUE!	None
scaffold_01:4290000-4300000.fasta	None	None	#VALUE!	None
scaffold_01:4300000-4310000.fasta	None	None	#VALUE!	None
scaffold_01:4310000-4320000.fasta	None	None	#VALUE!	None
scaffold_01:4320000-4330000.fasta	None	None	#VALUE!	None
scaffold_01:4350000-4360000.fasta	None	None	#VALUE!	None
scaffold_01:4360000-4370000.fasta	None	None	#VALUE!	None
scaffold_01:4380000-4390000.fasta	None	0.0131868	#VALUE!	None
scaffold_01:4410000-4420000.fasta	None	None	#VALUE!	None
scaffold_01:4440000-4450000.fasta	None	None	#VALUE!	None
scaffold_01:4460000-4470000.fasta	None	None	#VALUE!	None
scaffold_01:5750000-5760000.fasta	None	None	#VALUE!	None
scaffold_01:5760000-5770000.fasta	None	None	#VALUE!	None
scaffold_01:5770000-5780000.fasta	None	None	#VALUE!	None
scaffold_01:5780000-5790000.fasta	None	None	#VALUE!	None
scaffold_01:5790000-5800000.fasta	None	None	#VALUE!	None
scaffold_01:6080000-6090000.fasta	None	None	#VALUE!	None
scaffold_01:6120000-6130000.fasta	None	None	#VALUE!	None
scaffold_01:6150000-6160000.fasta	None	None	#VALUE!	None
scaffold_01:6160000-6170000.fasta	None	None	#VALUE!	None
scaffold_01:6170000-6180000.fasta	None	None	#VALUE!	None
scaffold_01:6180000-6190000.fasta	None	None	#VALUE!	None
scaffold_01:6350000-6360000.fasta	None	None	#VALUE!	None
scaffold_01:6360000-6370000.fasta	None	None	#VALUE!	None
scaffold_01:6380000-6390000.fasta	None	None	#VALUE!	None
scaffold_01:6390000-6400000.fasta	None	None	#VALUE!	None
scaffold_01:6400000-6410000.fasta	None	None	#VALUE!	None
scaffold_01:6410000-6420000.fasta	None	None	#VALUE!	None
scaffold_01:6450000-6460000.fasta	None	None	#VALUE!	None
scaffold_01:6460000-6470000.fasta	None	None	#VALUE!	None
scaffold_01:6470000-6480000.fasta	None	None	#VALUE!	None
scaffold_01:6490000-6500000.fasta	None	None	#VALUE!	None
scaffold_01:6530000-6540000.fasta	None	None	#VALUE!	None
scaffold_01:6540000-6550000.fasta	None	None	#VALUE!	None
scaffold_01:6550000-6560000.fasta	None	None	#VALUE!	None
scaffold_01:6590000-6600000.fasta	None	None	#VALUE!	None
scaffold_01:6600000-6606482.fasta	None	None	#VALUE!	None
scaffold_02:0000000-0010000.fasta	None	None	#VALUE!	None
scaffold_02:3150000-3153891.fasta	None	None	#VALUE!	None
scaffold_03:0710000-0720000.fasta	None	None	#VALUE!	None
scaffold_03:0720000-0730000.fasta	None	None	#VALUE!	None
scaffold_03:1970000-1980000.fasta	None	None	#VALUE!	None
scaffold_03:2080000-2090000.fasta	None	None	#VALUE!	None
scaffold_03:2120000-2130000.fasta	None	None	#VALUE!	None
scaffold_03:2130000-2140000.fasta	None	None	#VALUE!	None
scaffold_03:2170000-2180000.fasta	None	None	#VALUE!	None
scaffold_03:2410000-2420000.fasta	None	0.416233	#VALUE!	None
scaffold_03:2420000-2430000.fasta	None	None	#VALUE!	None
scaffold_03:2500000-2510000.fasta	None	None	#VALUE!	None
scaffold_03:2530000-2540000.fasta	None	None	#VALUE!	None
scaffold_03:2630000-2640000.fasta	None	None	#VALUE!	None
scaffold_03:2650000-2660000.fasta	None	None	#VALUE!	None
scaffold_03:2810000-2820000.fasta	None	0.196822	#VALUE!	None
scaffold_03:2850000-2860000.fasta	None	None	#VALUE!	None
scaffold_03:3000000-3004228.fasta	None	None	#VALUE!	None
scaffold_04:0000000-0010000.fasta	None	None	#VALUE!	None
scaffold_04:0010000-0020000.fasta	None	None	#VALUE!	None
scaffold_04:0020000-0030000.fasta	None	None	#VALUE!	None
scaffold_04:0110000-0120000.fasta	None	None	#VALUE!	None
scaffold_04:0120000-0130000.fasta	None	None	#VALUE!	None
scaffold_04:0150000-0160000.fasta	None	None	#VALUE!	None
scaffold_04:0430000-0440000.fasta	None	None	#VALUE!	None
scaffold_04:0550000-0560000.fasta	None	None	#VALUE!	None
scaffold_04:0790000-0800000.fasta	None	None	#VALUE!	None
scaffold_04:2840000-2844619.fasta	None	None	#VALUE!	None
scaffold_05:0000000-0010000.fasta	None	None	#VALUE!	None
scaffold_05:0010000-0020000.fasta	None	None	#VALUE!	None
scaffold_05:0020000-0030000.fasta	None	None	#VALUE!	None
scaffold_05:1130000-1140000.fasta	None	None	#VALUE!	None
scaffold_05:1240000-1250000.fasta	None	None	#VALUE!	None
scaffold_05:1350000-1360000.fasta	None	None	#VALUE!	None
scaffold_05:1790000-1800000.fasta	None	None	#VALUE!	None
scaffold_05:1970000-1980000.fasta	None	None	#VALUE!	None
scaffold_05:1980000-1990000.fasta	None	None	#VALUE!	None
scaffold_05:2120000-2130000.fasta	None	None	#VALUE!	None
scaffold_05:2160000-2170000.fasta	None	None	#VALUE!	None
scaffold_05:2170000-2180000.fasta	None	None	#VALUE!	None
scaffold_05:2180000-2190000.fasta	None	None	#VALUE!	None
scaffold_05:2190000-2200000.fasta	None	None	#VALUE!	None
scaffold_05:2200000-2210000.fasta	None	None	#VALUE!	None
scaffold_05:2220000-2230000.fasta	None	None	#VALUE!	None
scaffold_05:2240000-2250000.fasta	None	None	#VALUE!	None
scaffold_05:2250000-2260000.fasta	None	None	#VALUE!	None
scaffold_05:2270000-2280000.fasta	None	None	#VALUE!	None
scaffold_05:2280000-2290000.fasta	None	None	#VALUE!	None
scaffold_05:2290000-2300000.fasta	None	None	#VALUE!	None
scaffold_05:2300000-2310000.fasta	None	None	#VALUE!	None
scaffold_05:2310000-2320000.fasta	None	None	#VALUE!	None
scaffold_05:2320000-2323136.fasta	None	None	#VALUE!	None
scaffold_06:2150000-2160000.fasta	None	None	#VALUE!	None
scaffold_06:2180000-2190000.fasta	None	None	#VALUE!	None
scaffold_06:2190000-2193815.fasta	None	None	#VALUE!	None
scaffold_08:1330000-1340000.fasta	None	None	#VALUE!	None
scaffold_08:1530000-1540000.fasta	None	0.4	#VALUE!	None
scaffold_08:1630000-1640000.fasta	None	None	#VALUE!	None
scaffold_08:1800000-1810000.fasta	None	None	#VALUE!	None
scaffold_08:1820000-1830000.fasta	None	None	#VALUE!	None
scaffold_08:1830000-1840000.fasta	None	None	#VALUE!	None
scaffold_08:1840000-1850000.fasta	None	None	#VALUE!	None
scaffold_08:1850000-1860000.fasta	None	None	#VALUE!	None
scaffold_08:1900000-1910000.fasta	None	0	#VALUE!	None
scaffold_08:1910000-1920000.fasta	None	None	#VALUE!	None
scaffold_08:1920000-1930000.fasta	None	None	#VALUE!	None
scaffold_08:1930000-1940000.fasta	None	None	#VALUE!	None
scaffold_08:1940000-1950000.fasta	None	None	#VALUE!	None
scaffold_08:1950000-1952282.fasta	None	None	#VALUE!	None
scaffold_09:0850000-0860000.fasta	None	None	#VALUE!	None
scaffold_09:1090000-1100000.fasta	None	None	#VALUE!	None
scaffold_09:1130000-1140000.fasta	None	None	#VALUE!	None
scaffold_09:1180000-1190000.fasta	None	None	#VALUE!	None
scaffold_09:1340000-1350000.fasta	None	None	#VALUE!	None
scaffold_09:1410000-1420000.fasta	None	None	#VALUE!	None
scaffold_09:1530000-1540000.fasta	None	None	#VALUE!	None
scaffold_09:1540000-1550000.fasta	None	None	#VALUE!	None
scaffold_09:1550000-1560000.fasta	None	None	#VALUE!	None
scaffold_09:1560000-1570000.fasta	None	None	#VALUE!	None
scaffold_09:1680000-1690000.fasta	None	None	#VALUE!	None
scaffold_09:1690000-1700000.fasta	None	None	#VALUE!	None
scaffold_09:1700000-1710000.fasta	None	None	#VALUE!	None
scaffold_09:1710000-1720000.fasta	None	None	#VALUE!	None
scaffold_09:1720000-1730000.fasta	None	None	#VALUE!	None
scaffold_09:1730000-1740000.fasta	None	None	#VALUE!	None
scaffold_09:1740000-1750000.fasta	None	None	#VALUE!	None
scaffold_09:1770000-1780000.fasta	None	None	#VALUE!	None
scaffold_09:1790000-1800000.fasta	None	None	#VALUE!	None
scaffold_09:1800000-1805184.fasta	None	None	#VALUE!	None
scaffold_10:0910000-0920000.fasta	None	None	#VALUE!	None
scaffold_10:0920000-0930000.fasta	None	None	#VALUE!	None
scaffold_10:0930000-0940000.fasta	None	None	#VALUE!	None
scaffold_10:1110000-1120000.fasta	None	None	#VALUE!	None
scaffold_10:1690000-1700000.fasta	None	None	#VALUE!	None
scaffold_100:0000000-0002028.fasta	None	None	#VALUE!	None
scaffold_11:0000000-0010000.fasta	None	0	#VALUE!	None
scaffold_11:0020000-0030000.fasta	None	0	#VALUE!	None
scaffold_11:0030000-0040000.fasta	None	None	#VALUE!	None
scaffold_11:0050000-0060000.fasta	None	None	#VALUE!	None
scaffold_11:0060000-0070000.fasta	None	None	#VALUE!	None
scaffold_11:0070000-0080000.fasta	None	None	#VALUE!	None
scaffold_11:0090000-0100000.fasta	None	None	#VALUE!	None
scaffold_11:0100000-0110000.fasta	None	None	#VALUE!	None
scaffold_11:0110000-0120000.fasta	None	None	#VALUE!	None
scaffold_11:0120000-0130000.fasta	None	None	#VALUE!	None
scaffold_11:0130000-0140000.fasta	None	None	#VALUE!	None
scaffold_11:0140000-0150000.fasta	None	None	#VALUE!	None
scaffold_11:0360000-0370000.fasta	None	None	#VALUE!	None
scaffold_11:0650000-0660000.fasta	None	None	#VALUE!	None
scaffold_11:0800000-0810000.fasta	None	None	#VALUE!	None
scaffold_11:0840000-0850000.fasta	None	None	#VALUE!	None
scaffold_11:0950000-0960000.fasta	None	None	#VALUE!	None
scaffold_11:0960000-0970000.fasta	None	None	#VALUE!	None
scaffold_11:1080000-1090000.fasta	None	None	#VALUE!	None
scaffold_11:1210000-1220000.fasta	None	None	#VALUE!	None
scaffold_11:1340000-1350000.fasta	None	None	#VALUE!	None
scaffold_11:1460000-1470000.fasta	None	None	#VALUE!	None
scaffold_11:1580000-1590000.fasta	None	None	#VALUE!	None
scaffold_11:1610000-1620000.fasta	None	None	#VALUE!	None
scaffold_11:1760000-1762432.fasta	None	None	#VALUE!	None
scaffold_12:0000000-0010000.fasta	None	None	#VALUE!	None
scaffold_12:0010000-0020000.fasta	None	None	#VALUE!	None
scaffold_12:0040000-0050000.fasta	None	None	#VALUE!	None
scaffold_12:1560000-1568629.fasta	None	None	#VALUE!	None
scaffold_13:0000000-0010000.fasta	None	None	#VALUE!	None
scaffold_13:0010000-0020000.fasta	None	None	#VALUE!	None
scaffold_13:0310000-0320000.fasta	None	None	#VALUE!	None
scaffold_13:0560000-0570000.fasta	None	None	#VALUE!	None
scaffold_13:0580000-0590000.fasta	None	None	#VALUE!	None
scaffold_13:1500000-1510000.fasta	None	None	#VALUE!	None
scaffold_13:1510000-1514128.fasta	None	None	#VALUE!	None
scaffold_14:0000000-0010000.fasta	None	None	#VALUE!	None
scaffold_14:0010000-0020000.fasta	None	None	#VALUE!	None
scaffold_14:0020000-0030000.fasta	None	None	#VALUE!	None
scaffold_14:0030000-0040000.fasta	None	None	#VALUE!	None
scaffold_14:0050000-0060000.fasta	None	None	#VALUE!	None
scaffold_14:0060000-0070000.fasta	None	None	#VALUE!	None
scaffold_14:0070000-0080000.fasta	None	None	#VALUE!	None
scaffold_14:0080000-0090000.fasta	None	None	#VALUE!	None
scaffold_14:0100000-0110000.fasta	None	None	#VALUE!	None
scaffold_14:0110000-0120000.fasta	None	None	#VALUE!	None
scaffold_14:0120000-0130000.fasta	None	None	#VALUE!	None
scaffold_14:0130000-0140000.fasta	None	None	#VALUE!	None
scaffold_14:0220000-0230000.fasta	None	None	#VALUE!	None
scaffold_14:0230000-0240000.fasta	None	None	#VALUE!	None
scaffold_14:0410000-0420000.fasta	None	0	#VALUE!	None
scaffold_14:0590000-0600000.fasta	None	None	#VALUE!	None
scaffold_14:0820000-0830000.fasta	None	None	#VALUE!	None
scaffold_14:1010000-1020000.fasta	None	None	#VALUE!	None
scaffold_14:1020000-1030000.fasta	None	None	#VALUE!	None
scaffold_14:1030000-1040000.fasta	None	None	#VALUE!	None
scaffold_14:1100000-1110000.fasta	None	None	#VALUE!	None
scaffold_14:1150000-1160000.fasta	None	None	#VALUE!	None
scaffold_14:1160000-1170000.fasta	None	None	#VALUE!	None
scaffold_14:1170000-1176214.fasta	None	None	#VALUE!	None
scaffold_15:0000000-0010000.fasta	None	None	#VALUE!	None
scaffold_15:0010000-0020000.fasta	None	None	#VALUE!	None
scaffold_15:0020000-0030000.fasta	None	None	#VALUE!	None
scaffold_15:0030000-0040000.fasta	None	None	#VALUE!	None
scaffold_15:0040000-0050000.fasta	None	None	#VALUE!	None
scaffold_15:0050000-0060000.fasta	None	None	#VALUE!	None
scaffold_15:0060000-0070000.fasta	None	None	#VALUE!	None
scaffold_15:0070000-0080000.fasta	None	None	#VALUE!	None
scaffold_15:0080000-0090000.fasta	None	None	#VALUE!	None
scaffold_15:0930000-0940000.fasta	None	None	#VALUE!	None
scaffold_15:0940000-0950000.fasta	None	None	#VALUE!	None
scaffold_15:0950000-0960000.fasta	None	None	#VALUE!	None
scaffold_15:0960000-0970000.fasta	None	None	#VALUE!	None
scaffold_16:0910000-0920000.fasta	None	None	#VALUE!	None
scaffold_17:0060000-0070000.fasta	None	None	#VALUE!	None
scaffold_17:0190000-0200000.fasta	None	None	#VALUE!	None
scaffold_17:0200000-0210000.fasta	None	None	#VALUE!	None
scaffold_17:0220000-0230000.fasta	None	None	#VALUE!	None
scaffold_17:0270000-0280000.fasta	None	None	#VALUE!	None
scaffold_17:0410000-0420000.fasta	None	None	#VALUE!	None
scaffold_17:0420000-0430000.fasta	None	None	#VALUE!	None
scaffold_17:0430000-0440000.fasta	None	None	#VALUE!	None
scaffold_17:0440000-0450000.fasta	None	None	#VALUE!	None
scaffold_17:0550000-0560000.fasta	None	None	#VALUE!	None
scaffold_17:0580000-0590000.fasta	None	None	#VALUE!	None
scaffold_17:0590000-0600000.fasta	None	None	#VALUE!	None
scaffold_17:0600000-0610000.fasta	None	None	#VALUE!	None
scaffold_17:0610000-0620000.fasta	None	None	#VALUE!	None
scaffold_17:0620000-0630000.fasta	None	None	#VALUE!	None
scaffold_17:0630000-0640000.fasta	None	None	#VALUE!	None
scaffold_17:0690000-0700000.fasta	None	None	#VALUE!	None
scaffold_17:0700000-0710000.fasta	None	None	#VALUE!	None
scaffold_17:0710000-0720000.fasta	None	None	#VALUE!	None
scaffold_17:0720000-0730000.fasta	None	None	#VALUE!	None
scaffold_17:0730000-0740000.fasta	None	None	#VALUE!	None
scaffold_17:0740000-0750000.fasta	None	None	#VALUE!	None
scaffold_17:0750000-0760000.fasta	None	None	#VALUE!	None
scaffold_17:0770000-0780000.fasta	None	None	#VALUE!	None
scaffold_17:0780000-0790000.fasta	None	None	#VALUE!	None
scaffold_17:0790000-0800000.fasta	None	None	#VALUE!	None
scaffold_17:0810000-0820000.fasta	None	None	#VALUE!	None
scaffold_17:0820000-0830000.fasta	None	None	#VALUE!	None
scaffold_17:0830000-0840000.fasta	None	None	#VALUE!	None
scaffold_17:0840000-0850000.fasta	None	None	#VALUE!	None
scaffold_17:0850000-0860000.fasta	None	None	#VALUE!	None
scaffold_17:0870000-0880000.fasta	None	None	#VALUE!	None
scaffold_17:0890000-0900000.fasta	None	None	#VALUE!	None
scaffold_17:0900000-0910000.fasta	None	None	#VALUE!	None
scaffold_17:0910000-0920000.fasta	None	None	#VALUE!	None
scaffold_17:0920000-0930000.fasta	None	None	#VALUE!	None
scaffold_17:0930000-0940000.fasta	None	None	#VALUE!	None
scaffold_17:0940000-0950000.fasta	None	None	#VALUE!	None
scaffold_17:0950000-0960000.fasta	None	None	#VALUE!	None
scaffold_17:0960000-0970000.fasta	None	None	#VALUE!	None
scaffold_17:0970000-0980000.fasta	None	None	#VALUE!	None
scaffold_17:0980000-0990000.fasta	None	None	#VALUE!	None
scaffold_17:0990000-1000000.fasta	None	None	#VALUE!	None
scaffold_17:1000000-1003956.fasta	None	None	#VALUE!	None
scaffold_18:0350000-0360000.fasta	None	None	#VALUE!	None
scaffold_18:0590000-0600000.fasta	None	None	#VALUE!	None
scaffold_18:0680000-0690000.fasta	None	None	#VALUE!	None
scaffold_18:0690000-0700000.fasta	None	None	#VALUE!	None
scaffold_18:0720000-0730000.fasta	None	None	#VALUE!	None
scaffold_18:0730000-0740000.fasta	None	None	#VALUE!	None
scaffold_18:0780000-0790000.fasta	None	None	#VALUE!	None
scaffold_18:0790000-0800000.fasta	None	None	#VALUE!	None
scaffold_18:0800000-0810000.fasta	None	None	#VALUE!	None
scaffold_18:0980000-0982987.fasta	None	None	#VALUE!	None
scaffold_19:0000000-0010000.fasta	None	None	#VALUE!	None
scaffold_19:0010000-0020000.fasta	None	None	#VALUE!	None
scaffold_19:0020000-0030000.fasta	None	0.6	#VALUE!	None
scaffold_19:0030000-0040000.fasta	None	None	#VALUE!	None
scaffold_19:0040000-0050000.fasta	None	None	#VALUE!	None
scaffold_19:0050000-0060000.fasta	None	None	#VALUE!	None
scaffold_19:0060000-0070000.fasta	None	0.228571	#VALUE!	None
scaffold_19:0070000-0080000.fasta	None	None	#VALUE!	None
scaffold_19:0100000-0110000.fasta	None	None	#VALUE!	None
scaffold_19:0950000-0955114.fasta	None	None	#VALUE!	None
scaffold_20:0160000-0170000.fasta	None	None	#VALUE!	None
scaffold_20:0170000-0180000.fasta	None	None	#VALUE!	None
scaffold_20:0440000-0450000.fasta	None	None	#VALUE!	None
scaffold_20:0450000-0460000.fasta	None	None	#VALUE!	None
scaffold_20:0500000-0510000.fasta	None	None	#VALUE!	None
scaffold_20:0580000-0590000.fasta	None	None	#VALUE!	None
scaffold_20:0590000-0600000.fasta	None	None	#VALUE!	None
scaffold_20:0600000-0610000.fasta	None	None	#VALUE!	None
scaffold_20:0610000-0620000.fasta	None	None	#VALUE!	None
scaffold_20:0620000-0630000.fasta	None	None	#VALUE!	None
scaffold_20:0630000-0640000.fasta	None	None	#VALUE!	None
scaffold_20:0640000-0650000.fasta	None	None	#VALUE!	None
scaffold_20:0650000-0660000.fasta	None	None	#VALUE!	None
scaffold_20:0710000-0720000.fasta	None	None	#VALUE!	None
scaffold_20:0720000-0730000.fasta	None	None	#VALUE!	None
scaffold_20:0730000-0740000.fasta	None	None	#VALUE!	None
scaffold_20:0740000-0750000.fasta	None	None	#VALUE!	None
scaffold_20:0750000-0760000.fasta	None	None	#VALUE!	None
scaffold_20:0760000-0770000.fasta	None	None	#VALUE!	None
scaffold_20:0810000-0820000.fasta	None	None	#VALUE!	None
scaffold_20:0820000-0830000.fasta	None	None	#VALUE!	None
scaffold_20:0830000-0840000.fasta	None	None	#VALUE!	None
scaffold_20:0840000-0850000.fasta	None	None	#VALUE!	None
scaffold_20:0850000-0855855.fasta	None	None	#VALUE!	None
scaffold_21:0000000-0010000.fasta	None	None	#VALUE!	None
scaffold_21:0270000-0280000.fasta	None	None	#VALUE!	None
scaffold_21:0280000-0290000.fasta	None	None	#VALUE!	None
scaffold_21:0750000-0760000.fasta	None	None	#VALUE!	None
scaffold_21:0820000-0830000.fasta	None	None	#VALUE!	None
scaffold_21:0830000-0839303.fasta	None	None	#VALUE!	None
scaffold_22:0000000-0010000.fasta	None	0	#VALUE!	None
scaffold_22:0010000-0020000.fasta	None	None	#VALUE!	None
scaffold_22:0020000-0030000.fasta	None	None	#VALUE!	None
scaffold_22:0030000-0040000.fasta	None	None	#VALUE!	None
scaffold_22:0040000-0050000.fasta	None	None	#VALUE!	None
scaffold_22:0050000-0060000.fasta	None	None	#VALUE!	None
scaffold_22:0070000-0080000.fasta	None	None	#VALUE!	None
scaffold_22:0080000-0090000.fasta	None	None	#VALUE!	None
scaffold_22:0100000-0110000.fasta	None	None	#VALUE!	None
scaffold_22:0110000-0120000.fasta	None	None	#VALUE!	None
scaffold_22:0130000-0140000.fasta	None	None	#VALUE!	None
scaffold_22:0140000-0150000.fasta	None	None	#VALUE!	None
scaffold_22:0150000-0160000.fasta	None	None	#VALUE!	None
scaffold_22:0160000-0170000.fasta	None	None	#VALUE!	None
scaffold_22:0180000-0190000.fasta	None	None	#VALUE!	None
scaffold_22:0230000-0240000.fasta	None	None	#VALUE!	None
scaffold_22:0240000-0250000.fasta	None	None	#VALUE!	None
scaffold_22:0250000-0260000.fasta	None	None	#VALUE!	None
scaffold_22:0260000-0270000.fasta	None	None	#VALUE!	None
scaffold_22:0310000-0320000.fasta	None	None	#VALUE!	None
scaffold_22:0330000-0340000.fasta	None	None	#VALUE!	None
scaffold_22:0340000-0350000.fasta	None	None	#VALUE!	None
scaffold_22:0390000-0400000.fasta	None	None	#VALUE!	None
scaffold_22:0490000-0500000.fasta	None	None	#VALUE!	None
scaffold_22:0550000-0560000.fasta	None	None	#VALUE!	None
scaffold_22:0560000-0570000.fasta	None	None	#VALUE!	None
scaffold_22:0660000-0670000.fasta	None	None	#VALUE!	None
scaffold_22:0670000-0680000.fasta	None	None	#VALUE!	None
scaffold_22:0680000-0680566.fasta	None	None	#VALUE!	None
scaffold_23:0000000-0010000.fasta	None	None	#VALUE!	None
scaffold_23:0020000-0030000.fasta	None	None	#VALUE!	None
scaffold_23:0040000-0050000.fasta	None	None	#VALUE!	None
scaffold_23:0060000-0070000.fasta	None	None	#VALUE!	None
scaffold_23:0070000-0080000.fasta	None	None	#VALUE!	None
scaffold_23:0080000-0090000.fasta	None	None	#VALUE!	None
scaffold_23:0090000-0100000.fasta	None	None	#VALUE!	None
scaffold_23:0100000-0110000.fasta	None	None	#VALUE!	None
scaffold_23:0110000-0120000.fasta	None	None	#VALUE!	None
scaffold_23:0120000-0130000.fasta	None	None	#VALUE!	None
scaffold_23:0180000-0190000.fasta	None	None	#VALUE!	None
scaffold_23:0200000-0210000.fasta	None	None	#VALUE!	None
scaffold_23:0210000-0220000.fasta	None	None	#VALUE!	None
scaffold_23:0220000-0230000.fasta	None	None	#VALUE!	None
scaffold_23:0230000-0240000.fasta	None	None	#VALUE!	None
scaffold_23:0300000-0310000.fasta	None	None	#VALUE!	None
scaffold_23:0590000-0591864.fasta	None	None	#VALUE!	None
scaffold_24:0000000-0010000.fasta	None	None	#VALUE!	None
scaffold_24:0010000-0020000.fasta	None	None	#VALUE!	None
scaffold_24:0020000-0030000.fasta	None	None	#VALUE!	None
scaffold_24:0030000-0040000.fasta	None	None	#VALUE!	None
scaffold_24:0060000-0070000.fasta	None	None	#VALUE!	None
scaffold_24:0070000-0080000.fasta	None	None	#VALUE!	None
scaffold_24:0120000-0130000.fasta	None	None	#VALUE!	None
scaffold_24:0270000-0280000.fasta	None	None	#VALUE!	None
scaffold_24:0380000-0390000.fasta	None	None	#VALUE!	None
scaffold_24:0390000-0400000.fasta	None	None	#VALUE!	None
scaffold_24:0400000-0410000.fasta	None	None	#VALUE!	None
scaffold_24:0460000-0470000.fasta	None	None	#VALUE!	None
scaffold_24:0470000-0480000.fasta	None	None	#VALUE!	None
scaffold_24:0480000-0490000.fasta	None	None	#VALUE!	None
scaffold_25:0000000-0010000.fasta	None	None	#VALUE!	None
scaffold_25:0010000-0020000.fasta	None	None	#VALUE!	None
scaffold_25:0020000-0030000.fasta	None	None	#VALUE!	None
scaffold_25:0030000-0040000.fasta	None	None	#VALUE!	None
scaffold_25:0040000-0050000.fasta	None	None	#VALUE!	None
scaffold_25:0050000-0060000.fasta	None	None	#VALUE!	None
scaffold_25:0060000-0070000.fasta	None	None	#VALUE!	None
scaffold_25:0070000-0080000.fasta	None	None	#VALUE!	None
scaffold_25:0080000-0090000.fasta	None	None	#VALUE!	None
scaffold_25:0090000-0100000.fasta	None	None	#VALUE!	None
scaffold_25:0100000-0110000.fasta	None	None	#VALUE!	None
scaffold_25:0110000-0120000.fasta	None	None	#VALUE!	None
scaffold_25:0120000-0130000.fasta	None	None	#VALUE!	None
scaffold_25:0130000-0140000.fasta	None	None	#VALUE!	None
scaffold_25:0140000-0150000.fasta	None	None	#VALUE!	None
scaffold_25:0150000-0160000.fasta	None	None	#VALUE!	None
scaffold_25:0320000-0330000.fasta	None	None	#VALUE!	None
scaffold_25:0390000-0391660.fasta	None	None	#VALUE!	None
scaffold_26:0000000-0010000.fasta	None	None	#VALUE!	None
scaffold_26:0020000-0030000.fasta	None	None	#VALUE!	None
scaffold_26:0030000-0040000.fasta	None	None	#VALUE!	None
scaffold_26:0040000-0050000.fasta	None	None	#VALUE!	None
scaffold_26:0050000-0060000.fasta	None	None	#VALUE!	None
scaffold_26:0060000-0070000.fasta	None	None	#VALUE!	None
scaffold_26:0070000-0080000.fasta	None	None	#VALUE!	None
scaffold_26:0080000-0090000.fasta	None	None	#VALUE!	None
scaffold_26:0090000-0100000.fasta	None	None	#VALUE!	None
scaffold_26:0100000-0110000.fasta	None	None	#VALUE!	None
scaffold_26:0110000-0120000.fasta	None	None	#VALUE!	None
scaffold_26:0120000-0130000.fasta	None	None	#VALUE!	None
scaffold_26:0130000-0140000.fasta	None	None	#VALUE!	None
scaffold_26:0140000-0150000.fasta	None	None	#VALUE!	None
scaffold_26:0150000-0160000.fasta	None	None	#VALUE!	None
scaffold_26:0160000-0170000.fasta	None	None	#VALUE!	None
scaffold_26:0170000-0180000.fasta	None	None	#VALUE!	None
scaffold_26:0180000-0190000.fasta	None	None	#VALUE!	None
scaffold_26:0190000-0200000.fasta	None	None	#VALUE!	None
scaffold_26:0200000-0210000.fasta	None	None	#VALUE!	None
scaffold_26:0210000-0220000.fasta	None	None	#VALUE!	None
scaffold_26:0220000-0230000.fasta	None	None	#VALUE!	None
scaffold_26:0230000-0240000.fasta	None	None	#VALUE!	None
scaffold_26:0240000-0250000.fasta	None	None	#VALUE!	None
scaffold_26:0250000-0260000.fasta	None	None	#VALUE!	None
scaffold_26:0260000-0270000.fasta	None	None	#VALUE!	None
scaffold_26:0270000-0275861.fasta	None	None	#VALUE!	None
scaffold_27:0020000-0030000.fasta	None	None	#VALUE!	None
scaffold_27:0030000-0040000.fasta	None	None	#VALUE!	None
scaffold_27:0040000-0050000.fasta	None	None	#VALUE!	None
scaffold_27:0070000-0080000.fasta	None	None	#VALUE!	None
scaffold_27:0100000-0110000.fasta	None	None	#VALUE!	None
scaffold_27:0110000-0120000.fasta	None	None	#VALUE!	None
scaffold_27:0120000-0130000.fasta	None	None	#VALUE!	None
scaffold_27:0150000-0160000.fasta	None	None	#VALUE!	None
scaffold_27:0160000-0170000.fasta	None	None	#VALUE!	None
scaffold_27:0170000-0180000.fasta	None	None	#VALUE!	None
scaffold_27:0180000-0190000.fasta	None	None	#VALUE!	None
scaffold_27:0190000-0200000.fasta	None	None	#VALUE!	None
scaffold_27:0200000-0210000.fasta	None	None	#VALUE!	None
scaffold_27:0210000-0220000.fasta	None	None	#VALUE!	None
scaffold_27:0220000-0230000.fasta	None	None	#VALUE!	None
scaffold_28:0070000-0080000.fasta	None	None	#VALUE!	None
scaffold_28:0140000-0150000.fasta	None	None	#VALUE!	None
scaffold_28:0160000-0170000.fasta	None	None	#VALUE!	None
scaffold_28:0190000-0200000.fasta	None	None	#VALUE!	None
scaffold_28:0200000-0210000.fasta	None	None	#VALUE!	None
scaffold_28:0210000-0220000.fasta	None	None	#VALUE!	None
scaffold_28:0220000-0230000.fasta	None	None	#VALUE!	None
scaffold_28:0230000-0240000.fasta	None	None	#VALUE!	None
scaffold_28:0240000-0247285.fasta	None	None	#VALUE!	None
scaffold_29:0000000-0010000.fasta	None	None	#VALUE!	None
scaffold_29:0010000-0020000.fasta	None	None	#VALUE!	None
scaffold_29:0020000-0030000.fasta	None	None	#VALUE!	None
scaffold_29:0030000-0040000.fasta	None	None	#VALUE!	None
scaffold_29:0050000-0060000.fasta	None	None	#VALUE!	None
scaffold_29:0060000-0070000.fasta	None	None	#VALUE!	None
scaffold_29:0070000-0080000.fasta	None	0.24	#VALUE!	None
scaffold_29:0160000-0170000.fasta	None	None	#VALUE!	None
scaffold_29:0170000-0180000.fasta	None	None	#VALUE!	None
scaffold_29:0190000-0200000.fasta	None	None	#VALUE!	None
scaffold_29:0200000-0210000.fasta	None	None	#VALUE!	None
scaffold_29:0210000-0220000.fasta	None	None	#VALUE!	None
scaffold_29:0220000-0230000.fasta	None	None	#VALUE!	None
scaffold_29:0240000-0244568.fasta	None	None	#VALUE!	None
scaffold_30:0000000-0010000.fasta	None	None	#VALUE!	None
scaffold_30:0010000-0020000.fasta	None	None	#VALUE!	None
scaffold_30:0020000-0030000.fasta	None	None	#VALUE!	None
scaffold_30:0040000-0050000.fasta	None	None	#VALUE!	None
scaffold_30:0060000-0070000.fasta	None	None	#VALUE!	None
scaffold_30:0070000-0080000.fasta	None	None	#VALUE!	None
scaffold_30:0080000-0090000.fasta	None	None	#VALUE!	None
scaffold_30:0100000-0110000.fasta	None	None	#VALUE!	None
scaffold_30:0140000-0150000.fasta	None	None	#VALUE!	None
scaffold_30:0160000-0170000.fasta	None	None	#VALUE!	None
scaffold_30:0170000-0180000.fasta	None	None	#VALUE!	None
scaffold_30:0180000-0190000.fasta	None	None	#VALUE!	None
scaffold_30:0210000-0219041.fasta	None	None	#VALUE!	None
scaffold_31:0010000-0020000.fasta	None	None	#VALUE!	None
scaffold_31:0020000-0030000.fasta	None	None	#VALUE!	None
scaffold_31:0030000-0040000.fasta	None	None	#VALUE!	None
scaffold_31:0060000-0070000.fasta	None	None	#VALUE!	None
scaffold_31:0080000-0090000.fasta	None	None	#VALUE!	None
scaffold_31:0090000-0100000.fasta	None	None	#VALUE!	None
scaffold_31:0100000-0110000.fasta	None	None	#VALUE!	None
scaffold_31:0110000-0120000.fasta	None	None	#VALUE!	None
scaffold_31:0120000-0130000.fasta	None	None	#VALUE!	None
scaffold_31:0130000-0140000.fasta	None	None	#VALUE!	None
scaffold_31:0140000-0150000.fasta	None	None	#VALUE!	None
scaffold_31:0150000-0160000.fasta	None	None	#VALUE!	None
scaffold_31:0170000-0180000.fasta	None	None	#VALUE!	None
scaffold_31:0180000-0190000.fasta	None	None	#VALUE!	None
scaffold_31:0190000-0200000.fasta	None	None	#VALUE!	None
scaffold_31:0200000-0210000.fasta	None	None	#VALUE!	None
scaffold_31:0210000-0212908.fasta	None	None	#VALUE!	None
scaffold_33:0020000-0030000.fasta	None	None	#VALUE!	None
scaffold_33:0040000-0050000.fasta	None	None	#VALUE!	None
scaffold_33:0050000-0060000.fasta	None	None	#VALUE!	None
scaffold_33:0080000-0090000.fasta	None	None	#VALUE!	None
scaffold_33:0110000-0120000.fasta	None	None	#VALUE!	None
scaffold_33:0120000-0130000.fasta	None	None	#VALUE!	None
scaffold_33:0130000-0140000.fasta	None	None	#VALUE!	None
scaffold_33:0140000-0150000.fasta	None	None	#VALUE!	None
scaffold_33:0150000-0160000.fasta	None	None	#VALUE!	None
scaffold_33:0170000-0180000.fasta	None	None	#VALUE!	None
scaffold_33:0180000-0185671.fasta	None	None	#VALUE!	None
scaffold_34:0040000-0050000.fasta	None	None	#VALUE!	None
scaffold_34:0140000-0150000.fasta	None	None	#VALUE!	None
scaffold_34:0150000-0153268.fasta	None	None	#VALUE!	None
scaffold_35:0050000-0060000.fasta	None	None	#VALUE!	None
scaffold_35:0150000-0150436.fasta	None	None	#VALUE!	None
scaffold_36:0050000-0060000.fasta	None	None	#VALUE!	None
scaffold_36:0120000-0122241.fasta	None	None	#VALUE!	None
scaffold_37:0000000-0010000.fasta	None	None	#VALUE!	None
scaffold_37:0040000-0050000.fasta	None	None	#VALUE!	None
scaffold_37:0070000-0080000.fasta	None	None	#VALUE!	None
scaffold_37:0120000-0120158.fasta	None	None	#VALUE!	None
scaffold_38:0000000-0010000.fasta	None	None	#VALUE!	None
scaffold_38:0040000-0050000.fasta	None	None	#VALUE!	None
scaffold_38:0050000-0060000.fasta	None	None	#VALUE!	None
scaffold_38:0060000-0070000.fasta	None	None	#VALUE!	None
scaffold_38:0070000-0080000.fasta	None	None	#VALUE!	None
scaffold_38:0090000-0100000.fasta	None	None	#VALUE!	None
scaffold_38:0100000-0110000.fasta	None	None	#VALUE!	None
scaffold_38:0110000-0114735.fasta	None	None	#VALUE!	None
scaffold_39:0000000-0010000.fasta	None	None	#VALUE!	None
scaffold_39:0010000-0020000.fasta	None	None	#VALUE!	None
scaffold_39:0030000-0040000.fasta	None	None	#VALUE!	None
scaffold_39:0040000-0050000.fasta	None	None	#VALUE!	None
scaffold_39:0050000-0060000.fasta	None	None	#VALUE!	None
scaffold_39:0060000-0070000.fasta	None	None	#VALUE!	None
scaffold_39:0070000-0080000.fasta	None	None	#VALUE!	None
scaffold_39:0080000-0090000.fasta	None	None	#VALUE!	None
scaffold_39:0090000-0100000.fasta	None	None	#VALUE!	None
scaffold_39:0100000-0110000.fasta	None	None	#VALUE!	None
scaffold_39:0110000-0112423.fasta	None	None	#VALUE!	None
scaffold_40:0000000-0010000.fasta	None	None	#VALUE!	None
scaffold_40:0010000-0020000.fasta	None	None	#VALUE!	None
scaffold_40:0020000-0030000.fasta	None	None	#VALUE!	None
scaffold_40:0030000-0040000.fasta	None	None	#VALUE!	None
scaffold_40:0040000-0050000.fasta	None	None	#VALUE!	None
scaffold_40:0060000-0070000.fasta	None	None	#VALUE!	None
scaffold_40:0070000-0080000.fasta	None	None	#VALUE!	None
scaffold_40:0080000-0089241.fasta	None	None	#VALUE!	None
scaffold_41:0000000-0010000.fasta	None	None	#VALUE!	None
scaffold_41:0050000-0060000.fasta	None	None	#VALUE!	None
scaffold_41:0060000-0069031.fasta	None	None	#VALUE!	None
scaffold_42:0000000-0010000.fasta	None	None	#VALUE!	None
scaffold_42:0010000-0020000.fasta	None	None	#VALUE!	None
scaffold_42:0040000-0050000.fasta	None	None	#VALUE!	None
scaffold_42:0050000-0060000.fasta	None	None	#VALUE!	None
scaffold_42:0060000-0067226.fasta	None	None	#VALUE!	None
scaffold_43:0000000-0010000.fasta	None	None	#VALUE!	None
scaffold_43:0020000-0030000.fasta	None	None	#VALUE!	None
scaffold_43:0030000-0040000.fasta	None	None	#VALUE!	None
scaffold_43:0040000-0050000.fasta	None	None	#VALUE!	None
scaffold_43:0050000-0060000.fasta	None	None	#VALUE!	None
scaffold_43:0060000-0065684.fasta	None	None	#VALUE!	None
scaffold_44:0000000-0010000.fasta	None	None	#VALUE!	None
scaffold_44:0040000-0050000.fasta	None	None	#VALUE!	None
scaffold_44:0060000-0064759.fasta	None	None	#VALUE!	None
scaffold_45:0000000-0010000.fasta	None	None	#VALUE!	None
scaffold_45:0010000-0020000.fasta	None	None	#VALUE!	None
scaffold_45:0020000-0030000.fasta	None	None	#VALUE!	None
scaffold_45:0030000-0040000.fasta	None	None	#VALUE!	None
scaffold_45:0040000-0050000.fasta	None	None	#VALUE!	None
scaffold_45:0050000-0059108.fasta	None	None	#VALUE!	None
scaffold_46:0000000-0010000.fasta	None	None	#VALUE!	None
scaffold_46:0010000-0020000.fasta	None	None	#VALUE!	None
scaffold_46:0020000-0030000.fasta	None	None	#VALUE!	None
scaffold_46:0030000-0040000.fasta	None	None	#VALUE!	None
scaffold_46:0040000-0050000.fasta	None	None	#VALUE!	None
scaffold_47:0050000-0050446.fasta	None	None	#VALUE!	None
scaffold_48:0000000-0010000.fasta	None	None	#VALUE!	None
scaffold_48:0010000-0020000.fasta	None	None	#VALUE!	None
scaffold_48:0030000-0040000.fasta	None	None	#VALUE!	None
scaffold_48:0040000-0049620.fasta	None	None	#VALUE!	None
scaffold_49:0000000-0010000.fasta	None	None	#VALUE!	None
scaffold_49:0020000-0030000.fasta	None	None	#VALUE!	None
scaffold_49:0040000-0042221.fasta	None	None	#VALUE!	None
scaffold_50:0000000-0010000.fasta	None	None	#VALUE!	None
scaffold_50:0010000-0020000.fasta	None	None	#VALUE!	None
scaffold_50:0020000-0030000.fasta	None	None	#VALUE!	None
scaffold_50:0030000-0039183.fasta	None	None	#VALUE!	None
scaffold_51:0000000-0010000.fasta	None	None	#VALUE!	None
scaffold_51:0010000-0020000.fasta	None	None	#VALUE!	None
scaffold_51:0020000-0030000.fasta	None	None	#VALUE!	None
scaffold_51:0030000-0038356.fasta	None	None	#VALUE!	None
scaffold_52:0000000-0010000.fasta	None	None	#VALUE!	None
scaffold_52:0010000-0020000.fasta	None	None	#VALUE!	None
scaffold_52:0020000-0030000.fasta	None	None	#VALUE!	None
scaffold_52:0030000-0036185.fasta	None	None	#VALUE!	None
scaffold_53:0010000-0020000.fasta	None	None	#VALUE!	None
scaffold_53:0030000-0036007.fasta	None	None	#VALUE!	None
scaffold_54:0000000-0010000.fasta	None	None	#VALUE!	None
scaffold_54:0010000-0020000.fasta	None	None	#VALUE!	None
scaffold_54:0030000-0030982.fasta	None	None	#VALUE!	None
scaffold_55:0010000-0020000.fasta	None	None	#VALUE!	None
scaffold_55:0020000-0028964.fasta	None	None	#VALUE!	None
scaffold_56:0010000-0020000.fasta	None	None	#VALUE!	None
scaffold_56:0020000-0025899.fasta	None	None	#VALUE!	None
scaffold_57:0000000-0010000.fasta	None	None	#VALUE!	None
scaffold_57:0010000-0020000.fasta	None	None	#VALUE!	None
scaffold_57:0020000-0021665.fasta	None	None	#VALUE!	None
scaffold_58:0000000-0010000.fasta	None	None	#VALUE!	None
scaffold_58:0010000-0020000.fasta	None	None	#VALUE!	None
scaffold_58:0020000-0021489.fasta	None	None	#VALUE!	None
scaffold_59:0000000-0010000.fasta	None	None	#VALUE!	None
scaffold_59:0010000-0019925.fasta	None	None	#VALUE!	None
scaffold_60:0000000-0010000.fasta	None	None	#VALUE!	None
scaffold_60:0010000-0019082.fasta	None	None	#VALUE!	None
scaffold_61:0010000-0017572.fasta	None	None	#VALUE!	None
scaffold_62:0000000-0010000.fasta	None	None	#VALUE!	None
scaffold_62:0010000-0017554.fasta	None	None	#VALUE!	None
scaffold_64:0000000-0010000.fasta	None	None	#VALUE!	None
scaffold_64:0010000-0014146.fasta	None	None	#VALUE!	None
scaffold_65:0000000-0010000.fasta	None	None	#VALUE!	None
scaffold_65:0010000-0013501.fasta	None	None	#VALUE!	None
scaffold_66:0000000-0010000.fasta	None	None	#VALUE!	None
scaffold_66:0010000-0013312.fasta	None	None	#VALUE!	None
scaffold_67:0000000-0010000.fasta	None	None	#VALUE!	None
scaffold_67:0010000-0013239.fasta	None	None	#VALUE!	None
scaffold_69:0000000-0010000.fasta	None	None	#VALUE!	None
scaffold_69:0010000-0010093.fasta	None	None	#VALUE!	None
scaffold_70:0000000-0008635.fasta	None	None	#VALUE!	None
scaffold_71:0000000-0008314.fasta	None	None	#VALUE!	None
scaffold_72:0000000-0008235.fasta	None	None	#VALUE!	None
scaffold_74:0000000-0007412.fasta	None	None	#VALUE!	None
scaffold_75:0000000-0007328.fasta	None	None	#VALUE!	None
scaffold_76:0000000-0007295.fasta	None	None	#VALUE!	None
scaffold_77:0000000-0007103.fasta	None	None	#VALUE!	None
scaffold_78:0000000-0006614.fasta	None	None	#VALUE!	None
scaffold_80:0000000-0005472.fasta	None	None	#VALUE!	None
scaffold_82:0000000-0004880.fasta	None	None	#VALUE!	None
scaffold_83:0000000-0004595.fasta	None	None	#VALUE!	None
scaffold_84:0000000-0004482.fasta	None	None	#VALUE!	None
scaffold_85:0000000-0004477.fasta	None	None	#VALUE!	None
scaffold_87:0000000-0004000.fasta	None	None	#VALUE!	None
scaffold_88:0000000-0003856.fasta	None	None	#VALUE!	None
scaffold_89:0000000-0003827.fasta	None	None	#VALUE!	None
scaffold_90:0000000-0003778.fasta	None	None	#VALUE!	None
scaffold_93:0000000-0002713.fasta	None	None	#VALUE!	None
scaffold_94:0000000-0002569.fasta	None	None	#VALUE!	None
scaffold_95:0000000-0002490.fasta	None	None	#VALUE!	None
scaffold_96:0000000-0002328.fasta	None	0.333333	#VALUE!	None
scaffold_97:0000000-0002324.fasta	None	None	#VALUE!	None
scaffold_98:0000000-0002245.fasta	None	None	#VALUE!	None
scaffold_99:0000000-0002096.fasta	None	None	#VALUE!	None
scaffold_25:0200000-0210000.fasta	0.697688	0.697688	0	2.05582
scaffold_46:0050000-0057942.fasta	0.275056	0.275056	0	1.77839
scaffold_05:1950000-1960000.fasta	0.47049	0.47049	0	1.77043
scaffold_20:0290000-0300000.fasta	0.657088	0.657088	0	1.64048
scaffold_25:0260000-0270000.fasta	0.621827	0.621827	0	1.62033
scaffold_02:0330000-0340000.fasta	0.543174	0.543174	0	1.52475
scaffold_22:0350000-0360000.fasta	0.455415	0.369186	0.0862288	1.50721
scaffold_02:1160000-1170000.fasta	0.500814	0.482249	0.0185646	1.49401
scaffold_02:1910000-1920000.fasta	0.510134	0.408455	0.101679	1.49002
scaffold_07:0230000-0240000.fasta	0.497817	0.497817	0	1.48495
scaffold_06:0550000-0560000.fasta	0.615	0.602767	0.0122336	1.47825
scaffold_04:2480000-2490000.fasta	0.571009	0.496416	0.0745928	1.4595
scaffold_07:0140000-0150000.fasta	0.438949	0.44031	-0.00136108	1.44797
scaffold_01:6560000-6570000.fasta	0.638468	0.533745	0.104723	1.4473
scaffold_06:1760000-1770000.fasta	0.499148	0.359015	0.140132	1.44358
scaffold_07:1990000-2000000.fasta	nan	nan	#VALUE!	1.4408
scaffold_07:1950000-1960000.fasta	0.61984	0.61984	0	1.43817
scaffold_01:4580000-4590000.fasta	0.511789	0.270449	0.24134	1.43553
scaffold_12:0980000-0990000.fasta	0.601383	0.601383	0	1.43331
scaffold_01:3080000-3090000.fasta	0.578379	0.487796	0.0905828	1.43268
scaffold_03:2290000-2300000.fasta	0.532016	0.532016	0	1.42565
scaffold_25:0280000-0290000.fasta	0.628069	0.508783	0.119286	1.42382
scaffold_22:0270000-0280000.fasta	0.427673	0.35508	0.0725929	1.42221
scaffold_02:0480000-0490000.fasta	0.579226	0.579226	0	1.41938
scaffold_04:1740000-1750000.fasta	0.502194	0.415279	0.0869149	1.41912
scaffold_07:0160000-0170000.fasta	0.534627	0.289919	0.244709	1.41748
scaffold_02:0250000-0260000.fasta	0.58084	0.493073	0.0877672	1.41327
scaffold_07:0050000-0060000.fasta	0.509549	0.43128	0.0782693	1.41299
scaffold_12:0170000-0180000.fasta	0.605698	0.605698	0	1.4122
scaffold_01:2990000-3000000.fasta	0.594094	0.497464	0.0966299	1.40433
scaffold_12:1030000-1040000.fasta	0.548863	0.442267	0.106596	1.40162
scaffold_22:0510000-0520000.fasta	0.470588	0.375	0.0955882	1.40078
scaffold_01:4050000-4060000.fasta	0.618783	0.618783	0	1.39912
scaffold_04:2060000-2070000.fasta	0.5603	0.5603	0	1.39753
scaffold_07:0540000-0550000.fasta	nan	0.507432	#VALUE!	1.39424
scaffold_07:1920000-1930000.fasta	0.638857	0.638857	0	1.39087
scaffold_04:2130000-2140000.fasta	0.522484	0.45	0.0724842	1.38941
scaffold_12:1420000-1430000.fasta	0.596174	0.59491	0.00126442	1.38888
scaffold_05:0500000-0510000.fasta	0.506249	0.428231	0.0780182	1.38598
scaffold_04:1110000-1120000.fasta	0.571033	0.485992	0.0850409	1.3851
scaffold_07:0480000-0490000.fasta	0.582172	0.481665	0.100507	1.38048
scaffold_07:0060000-0070000.fasta	0.579634	0.347782	0.231852	1.37735
scaffold_07:0940000-0950000.fasta	0.47482	0.466667	0.00815348	1.37663
scaffold_01:2930000-2940000.fasta	0.552732	0.463076	0.0896556	1.37636
scaffold_04:1860000-1870000.fasta	0.546376	0.439652	0.106724	1.37538
scaffold_07:1190000-1200000.fasta	0.444621	0.154434	0.290186	1.37317
scaffold_12:0570000-0580000.fasta	0.53778	0.477776	0.0600042	1.37019
scaffold_23:0370000-0380000.fasta	0.397075	0.397075	0	1.37011
scaffold_07:0340000-0350000.fasta	0.492111	0.406273	0.0858371	1.36819
scaffold_19:0730000-0740000.fasta	0.486958	0.486958	0	1.36804
scaffold_09:0210000-0220000.fasta	0.506429	0.47241	0.0340188	1.36778
scaffold_12:0160000-0170000.fasta	0.516093	0.45841	0.0576826	1.36734
scaffold_06:2140000-2150000.fasta	0.238348	0.184045	0.0543031	1.3664
scaffold_01:4420000-4430000.fasta	0.554632	0.554632	0	1.36634
scaffold_05:1870000-1880000.fasta	0.369814	0.265843	0.103971	1.36365
scaffold_03:1200000-1210000.fasta	nan	nan	#VALUE!	1.36285
scaffold_02:1630000-1640000.fasta	0.543332	0.448511	0.0948203	1.36111
scaffold_02:2410000-2420000.fasta	0.444654	0.360712	0.0839423	1.3606
scaffold_17:0230000-0240000.fasta	0.750059	None	#VALUE!	1.36048
scaffold_01:6580000-6590000.fasta	0.696988	0.696988	0	1.35737
scaffold_07:0070000-0080000.fasta	0.565348	0.490026	0.075322	1.3557
scaffold_03:2560000-2570000.fasta	0.55102	0.75	-0.19898	1.35547
scaffold_06:0130000-0140000.fasta	0.561064	0.561064	0	1.35483
scaffold_03:0190000-0200000.fasta	0.565492	0.565492	0	1.35463
scaffold_10:0310000-0320000.fasta	0.562281	0.4592	0.103081	1.3544
scaffold_06:0910000-0920000.fasta	0.480202	0.480202	0	1.35255
scaffold_07:0680000-0690000.fasta	0.526702	0.408279	0.118423	1.35106
scaffold_04:1580000-1590000.fasta	0.538273	0.435756	0.102517	1.34924
scaffold_03:0270000-0280000.fasta	0.491294	0.506621	-0.0153269	1.34855
scaffold_03:0280000-0290000.fasta	0.454271	0.456316	-0.00204542	1.34788
scaffold_02:2770000-2780000.fasta	0.302087	0.149036	0.153051	1.34713
scaffold_07:1760000-1770000.fasta	0.54853	0.461091	0.0874391	1.34708
scaffold_01:3900000-3910000.fasta	0.698599	0.525191	0.173408	1.34706
scaffold_06:1550000-1560000.fasta	0.520473	0.458767	0.0617053	1.34651
scaffold_04:1360000-1370000.fasta	0.544094	0.45432	0.0897732	1.34522
scaffold_05:0110000-0120000.fasta	0.618759	0.618759	0	1.34382
scaffold_02:2700000-2710000.fasta	0.494752	nan	#VALUE!	1.34274
scaffold_01:3110000-3120000.fasta	0.640467	0.640467	0	1.34169
scaffold_07:1580000-1590000.fasta	0.482159	0.49517	-0.0130108	1.34127
scaffold_01:3700000-3710000.fasta	0.506041	0.370637	0.135404	1.34078
scaffold_08:0420000-0430000.fasta	0.566442	0.464111	0.102331	1.34015
scaffold_19:0780000-0790000.fasta	0.483562	0.358716	0.124847	1.33999
scaffold_01:4770000-4780000.fasta	0.61892	0.536981	0.0819384	1.33985
scaffold_15:0190000-0200000.fasta	0.65181	0.44958	0.20223	1.3398
scaffold_03:1770000-1780000.fasta	0.403674	0.329377	0.074297	1.33961
scaffold_03:1170000-1180000.fasta	0.531703	0.441549	0.0901544	1.33811
scaffold_01:1690000-1700000.fasta	0.489635	0.414997	0.0746379	1.33805
scaffold_12:0970000-0980000.fasta	0.57875	0.431342	0.147408	1.33794
scaffold_01:1870000-1880000.fasta	0.552549	0.463366	0.089183	1.3369
scaffold_04:2050000-2060000.fasta	0.525617	0.525617	0	1.33601
scaffold_06:0070000-0080000.fasta	0.548108	0.465837	0.082271	1.33548
scaffold_12:0720000-0730000.fasta	0.497219	0.497219	0	1.33313
scaffold_04:1520000-1530000.fasta	0.51221	0.427848	0.0843624	1.33212
scaffold_19:0470000-0480000.fasta	0.539388	0.461454	0.0779345	1.33191
scaffold_08:0180000-0190000.fasta	0.514467	0.423139	0.0913281	1.33088
scaffold_04:1870000-1880000.fasta	0.574215	0.435628	0.138588	1.33038
scaffold_02:0100000-0110000.fasta	0.464997	0.370317	0.0946798	1.32864
scaffold_06:0460000-0470000.fasta	0.60065	0.513056	0.0875942	1.32813
scaffold_07:0260000-0270000.fasta	-1.79769e+308	0.513083	-1.79769e+308	1.32769
scaffold_02:1510000-1520000.fasta	0.503623	0.503623	0	1.3271
scaffold_28:0110000-0120000.fasta	-1.79769e+308	-1.79769e+308	0	1.32684
scaffold_07:1910000-1920000.fasta	0.539875	0.455112	0.0847636	1.32497
scaffold_01:1920000-1930000.fasta	0.596335	0.48531	0.111025	1.32483
scaffold_02:0120000-0130000.fasta	0.521779	0.529056	-0.0072768	1.32441
scaffold_01:3600000-3610000.fasta	0.496904	0.496904	0	1.32373
scaffold_07:1620000-1630000.fasta	0.560151	0.524458	0.0356924	1.3224
scaffold_07:0080000-0090000.fasta	0.582205	0.487757	0.0944473	1.32069
scaffold_06:1750000-1760000.fasta	0.486538	0.489819	-0.00328102	1.32003
scaffold_01:1660000-1670000.fasta	nan	nan	#VALUE!	1.31896
scaffold_04:1340000-1350000.fasta	0.617199	0.617199	0	1.31816
scaffold_02:0930000-0940000.fasta	0.520375	0.436647	0.0837282	1.31751
scaffold_12:0950000-0960000.fasta	0.595608	0.595608	0	1.31719
scaffold_07:1180000-1190000.fasta	0.494892	0.37642	0.118472	1.31708
scaffold_02:1130000-1140000.fasta	0.514826	0.41523	0.0995958	1.31641
scaffold_05:0520000-0530000.fasta	0.635934	0.546599	0.0893349	1.31593
scaffold_01:1890000-1900000.fasta	0.525683	0.428232	0.0974519	1.31559
scaffold_06:1800000-1810000.fasta	0.546015	0.428025	0.11799	1.3155
scaffold_12:0940000-0950000.fasta	0.446637	0.359396	0.0872409	1.31499
scaffold_06:0600000-0610000.fasta	0.508702	0.421124	0.0875787	1.31336
scaffold_08:0250000-0260000.fasta	0.572986	0.572986	0	1.31334
scaffold_03:1390000-1400000.fasta	0.510965	0.510965	0	1.31301
scaffold_01:6200000-6210000.fasta	0.405403	0.29521	0.110192	1.31225
scaffold_12:0930000-0940000.fasta	0.478696	0.306686	0.17201	1.31127
scaffold_09:0310000-0320000.fasta	0.425453	0.306899	0.118553	1.31114
scaffold_01:4080000-4090000.fasta	0.621212	0.621212	0	1.30926
scaffold_06:0450000-0460000.fasta	0.509076	0.509076	0	1.30822
scaffold_09:0760000-0770000.fasta	0.535406	0.420234	0.115172	1.30803
scaffold_02:0880000-0890000.fasta	0.570007	0.454294	0.115712	1.30788
scaffold_08:0080000-0090000.fasta	0.468981	0.362267	0.106714	1.30611
scaffold_07:0530000-0540000.fasta	0.527443	0.538516	-0.0110726	1.30586
scaffold_04:1830000-1840000.fasta	nan	nan	#VALUE!	1.3054
scaffold_01:3260000-3270000.fasta	0.539472	0.398038	0.141434	1.30528
scaffold_07:1940000-1950000.fasta	0.51276	0.51276	0	1.30509
scaffold_04:1950000-1960000.fasta	0.594072	0.505115	0.088957	1.30393
scaffold_07:0930000-0940000.fasta	0.482229	0.482229	0	1.30315
scaffold_03:0060000-0070000.fasta	0.603325	0.603325	0	1.3021
scaffold_02:1470000-1480000.fasta	0.586194	0.580114	0.00607992	1.30171
scaffold_01:3470000-3480000.fasta	0.521722	0.521722	0	1.30074
scaffold_02:0890000-0900000.fasta	0.554746	0.422854	0.131892	1.30033
scaffold_25:0270000-0280000.fasta	nan	0.658541	#VALUE!	1.29993
scaffold_07:1970000-1980000.fasta	0.571749	0.571749	0	1.29926
scaffold_07:0150000-0160000.fasta	0.536381	0.454521	0.08186	1.29915
scaffold_07:0300000-0310000.fasta	0.521136	0.376608	0.144528	1.29896
scaffold_02:1990000-2000000.fasta	nan	nan	#VALUE!	1.29873
scaffold_07:1930000-1940000.fasta	0.571866	0.571866	0	1.29795
scaffold_12:0180000-0190000.fasta	0.542033	0.460752	0.0812807	1.29762
scaffold_07:1290000-1300000.fasta	0.534709	0.468482	0.0662262	1.29603
scaffold_01:4550000-4560000.fasta	0.54589	0.54589	0	1.29573
scaffold_07:1810000-1820000.fasta	0.513826	0.307203	0.206623	1.2957
scaffold_09:0110000-0120000.fasta	0.508391	0.382662	0.12573	1.29481
scaffold_01:2070000-2080000.fasta	0.448069	0.448069	0	1.29459
scaffold_12:0830000-0840000.fasta	0.53234	0.435264	0.0970759	1.29273
scaffold_12:1290000-1300000.fasta	0.548175	0.513163	0.0350127	1.29258
scaffold_12:0450000-0460000.fasta	0.460917	0.319024	0.141893	1.29216
scaffold_04:1380000-1390000.fasta	0.465391	0.465391	0	1.29166
scaffold_06:1730000-1740000.fasta	0.543892	0.405692	0.138199	1.29135
scaffold_09:0410000-0420000.fasta	0.205002	0.0441261	0.160876	1.29087
scaffold_03:1730000-1740000.fasta	0.592362	0.592362	0	1.28793
scaffold_12:0090000-0100000.fasta	0.477812	0.398988	0.0788241	1.28742
scaffold_01:4780000-4790000.fasta	0.553285	0.4542	0.0990852	1.28739
scaffold_04:1980000-1990000.fasta	0.427118	0.336501	0.090617	1.28724
scaffold_02:3030000-3040000.fasta	0.495778	0.495778	0	1.28695
scaffold_02:1570000-1580000.fasta	0.521452	0.43259	0.088862	1.28568
scaffold_12:1040000-1050000.fasta	0.496034	0.395491	0.100543	1.28545
scaffold_24:0140000-0150000.fasta	0.546032	0.546032	0	1.28426
scaffold_01:3140000-3150000.fasta	0.421866	0.30954	0.112326	1.28269
scaffold_07:1630000-1640000.fasta	0.561492	0.562763	-0.00127068	1.28214
scaffold_02:2780000-2790000.fasta	0.548789	0.446385	0.102404	1.28205
scaffold_04:2700000-2710000.fasta	0.533889	0.449088	0.0848019	1.28197
scaffold_06:0650000-0660000.fasta	0.558739	0.558739	0	1.28155
scaffold_02:0280000-0290000.fasta	0.600707	0.600707	0	1.28149
scaffold_09:0270000-0280000.fasta	0.506024	0.388792	0.117233	1.28044
scaffold_15:0180000-0190000.fasta	nan	nan	#VALUE!	1.28031
scaffold_07:0870000-0880000.fasta	0.551292	0.551292	0	1.27987
scaffold_15:0210000-0220000.fasta	0.488702	0.401216	0.0874862	1.27923
scaffold_01:3070000-3080000.fasta	0.464424	0.373033	0.0913903	1.27918
scaffold_09:0220000-0230000.fasta	0.516353	0.481108	0.0352452	1.27913
scaffold_07:0700000-0710000.fasta	0.464434	0.427825	0.0366091	1.27866
scaffold_09:0420000-0430000.fasta	0.524375	0.524375	0	1.27858
scaffold_12:1370000-1380000.fasta	0.507879	0.409733	0.0981461	1.27834
scaffold_01:3880000-3890000.fasta	0.505875	0.407401	0.0984739	1.27834
scaffold_10:1290000-1300000.fasta	0.534834	0.534834	0	1.27743
scaffold_06:0040000-0050000.fasta	0.508498	0.508498	0	1.27708
scaffold_02:0490000-0500000.fasta	-1.79769e+308	-1.79769e+308	0	1.27657
scaffold_03:0160000-0170000.fasta	0.462028	0.462028	0	1.27651
scaffold_02:1790000-1800000.fasta	0.552257	0.552257	0	1.27542
scaffold_02:0320000-0330000.fasta	0.546381	0.546381	0	1.27528
scaffold_10:0720000-0730000.fasta	0.512795	0.437947	0.0748485	1.27522
scaffold_19:0360000-0370000.fasta	0.589521	0.562057	0.0274638	1.27382
scaffold_03:0380000-0390000.fasta	0.481402	0.390855	0.0905472	1.27376
scaffold_02:1450000-1460000.fasta	0.496078	0.393086	0.102992	1.27365
scaffold_01:3910000-3920000.fasta	0.506037	0.506037	0	1.2733
scaffold_07:0090000-0100000.fasta	0.506583	0.795967	-0.289384	1.27275
scaffold_07:1800000-1810000.fasta	nan	0.562212	#VALUE!	1.27211
scaffold_07:0950000-0960000.fasta	0.488335	0.404465	0.0838704	1.27168
scaffold_10:0230000-0240000.fasta	nan	nan	#VALUE!	1.27134
scaffold_08:0820000-0830000.fasta	0.497599	0.407602	0.0899968	1.27095
scaffold_07:0120000-0130000.fasta	0.52595	0.412571	0.113379	1.27091
scaffold_03:1950000-1960000.fasta	0.515724	0.515724	0	1.26923
scaffold_05:0580000-0590000.fasta	0.527774	nan	#VALUE!	1.26921
scaffold_01:1910000-1920000.fasta	0.492226	0.386446	0.10578	1.26883
scaffold_04:2120000-2130000.fasta	0.554983	0.554983	0	1.26869
scaffold_06:0770000-0780000.fasta	0.536247	0.443907	0.0923409	1.26834
scaffold_02:3000000-3010000.fasta	0.597775	0.602162	-0.00438678	1.26801
scaffold_01:4120000-4130000.fasta	0.447241	0.363209	0.0840315	1.26712
scaffold_16:0320000-0330000.fasta	0.587758	0.587758	0	1.26645
scaffold_01:2900000-2910000.fasta	0.478556	0.555625	-0.0770687	1.26618
scaffold_04:2350000-2360000.fasta	0.55521	0.55521	0	1.26607
scaffold_02:0210000-0220000.fasta	0.56875	0.456314	0.112436	1.26599
scaffold_04:2710000-2720000.fasta	0.489338	0.42421	0.0651286	1.26591
scaffold_07:1260000-1270000.fasta	nan	nan	#VALUE!	1.26577
scaffold_19:0440000-0450000.fasta	0.596094	0.515541	0.0805536	1.2654
scaffold_04:2250000-2260000.fasta	0.47621	0.395095	0.0811157	1.26529
scaffold_17:0450000-0460000.fasta	0.168169	0.12931	0.038859	1.26491
scaffold_18:0020000-0030000.fasta	0.539499	0.528586	0.0109129	1.26307
scaffold_03:1180000-1190000.fasta	0.536386	0.454572	0.0818134	1.26306
scaffold_04:2080000-2090000.fasta	0.540201	0.540201	0	1.26286
scaffold_01:2500000-2510000.fasta	0.381703	nan	#VALUE!	1.26242
scaffold_02:2550000-2560000.fasta	nan	nan	#VALUE!	1.26238
scaffold_02:0950000-0960000.fasta	0.513459	0.513459	0	1.26171
scaffold_12:1310000-1320000.fasta	0.45364	0.329445	0.124195	1.26145
scaffold_20:0360000-0370000.fasta	0.521805	0.316216	0.205588	1.25974
scaffold_08:0090000-0100000.fasta	0.500978	0.41958	0.081398	1.25946
scaffold_02:0920000-0930000.fasta	0.437953	0.437953	0	1.25879
scaffold_06:1780000-1790000.fasta	0.514913	0.514913	0	1.25835
scaffold_06:1810000-1820000.fasta	0.529989	0.529989	0	1.25761
scaffold_12:0070000-0080000.fasta	nan	nan	#VALUE!	1.25758
scaffold_02:0980000-0990000.fasta	0.41874	0.491908	-0.0731681	1.25746
scaffold_12:0080000-0090000.fasta	0.4	0.249944	0.150056	1.25737
scaffold_01:2510000-2520000.fasta	0.592446	0.592446	0	1.25678
scaffold_02:1240000-1250000.fasta	0.468186	0.468186	0	1.25667
scaffold_01:3100000-3110000.fasta	0.388363	0.407713	-0.0193493	1.25646
scaffold_04:2370000-2380000.fasta	0.515663	0.515663	0	1.25635
scaffold_01:2010000-2020000.fasta	0.484904	0.404443	0.0804615	1.25604
scaffold_16:0300000-0310000.fasta	0.464538	0.35971	0.104828	1.25595
scaffold_22:0090000-0100000.fasta	0.646154	0.646154	0	1.25594
scaffold_07:1160000-1170000.fasta	0.447175	0.447175	0	1.25586
scaffold_03:0440000-0450000.fasta	0.56871	0.56871	0	1.25578
scaffold_09:0120000-0130000.fasta	0.547607	0.547607	0	1.25574
scaffold_19:0430000-0440000.fasta	0.577994	0.475458	0.102536	1.25554
scaffold_01:4040000-4050000.fasta	0.530418	0.530418	0	1.25386
scaffold_07:1880000-1890000.fasta	0.592135	0.592135	0	1.25369
scaffold_02:0060000-0070000.fasta	0.58745	0.492564	0.0948863	1.25335
scaffold_02:2760000-2770000.fasta	0.508119	0.508119	0	1.25326
scaffold_07:0400000-0410000.fasta	0.530995	0.481026	0.049969	1.25286
scaffold_03:0980000-0990000.fasta	0.52589	0.427246	0.0986434	1.25275
scaffold_01:1970000-1980000.fasta	0.583909	0.486527	0.097382	1.25265
scaffold_06:0260000-0270000.fasta	0.499623	0.292416	0.207206	1.25158
scaffold_06:0350000-0360000.fasta	0.539482	0.463173	0.076309	1.25106
scaffold_03:1080000-1090000.fasta	0.467201	0.401514	0.0656868	1.25092
scaffold_06:0100000-0110000.fasta	0.511571	0.511571	0	1.25078
scaffold_18:0950000-0960000.fasta	0.802974	0.799908	0.0030664	1.2506
scaffold_04:0940000-0950000.fasta	0.565866	0.565866	0	1.25031
scaffold_02:2020000-2030000.fasta	0.56881	0.509517	0.0592927	1.24959
scaffold_01:4630000-4640000.fasta	0.500252	0.401205	0.0990468	1.24953
scaffold_07:0990000-1000000.fasta	0.444062	0.450893	-0.0068309	1.24941
scaffold_19:0460000-0470000.fasta	0.543937	0.395232	0.148705	1.24939
scaffold_02:0510000-0520000.fasta	0.600163	0.610072	-0.0099099	1.24929
scaffold_01:1760000-1770000.fasta	0.535239	0.535239	0	1.24881
scaffold_01:5010000-5020000.fasta	nan	nan	#VALUE!	1.24842
scaffold_25:0330000-0340000.fasta	0.462335	0.506392	-0.0440567	1.248
scaffold_01:3150000-3160000.fasta	0.522136	0.522136	0	1.24776
scaffold_13:0760000-0770000.fasta	-1.79769e+308	0.585992	-1.79769e+308	1.24759
scaffold_02:1030000-1040000.fasta	0.464742	0.384596	0.080146	1.24736
scaffold_07:1840000-1850000.fasta	0.440408	0.298499	0.141909	1.24733
scaffold_06:1020000-1030000.fasta	0.589014	0.458248	0.130766	1.24714
scaffold_23:0150000-0160000.fasta	0.594737	0.595349	-0.000611995	1.2471
scaffold_01:3510000-3520000.fasta	0.546454	0.462488	0.083966	1.24683
scaffold_22:0590000-0600000.fasta	nan	nan	#VALUE!	1.24675
scaffold_20:0280000-0290000.fasta	0.484325	0.484325	0	1.24655
scaffold_10:1540000-1550000.fasta	0.729097	0.66534	0.0637573	1.24607
scaffold_03:1450000-1460000.fasta	0.583712	0.487961	0.0957501	1.24593
scaffold_01:1680000-1690000.fasta	0.527027	0.450048	0.0769783	1.24555
scaffold_06:0900000-0910000.fasta	0.519361	0.422135	0.0972259	1.24552
scaffold_12:0110000-0120000.fasta	0.51384	0.411506	0.102334	1.24538
scaffold_12:0460000-0470000.fasta	0.527117	0.421405	0.105712	1.24531
scaffold_01:1900000-1910000.fasta	0.561388	0.433482	0.127906	1.24461
scaffold_06:1310000-1320000.fasta	0.656203	0.656203	0	1.24399
scaffold_06:1410000-1420000.fasta	-1.79769e+308	nan	#VALUE!	1.24333
scaffold_04:2090000-2100000.fasta	0.539123	0.418161	0.120962	1.24325
scaffold_02:2660000-2670000.fasta	0.521179	0.521179	0	1.24298
scaffold_06:1940000-1950000.fasta	0.512181	0.425776	0.0864046	1.24286
scaffold_10:0660000-0670000.fasta	0.576136	0.576136	0	1.2428
scaffold_03:1780000-1790000.fasta	0.483251	0.374063	0.109188	1.2426
scaffold_10:0400000-0410000.fasta	0.513283	0.514391	-0.00110767	1.24134
scaffold_02:1050000-1060000.fasta	0.523671	0.448777	0.0748941	1.23849
scaffold_08:0570000-0580000.fasta	0.538516	0.538516	0	1.23771
scaffold_12:1480000-1490000.fasta	0.54432	0.540377	0.00394328	1.23771
scaffold_12:1090000-1100000.fasta	0.611803	0.611803	0	1.23743
scaffold_04:2460000-2470000.fasta	nan	nan	#VALUE!	1.23696
scaffold_02:1580000-1590000.fasta	0.450456	0.292872	0.157583	1.23693
scaffold_02:1800000-1810000.fasta	0.532203	0.477813	0.0543902	1.23667
scaffold_12:1360000-1370000.fasta	0.622546	0.622546	0	1.23603
scaffold_02:2400000-2410000.fasta	0.519854	0.42602	0.0938339	1.23603
scaffold_04:2300000-2310000.fasta	0.578334	0.496025	0.082309	1.23591
scaffold_07:1490000-1500000.fasta	0.603153	0.933975	-0.330822	1.23584
scaffold_06:0750000-0760000.fasta	nan	nan	#VALUE!	1.23575
scaffold_01:4940000-4950000.fasta	0.525294	0.444815	0.0804794	1.23554
scaffold_13:1210000-1220000.fasta	0.567856	0.430242	0.137614	1.23533
scaffold_02:0690000-0700000.fasta	0.603774	0.474743	0.129031	1.23531
scaffold_04:1080000-1090000.fasta	0.590937	0.590937	0	1.23478
scaffold_06:0670000-0680000.fasta	0.507291	0.428412	0.0788782	1.23474
scaffold_06:0410000-0420000.fasta	0.440727	0.375171	0.0655561	1.23448
scaffold_07:0900000-0910000.fasta	0.512547	0.512547	0	1.23416
scaffold_05:0590000-0600000.fasta	0.625765	0.625765	0	1.23403
scaffold_12:0810000-0820000.fasta	0.499574	0.411837	0.0877361	1.23382
scaffold_22:0280000-0290000.fasta	0.434297	0.307294	0.127004	1.23332
scaffold_19:0320000-0330000.fasta	0.456547	nan	#VALUE!	1.23321
scaffold_09:1370000-1380000.fasta	0.315972	0.315972	0	1.23254
scaffold_15:0200000-0210000.fasta	-1.79769e+308	-1.79769e+308	0	1.23236
scaffold_12:1130000-1140000.fasta	0.532088	0.430079	0.10201	1.23173
scaffold_07:1420000-1430000.fasta	-1.79769e+308	-1.79769e+308	0	1.2309
scaffold_07:0240000-0250000.fasta	0.529098	0.450228	0.0788699	1.23063
scaffold_02:0260000-0270000.fasta	nan	0.546047	#VALUE!	1.23051
scaffold_12:0790000-0800000.fasta	0.498109	0.386875	0.111234	1.23038
scaffold_06:0710000-0720000.fasta	0.570577	0.439463	0.131114	1.22954
scaffold_01:4400000-4410000.fasta	nan	0.542125	#VALUE!	1.22937
scaffold_04:1800000-1810000.fasta	0.625789	0.596441	0.0293481	1.22934
scaffold_12:0990000-1000000.fasta	0.567338	0.499385	0.0679524	1.22837
scaffold_01:4090000-4100000.fasta	0.419473	0.318401	0.101071	1.2277
scaffold_01:3980000-3990000.fasta	0.520873	0.528543	-0.00766975	1.22748
scaffold_03:1440000-1450000.fasta	0.495242	0.357872	0.13737	1.2272
scaffold_12:0840000-0850000.fasta	0.505597	0.532805	-0.0272077	1.22694
scaffold_10:0340000-0350000.fasta	0.530502	0.438264	0.0922378	1.22683
scaffold_12:1380000-1390000.fasta	0.512283	0.395668	0.116615	1.22671
scaffold_08:1250000-1260000.fasta	0.583719	0.472	0.111719	1.2266
scaffold_01:1500000-1510000.fasta	0.465182	0.355906	0.109276	1.22644
scaffold_02:2750000-2760000.fasta	0.507167	0.444141	0.0630261	1.22608
scaffold_27:0250000-0260000.fasta	0.512883	0.512883	0	1.22592
scaffold_05:0530000-0540000.fasta	0.555197	0.468122	0.0870746	1.22591
scaffold_01:1670000-1680000.fasta	0.510267	0.334179	0.176087	1.22565
scaffold_02:2500000-2510000.fasta	0.507847	0.528108	-0.020261	1.22559
scaffold_03:0680000-0690000.fasta	0.606023	0.606023	0	1.22552
scaffold_01:5020000-5030000.fasta	0.495655	0.390361	0.105294	1.22541
scaffold_02:1180000-1190000.fasta	0.613171	0.613171	0	1.22483
scaffold_02:0730000-0740000.fasta	0.668274	0.391805	0.276469	1.22378
scaffold_04:2260000-2270000.fasta	0.515623	0.430712	0.0849108	1.22346
scaffold_12:0380000-0390000.fasta	0.485388	0.364455	0.120933	1.22345
scaffold_09:0000000-0010000.fasta	0.487117	0.394672	0.0924458	1.22331
scaffold_12:1250000-1260000.fasta	0.549396	0.561389	-0.0119928	1.22329
scaffold_02:2680000-2690000.fasta	0.369889	0.493762	-0.123872	1.22217
scaffold_03:1190000-1200000.fasta	0.580197	0.480506	0.0996912	1.22186
scaffold_02:0300000-0310000.fasta	0.559815	0.559815	0	1.22179
scaffold_04:2450000-2460000.fasta	0.569736	0.492661	0.0770754	1.22137
scaffold_07:0740000-0750000.fasta	0.511402	0.511402	0	1.22128
scaffold_07:0550000-0560000.fasta	0.611142	0.623238	-0.0120955	1.22115
scaffold_02:2000000-2010000.fasta	0.431236	0.453007	-0.0217709	1.22064
scaffold_02:0310000-0320000.fasta	0.459402	0.409835	0.0495666	1.22062
scaffold_19:0860000-0870000.fasta	0.564254	0.371241	0.193014	1.22048
scaffold_02:2540000-2550000.fasta	nan	nan	#VALUE!	1.22041
scaffold_01:5000000-5010000.fasta	0.526741	0.430375	0.0963653	1.22031
scaffold_12:0400000-0410000.fasta	0.513476	0.513476	0	1.22028
scaffold_06:1270000-1280000.fasta	0.560492	0.480998	0.0794938	1.22024
scaffold_06:0140000-0150000.fasta	0.564899	0.564899	0	1.21988
scaffold_01:0530000-0540000.fasta	0.60201	0.60201	0	1.21987
scaffold_07:2000000-2010000.fasta	0.587533	0.515956	0.0715767	1.21918
scaffold_12:0150000-0160000.fasta	0.601847	0.601847	0	1.21825
scaffold_09:0320000-0330000.fasta	0.568564	0.568564	0	1.21773
scaffold_12:0210000-0220000.fasta	0.522418	0.429553	0.0928651	1.21769
scaffold_34:0030000-0040000.fasta	0.51505	0.455389	0.0596608	1.21753
scaffold_05:0120000-0130000.fasta	0.521928	0.526089	-0.00416063	1.21708
scaffold_04:1390000-1400000.fasta	0.545921	0.437374	0.108548	1.21676
scaffold_07:1540000-1550000.fasta	0.570432	0.45372	0.116712	1.21623
scaffold_02:1680000-1690000.fasta	0.568932	0.471059	0.097873	1.21608
scaffold_12:0850000-0860000.fasta	0.554724	0.554724	0	1.21595
scaffold_25:0240000-0250000.fasta	0.622274	0.622274	0	1.21559
scaffold_12:0740000-0750000.fasta	nan	0.562652	#VALUE!	1.21546
scaffold_02:2420000-2430000.fasta	0.542358	0.463919	0.0784393	1.21477
scaffold_01:4030000-4040000.fasta	0.517017	0.398551	0.118466	1.21443
scaffold_04:2800000-2810000.fasta	0.341768	0.255121	0.0866467	1.21387
scaffold_04:1810000-1820000.fasta	0.549747	0.470701	0.0790462	1.21384
scaffold_12:0520000-0530000.fasta	0.570321	0.45604	0.114281	1.21323
scaffold_02:1320000-1330000.fasta	0.498245	0.498245	0	1.21301
scaffold_25:0250000-0260000.fasta	0.6907	0.648396	0.0423037	1.21295
scaffold_16:0150000-0160000.fasta	0.498231	0.498231	0	1.21227
scaffold_04:2500000-2510000.fasta	0.54078	0.451272	0.0895076	1.21188
scaffold_01:3580000-3590000.fasta	0.506175	0.418856	0.0873185	1.21131
scaffold_01:4640000-4650000.fasta	0.57253	0.57253	0	1.21038
scaffold_12:1150000-1160000.fasta	0.453076	0.361743	0.0913331	1.21017
scaffold_12:0960000-0970000.fasta	0.435966	0.385024	0.0509418	1.21004
scaffold_07:0620000-0630000.fasta	0.519711	0.44435	0.0753609	1.20995
scaffold_12:1330000-1340000.fasta	0.574308	0.485705	0.0886034	1.20913
scaffold_35:0140000-0150000.fasta	0.537258	0.537258	0	1.20873
scaffold_01:3500000-3510000.fasta	0.527979	0.453307	0.0746723	1.20869
scaffold_07:0520000-0530000.fasta	0.546275	0.546275	0	1.20846
scaffold_07:0130000-0140000.fasta	0.50205	0.342281	0.159769	1.20818
scaffold_02:0200000-0210000.fasta	0.514402	0.423378	0.091024	1.20773
scaffold_04:1730000-1740000.fasta	0.54663	0.445377	0.101253	1.20664
scaffold_18:0070000-0080000.fasta	0.392537	0.200737	0.191801	1.2063
scaffold_02:0580000-0590000.fasta	0.511858	0.511858	0	1.20591
scaffold_09:0550000-0560000.fasta	0.452177	0.452177	0	1.2058
scaffold_04:1940000-1950000.fasta	0.547087	0.426331	0.120756	1.20555
scaffold_02:2330000-2340000.fasta	0.539082	0.403502	0.13558	1.20486
scaffold_01:3870000-3880000.fasta	0.444183	0.294292	0.149891	1.20469
scaffold_15:0390000-0400000.fasta	0.505391	0.465572	0.0398185	1.20417
scaffold_06:0590000-0600000.fasta	0.571708	0.470816	0.100892	1.204
scaffold_02:0810000-0820000.fasta	0.525271	0.427081	0.0981899	1.20305
scaffold_01:1930000-1940000.fasta	nan	nan	#VALUE!	1.20288
scaffold_07:0310000-0320000.fasta	0.58396	0.561042	0.0229183	1.20236
scaffold_19:0550000-0560000.fasta	0.57471	0.57471	0	1.20235
scaffold_19:0760000-0770000.fasta	0.575214	0.474752	0.100461	1.20221
scaffold_02:0110000-0120000.fasta	0.485157	0.35426	0.130897	1.20202
scaffold_04:1880000-1890000.fasta	0.533172	0.449171	0.0840011	1.20172
scaffold_01:3030000-3040000.fasta	0.579955	0.579955	0	1.20154
scaffold_07:0510000-0520000.fasta	0.543917	0.448084	0.0958329	1.2015
scaffold_02:1370000-1380000.fasta	0.502608	0.417166	0.0854422	1.20142
scaffold_03:1630000-1640000.fasta	0.456579	0.364839	0.0917404	1.20135
scaffold_02:1620000-1630000.fasta	0.498719	0.448222	0.0504966	1.20117
scaffold_01:2200000-2210000.fasta	0.581606	0.581606	0	1.20089
scaffold_03:1060000-1070000.fasta	nan	0.519169	#VALUE!	1.20029
scaffold_07:0330000-0340000.fasta	0.527359	0.437253	0.0901058	1.20024
scaffold_02:1960000-1970000.fasta	0.625765	0.625765	0	1.19995
scaffold_04:2340000-2350000.fasta	0.58507	0.469235	0.115834	1.19934
scaffold_04:0980000-0990000.fasta	0.463677	0.355438	0.108239	1.19894
scaffold_12:0240000-0250000.fasta	0.433776	0.363587	0.0701896	1.19856
scaffold_06:0530000-0540000.fasta	0.561284	0.468593	0.0926912	1.19679
scaffold_06:0730000-0740000.fasta	nan	nan	#VALUE!	1.19608
scaffold_07:0370000-0380000.fasta	0.572725	0.572725	0	1.19575
scaffold_03:0420000-0430000.fasta	0.444665	0.319507	0.125158	1.19568
scaffold_07:1270000-1280000.fasta	0.587512	0.587512	0	1.19511
scaffold_03:0550000-0560000.fasta	0.59328	0.399873	0.193407	1.19498
scaffold_03:0180000-0190000.fasta	0.568996	0.463642	0.105354	1.19462
scaffold_02:2060000-2070000.fasta	0.535814	0.429124	0.10669	1.1946
scaffold_07:0250000-0260000.fasta	0.451291	0.451291	0	1.19449
scaffold_04:1690000-1700000.fasta	0.520765	0.520765	0	1.19372
scaffold_01:5280000-5290000.fasta	0.52	0.52	0	1.19339
scaffold_04:1140000-1150000.fasta	0.581542	0.581542	0	1.19257
scaffold_12:0510000-0520000.fasta	0.509054	0.394826	0.114228	1.19244
scaffold_09:0480000-0490000.fasta	0.451611	0.340377	0.111234	1.19192
scaffold_03:1600000-1610000.fasta	0.484513	0.484513	0	1.1919
scaffold_06:0960000-0970000.fasta	0.519358	0.388454	0.130905	1.19176
scaffold_02:0670000-0680000.fasta	0.55268	0.55268	0	1.19137
scaffold_09:0560000-0570000.fasta	0.520324	0.427041	0.0932833	1.19115
scaffold_07:0590000-0600000.fasta	0.526187	0.42346	0.102727	1.191
scaffold_09:0400000-0410000.fasta	0.535089	0.426874	0.108215	1.19092
scaffold_03:0620000-0630000.fasta	-1.79769e+308	-1.79769e+308	0	1.19068
scaffold_06:1430000-1440000.fasta	0.577075	0.514506	0.0625688	1.19024
scaffold_07:1860000-1870000.fasta	0.400224	0.4256	-0.0253761	1.1894
scaffold_03:1210000-1220000.fasta	0.549881	0.419958	0.129923	1.18902
scaffold_02:1020000-1030000.fasta	0.489246	0.489246	0	1.18892
scaffold_07:1140000-1150000.fasta	0.449143	0.308062	0.14108	1.18866
scaffold_07:1820000-1830000.fasta	nan	0.51645	#VALUE!	1.18865
scaffold_03:1370000-1380000.fasta	-1.79769e+308	nan	#VALUE!	1.18864
scaffold_10:0700000-0710000.fasta	0.538524	0.538524	0	1.18813
scaffold_02:0070000-0080000.fasta	0.413856	0.413856	0	1.18759
scaffold_18:0030000-0040000.fasta	0.571548	0.474444	0.0971042	1.18738
scaffold_07:0430000-0440000.fasta	0.49302	0.49302	0	1.18723
scaffold_12:1520000-1530000.fasta	0.547654	0.392952	0.154702	1.18721
scaffold_03:0410000-0420000.fasta	0.478028	0.377535	0.100493	1.18697
scaffold_04:1120000-1130000.fasta	0.513279	0.393148	0.120131	1.18689
scaffold_02:2730000-2740000.fasta	0.447239	0.130479	0.31676	1.18669
scaffold_06:1080000-1090000.fasta	0.543702	0.43706	0.106642	1.18668
scaffold_01:1730000-1740000.fasta	0.508552	0.423993	0.0845593	1.18625
scaffold_07:0020000-0030000.fasta	0.414981	0.32036	0.0946206	1.1859
scaffold_22:0580000-0590000.fasta	0.581126	0.581126	0	1.18469
scaffold_04:1180000-1190000.fasta	0.264113	0.302457	-0.0383446	1.18456
scaffold_03:1030000-1040000.fasta	0.469638	0.36105	0.108589	1.18413
scaffold_12:0050000-0060000.fasta	0.459135	0.359859	0.0992754	1.18387
scaffold_09:0040000-0050000.fasta	0.475032	0.360632	0.1144	1.18381
scaffold_12:0440000-0450000.fasta	0.557828	0.443097	0.114731	1.18377
scaffold_07:1340000-1350000.fasta	0.530884	0.439189	0.091695	1.18367
scaffold_12:0800000-0810000.fasta	0.444854	0.471587	-0.026733	1.18325
scaffold_10:0350000-0360000.fasta	0.563153	0.482325	0.0808285	1.18292
scaffold_08:0320000-0330000.fasta	0.505491	0.416633	0.0888575	1.18232
scaffold_06:1110000-1120000.fasta	0.470476	0.380667	0.0898093	1.18161
scaffold_15:0640000-0650000.fasta	0.497664	0.497664	0	1.18154
scaffold_06:0840000-0850000.fasta	0.433621	nan	#VALUE!	1.18153
scaffold_09:0230000-0240000.fasta	0.58433	0.496238	0.0880913	1.18124
scaffold_02:0900000-0910000.fasta	0.620239	0.620239	0	1.18107
scaffold_05:0510000-0520000.fasta	0.57244	0.475809	0.0966313	1.18067
scaffold_12:0200000-0210000.fasta	0.57429	0.48968	0.0846098	1.18057
scaffold_02:1340000-1350000.fasta	0.59249	0.593062	-0.000572319	1.18018
scaffold_07:1250000-1260000.fasta	0.451913	0.451913	0	1.18006
scaffold_16:0310000-0320000.fasta	0.523192	0.436798	0.0863948	1.17916
scaffold_07:0410000-0420000.fasta	0.571769	0.571769	0	1.17891
scaffold_07:0270000-0280000.fasta	0.543962	0.420374	0.123588	1.17844
scaffold_07:0380000-0390000.fasta	0.501366	0.383216	0.11815	1.17813
scaffold_02:0170000-0180000.fasta	0.375849	0.375849	0	1.17809
scaffold_06:1140000-1150000.fasta	0.483987	0.87528	-0.391293	1.17777
scaffold_02:1780000-1790000.fasta	0.57916	0.495395	0.0837656	1.1777
scaffold_07:1460000-1470000.fasta	0.447196	0.331781	0.115415	1.17665
scaffold_01:4620000-4630000.fasta	0.576373	0.576373	0	1.17639
scaffold_04:1850000-1860000.fasta	0.546862	0.527149	0.0197131	1.17584
scaffold_02:2170000-2180000.fasta	0.547665	0.547665	0	1.17555
scaffold_03:1090000-1100000.fasta	0.504631	0.504631	0	1.17517
scaffold_09:0070000-0080000.fasta	0.515121	0.388025	0.127096	1.17489
scaffold_04:2040000-2050000.fasta	0.54293	0.431116	0.111814	1.17484
scaffold_01:4800000-4810000.fasta	0.582368	0.53614	0.0462279	1.17463
scaffold_01:1540000-1550000.fasta	0.609886	0.609886	0	1.17414
scaffold_06:1420000-1430000.fasta	0.555229	0.525625	0.0296035	1.17371
scaffold_06:1220000-1230000.fasta	0.54792	0.441451	0.106469	1.17354
scaffold_08:0150000-0160000.fasta	0.493054	0.393759	0.0992952	1.17345
scaffold_06:1090000-1100000.fasta	0.520502	nan	#VALUE!	1.17327
scaffold_01:3680000-3690000.fasta	nan	0.514001	#VALUE!	1.17324
scaffold_12:1430000-1440000.fasta	0.544814	0.465878	0.0789356	1.17316
scaffold_18:0000000-0010000.fasta	0.603087	0.603087	0	1.17309
scaffold_04:2430000-2440000.fasta	0.491237	0.426538	0.0646996	1.17273
scaffold_09:0290000-0300000.fasta	0.558926	0.499455	0.0594719	1.17271
scaffold_19:0280000-0290000.fasta	0.398083	0.382814	0.0152687	1.1727
scaffold_06:1280000-1290000.fasta	0.533156	0.432096	0.101059	1.17246
scaffold_01:4130000-4140000.fasta	0.532281	0.448592	0.0836886	1.17242
scaffold_02:3090000-3100000.fasta	0.47574	0.322419	0.153321	1.17194
scaffold_04:2770000-2780000.fasta	0.468926	0.331831	0.137095	1.17168
scaffold_04:2310000-2320000.fasta	0.497101	0.431766	0.065336	1.17125
scaffold_12:0190000-0200000.fasta	0.480377	0.415319	0.0650583	1.17123
scaffold_19:0870000-0880000.fasta	0.505564	0.498005	0.00755883	1.17115
scaffold_24:0130000-0140000.fasta	0.542915	0.547869	-0.00495385	1.17081
scaffold_02:0940000-0950000.fasta	0.496881	0.496881	0	1.17055
scaffold_01:5030000-5040000.fasta	0.531167	0.445268	0.0858986	1.17017
scaffold_02:0550000-0560000.fasta	0.505325	0.505325	0	1.16995
scaffold_02:0080000-0090000.fasta	0.475862	0.475862	0	1.16943
scaffold_07:1960000-1970000.fasta	0.448133	0.334644	0.113489	1.16941
scaffold_06:1290000-1300000.fasta	0.550294	0.550294	0	1.16923
scaffold_01:1790000-1800000.fasta	0.519243	0.471488	0.0477555	1.16818
scaffold_01:4540000-4550000.fasta	0.428928	0.303816	0.125112	1.16802
scaffold_02:1550000-1560000.fasta	0.480657	0.322449	0.158208	1.16785
scaffold_09:0300000-0310000.fasta	0.592121	0.592121	0	1.16749
scaffold_12:0820000-0830000.fasta	0.54651	0.46194	0.0845702	1.16714
scaffold_07:1080000-1090000.fasta	0.567575	0.485603	0.0819723	1.16624
scaffold_03:0240000-0250000.fasta	0.506188	0.327586	0.178602	1.1661
scaffold_05:2000000-2010000.fasta	0.459085	0.422822	0.0362623	1.16574
scaffold_06:1210000-1220000.fasta	0.643173	0.54192	0.101254	1.16564
scaffold_01:3890000-3900000.fasta	nan	nan	#VALUE!	1.16552
scaffold_02:0230000-0240000.fasta	0.495067	0.406662	0.0884049	1.16466
scaffold_04:1560000-1570000.fasta	0.480515	0.383905	0.0966098	1.16428
scaffold_19:0720000-0730000.fasta	0.542141	nan	#VALUE!	1.16415
scaffold_17:0460000-0470000.fasta	0.338568	0.338568	0	1.16401
scaffold_12:0620000-0630000.fasta	nan	nan	#VALUE!	1.16361
scaffold_02:1980000-1990000.fasta	0.458844	0.458844	0	1.16349
scaffold_12:0490000-0500000.fasta	0.535558	0.323337	0.212221	1.16298
scaffold_09:0520000-0530000.fasta	0.380047	0.380047	0	1.16278
scaffold_07:0190000-0200000.fasta	0.44539	0.365717	0.0796731	1.16257
scaffold_02:0910000-0920000.fasta	0.501399	0.340391	0.161007	1.16251
scaffold_06:1250000-1260000.fasta	0.599954	0.507228	0.0927257	1.16243
scaffold_24:0050000-0060000.fasta	0.543879	0.51744	0.0264394	1.16228
scaffold_03:0310000-0320000.fasta	0.470326	0.470326	0	1.16217
scaffold_06:1770000-1780000.fasta	0.663082	0.663082	0	1.16205
scaffold_22:0600000-0610000.fasta	nan	nan	#VALUE!	1.1617
scaffold_02:0500000-0510000.fasta	0.519366	0.519366	0	1.16166
scaffold_06:1030000-1040000.fasta	0.55567	0.469125	0.0865448	1.16165
scaffold_01:3920000-3930000.fasta	0.505455	0.388339	0.117116	1.16163
scaffold_01:4100000-4110000.fasta	0.449404	0.309524	0.13988	1.16148
scaffold_12:0920000-0930000.fasta	0.427089	0.370956	0.0561329	1.16068
scaffold_02:1890000-1900000.fasta	0.542046	0.385401	0.156645	1.16067
scaffold_04:1040000-1050000.fasta	0.53862	0.440556	0.0980646	1.1604
scaffold_12:1300000-1310000.fasta	0.488203	0.429787	0.0584158	1.15986
scaffold_01:1860000-1870000.fasta	0.63416	0.63416	0	1.15943
scaffold_07:0830000-0840000.fasta	0.502474	0.367776	0.134697	1.15931
scaffold_01:2300000-2310000.fasta	0.592385	0.592385	0	1.15904
scaffold_04:2530000-2540000.fasta	0.576014	0.576014	0	1.15844
scaffold_03:0740000-0750000.fasta	0.499814	0.389923	0.109891	1.15774
scaffold_12:0280000-0290000.fasta	nan	nan	#VALUE!	1.15715
scaffold_05:1850000-1860000.fasta	0.40911	0.385943	0.0231669	1.15712
scaffold_01:5120000-5130000.fasta	0.50952	0.430611	0.078909	1.15693
scaffold_01:6570000-6580000.fasta	nan	nan	#VALUE!	1.15671
scaffold_02:2970000-2980000.fasta	0.486442	0.498557	-0.0121147	1.15659
scaffold_23:0340000-0350000.fasta	nan	nan	#VALUE!	1.15652
scaffold_01:2380000-2390000.fasta	0.426245	0.325668	0.100577	1.15614
scaffold_06:1440000-1450000.fasta	nan	0.629029	#VALUE!	1.15591
scaffold_02:0270000-0280000.fasta	0.539122	0.446363	0.0927586	1.15544
scaffold_02:0180000-0190000.fasta	0.403197	0.438061	-0.0348639	1.15537
scaffold_09:0430000-0440000.fasta	0.51905	0.444204	0.0748469	1.15491
scaffold_01:1700000-1710000.fasta	0.44803	0.341719	0.106311	1.15465
scaffold_07:0960000-0970000.fasta	0.563666	0.563666	0	1.15456
scaffold_02:1970000-1980000.fasta	0.531756	0.450532	0.0812235	1.15444
scaffold_03:1270000-1280000.fasta	0.596962	0.596962	0	1.15433
scaffold_06:0570000-0580000.fasta	0.581019	0.601169	-0.0201506	1.15405
scaffold_10:0320000-0330000.fasta	0.452896	0.340972	0.111923	1.15395
scaffold_19:0910000-0920000.fasta	0.435729	0.435729	0	1.1539
scaffold_06:0860000-0870000.fasta	0.524839	0.428225	0.0966138	1.15355
scaffold_03:0070000-0080000.fasta	0.560219	0.444802	0.115418	1.15352
scaffold_07:1410000-1420000.fasta	nan	-1.79769e+308	#VALUE!	1.15201
scaffold_07:0500000-0510000.fasta	0.502824	0.448643	0.0541804	1.15192
scaffold_01:3000000-3010000.fasta	0.497634	0.409323	0.0883109	1.15189
scaffold_08:1100000-1110000.fasta	0.63755	0.367391	0.270158	1.15182
scaffold_07:0420000-0430000.fasta	0.500579	0.428246	0.0723329	1.15176
scaffold_12:1320000-1330000.fasta	0.453752	0.381115	0.0726373	1.15172
scaffold_12:0870000-0880000.fasta	0.512448	0.400877	0.111571	1.15165
scaffold_07:1600000-1610000.fasta	0.627623	0.517396	0.110227	1.15139
scaffold_01:1380000-1390000.fasta	0.506195	0.424991	0.0812049	1.15113
scaffold_07:1670000-1680000.fasta	0.549204	0.549204	0	1.15092
scaffold_12:1200000-1210000.fasta	0.506835	0.379469	0.127367	1.1507
scaffold_06:0740000-0750000.fasta	0.474523	0.493827	-0.0193039	1.15051
scaffold_01:3690000-3700000.fasta	0.440948	0.336405	0.104543	1.15013
scaffold_02:0390000-0400000.fasta	0.498819	0.498819	0	1.14969
scaffold_27:0260000-0270000.fasta	0.531705	0.531705	0	1.14965
scaffold_02:1830000-1840000.fasta	0.580881	0.580881	0	1.14948
scaffold_19:0790000-0800000.fasta	0.592691	0.506028	0.0866632	1.1494
scaffold_03:1220000-1230000.fasta	0.523584	0.523915	-0.000330233	1.14933
scaffold_07:0560000-0570000.fasta	0.462029	0.424561	0.037468	1.14933
scaffold_04:1640000-1650000.fasta	nan	nan	#VALUE!	1.14909
scaffold_06:0970000-0980000.fasta	0.508598	0.415484	0.0931141	1.14903
scaffold_06:1970000-1980000.fasta	0.538574	0.455596	0.0829783	1.14881
scaffold_08:0880000-0890000.fasta	0.567966	0.368896	0.199071	1.14871
scaffold_02:2590000-2600000.fasta	0.519204	0.447184	0.07202	1.14867
scaffold_06:0790000-0800000.fasta	0.545523	0.461768	0.0837553	1.14852
scaffold_01:2740000-2750000.fasta	0.58073	0.287788	0.292942	1.14847
scaffold_01:5130000-5140000.fasta	0.509941	0.369388	0.140553	1.14845
scaffold_06:0780000-0790000.fasta	0.5911	0.5911	0	1.14838
scaffold_01:3610000-3620000.fasta	0.57582	0.475666	0.100154	1.1479
scaffold_12:0340000-0350000.fasta	0.55836	0.453671	0.104689	1.14773
scaffold_12:0770000-0780000.fasta	0.547025	0.547025	0	1.14766
scaffold_12:1170000-1180000.fasta	0.546518	0.363415	0.183104	1.14761
scaffold_01:2980000-2990000.fasta	0.526824	0.526824	0	1.14751
scaffold_03:1100000-1110000.fasta	0.543564	0.543564	0	1.14695
scaffold_11:0810000-0820000.fasta	0.462704	0.333973	0.128731	1.14672
scaffold_21:0160000-0170000.fasta	0.521682	0.521682	0	1.14603
scaffold_03:1700000-1710000.fasta	0.516612	0.429574	0.0870384	1.14574
scaffold_01:4760000-4770000.fasta	0.505934	0.527315	-0.0213809	1.14573
scaffold_15:0270000-0280000.fasta	0.469033	0.38197	0.0870628	1.14527
scaffold_04:2560000-2570000.fasta	0.515005	0.402591	0.112414	1.14462
scaffold_24:0250000-0260000.fasta	0.39618	0.363074	0.0331064	1.14403
scaffold_04:2070000-2080000.fasta	0.517277	0.421661	0.0956155	1.14374
scaffold_01:4530000-4540000.fasta	0.547838	0.547838	0	1.14318
scaffold_12:1470000-1480000.fasta	0.524456	0.524456	0	1.14315
scaffold_19:0500000-0510000.fasta	0.593113	0.548999	0.0441141	1.14314
scaffold_12:1220000-1230000.fasta	0.529866	0.443244	0.0866219	1.14272
scaffold_07:0360000-0370000.fasta	0.469806	0.379025	0.0907808	1.14266
scaffold_06:1830000-1840000.fasta	0.633136	0.633136	0	1.14239
scaffold_04:0950000-0960000.fasta	0.462582	0.427656	0.0349261	1.14232
scaffold_16:0360000-0370000.fasta	0.458836	0.458836	0	1.14204
scaffold_02:0220000-0230000.fasta	0.507731	0.418842	0.0888887	1.14187
scaffold_02:0840000-0850000.fasta	0.601814	0.430658	0.171157	1.14171
scaffold_04:2160000-2170000.fasta	0.527285	0.43411	0.0931754	1.14167
scaffold_07:0580000-0590000.fasta	0.491598	0.416432	0.075166	1.14145
scaffold_06:1060000-1070000.fasta	0.469323	0.378123	0.0912007	1.14144
scaffold_05:1490000-1500000.fasta	0.48394	0.375334	0.108606	1.14115
scaffold_12:0860000-0870000.fasta	0.526579	0.880602	-0.354023	1.1408
scaffold_01:5110000-5120000.fasta	0.457745	0.330735	0.127011	1.14047
scaffold_12:1100000-1110000.fasta	0.535968	0.535968	0	1.13976
scaffold_09:0390000-0400000.fasta	0.573598	0.573598	0	1.13957
scaffold_02:0790000-0800000.fasta	0.457296	0.457296	0	1.13915
scaffold_04:2360000-2370000.fasta	0.541129	0.426918	0.114211	1.139
scaffold_02:1170000-1180000.fasta	0.448573	0.292219	0.156354	1.13888
scaffold_12:0420000-0430000.fasta	0.581574	0.498696	0.0828778	1.13885
scaffold_34:0100000-0110000.fasta	nan	0.564478	#VALUE!	1.13775
scaffold_08:1270000-1280000.fasta	0.578407	0.578407	0	1.13773
scaffold_19:0670000-0680000.fasta	nan	nan	#VALUE!	1.13754
scaffold_19:0610000-0620000.fasta	-1.79769e+308	0.497667	-1.79769e+308	1.13728
scaffold_01:3810000-3820000.fasta	0.497852	0.400155	0.0976972	1.13725
scaffold_02:2530000-2540000.fasta	0.562145	0.45174	0.110406	1.1371
scaffold_06:1500000-1510000.fasta	0.511862	0.348545	0.163317	1.13691
scaffold_02:2950000-2960000.fasta	0.550663	0.500298	0.0503659	1.13651
scaffold_01:2150000-2160000.fasta	0.565943	0.479423	0.0865202	1.13612
scaffold_06:0230000-0240000.fasta	0.56955	0.56955	0	1.13547
scaffold_07:1640000-1650000.fasta	0.545348	0.415037	0.130311	1.13547
scaffold_16:0250000-0260000.fasta	0.495387	0.495387	0	1.1354
scaffold_07:1770000-1780000.fasta	0.557797	0.557797	0	1.13537
scaffold_04:2180000-2190000.fasta	0.666935	0.666935	0	1.13496
scaffold_07:0630000-0640000.fasta	0.500273	0.500273	0	1.13465
scaffold_04:1920000-1930000.fasta	0.467998	0.377733	0.0902647	1.13454
scaffold_04:1840000-1850000.fasta	0.45609	0.45609	0	1.13435
scaffold_08:1150000-1160000.fasta	nan	0.466338	#VALUE!	1.13403
scaffold_19:0770000-0780000.fasta	0.56336	0.56336	0	1.13346
scaffold_02:0290000-0300000.fasta	0.370578	0.372603	-0.00202481	1.13336
scaffold_09:0260000-0270000.fasta	0.564798	0.632956	-0.068158	1.13316
scaffold_07:0660000-0670000.fasta	0.477301	0.487222	-0.00992093	1.13299
scaffold_15:0100000-0110000.fasta	0.545071	0.440383	0.104689	1.13292
scaffold_07:0610000-0620000.fasta	0.492159	0.381908	0.110251	1.13284
scaffold_03:1400000-1410000.fasta	0.484887	0.484887	0	1.13265
scaffold_06:1040000-1050000.fasta	0.503462	0.419643	0.0838187	1.13249
scaffold_02:0680000-0690000.fasta	nan	0.475387	#VALUE!	1.13203
scaffold_30:0200000-0210000.fasta	0.344654	0.23665	0.108004	1.13189
scaffold_06:0500000-0510000.fasta	0.562588	0.487221	0.075367	1.13185
scaffold_06:1180000-1190000.fasta	0.575287	0.451572	0.123715	1.13182
scaffold_19:0660000-0670000.fasta	0.512449	0.437793	0.0746556	1.13171
scaffold_04:1570000-1580000.fasta	0.517224	0.517224	0	1.1312
scaffold_12:0760000-0770000.fasta	0.46548	0.479651	-0.0141712	1.13102
scaffold_07:1790000-1800000.fasta	0.594507	0.520228	0.0742795	1.13085
scaffold_06:0150000-0160000.fasta	0.574437	0.574437	0	1.13071
scaffold_06:0270000-0280000.fasta	0.509962	0.745614	-0.235652	1.1306
scaffold_07:0040000-0050000.fasta	0.48545	0.386752	0.0986983	1.13018
scaffold_01:3590000-3600000.fasta	0.482905	nan	#VALUE!	1.12986
scaffold_02:3080000-3090000.fasta	0.499378	0.420293	0.0790854	1.12952
scaffold_20:0520000-0530000.fasta	0.374271	0.374271	0	1.12929
scaffold_02:1360000-1370000.fasta	0.504519	0.369865	0.134653	1.12891
scaffold_01:2440000-2450000.fasta	nan	0.544529	#VALUE!	1.12869
scaffold_04:1820000-1830000.fasta	0.604243	0.577012	0.0272313	1.12842
scaffold_02:0340000-0350000.fasta	0.470916	0.341444	0.129472	1.12842
scaffold_02:2010000-2020000.fasta	-1.79769e+308	-1.79769e+308	0	1.12819
scaffold_12:0140000-0150000.fasta	0.540443	0.580711	-0.0402687	1.12783
scaffold_02:2510000-2520000.fasta	0.547762	0.553491	-0.00572937	1.12746
scaffold_27:0090000-0100000.fasta	0.8	0.8	0	1.12701
scaffold_06:0320000-0330000.fasta	0.505797	0.505797	0	1.12697
scaffold_03:1110000-1120000.fasta	0.605576	0.95098	-0.345405	1.1269
scaffold_02:2230000-2240000.fasta	0.505057	0.425762	0.0792955	1.12666
scaffold_02:1280000-1290000.fasta	0.514333	0.430219	0.0841142	1.12664
scaffold_06:0640000-0650000.fasta	0.384476	nan	#VALUE!	1.12653
scaffold_02:1110000-1120000.fasta	0.515182	0.515182	0	1.12641
scaffold_02:2520000-2530000.fasta	0.467523	0.387582	0.0799409	1.1263
scaffold_02:0560000-0570000.fasta	0.592311	0.95283	-0.36052	1.12622
scaffold_06:1620000-1630000.fasta	0.495403	0.351632	0.143771	1.12608
scaffold_02:0460000-0470000.fasta	0.499477	0.488682	0.0107952	1.12556
scaffold_02:2900000-2910000.fasta	0.478266	0.346848	0.131418	1.12537
scaffold_02:0520000-0530000.fasta	0.499698	0.431551	0.0681474	1.12517
scaffold_01:1750000-1760000.fasta	0.489685	0.376286	0.113399	1.12516
scaffold_04:2410000-2420000.fasta	0.418176	0.525443	-0.107267	1.12515
scaffold_02:2030000-2040000.fasta	nan	nan	#VALUE!	1.12511
scaffold_06:0000000-0010000.fasta	0.503739	0.426389	0.0773501	1.12504
scaffold_04:1770000-1780000.fasta	0.50421	0.418772	0.0854378	1.12487
scaffold_24:0260000-0270000.fasta	0.536172	0.449029	0.0871437	1.12471
scaffold_02:1720000-1730000.fasta	nan	nan	#VALUE!	1.12394
scaffold_01:2950000-2960000.fasta	0.433587	0.33643	0.0971571	1.1235
scaffold_06:0980000-0990000.fasta	0.638666	0.638666	0	1.12348
scaffold_03:0770000-0780000.fasta	0.456482	0.296289	0.160193	1.12326
scaffold_12:1230000-1240000.fasta	0.595205	0.595205	0	1.12277
scaffold_03:0560000-0570000.fasta	0.5029	0.431144	0.0717557	1.12276
scaffold_01:3230000-3240000.fasta	-1.79769e+308	nan	#VALUE!	1.12203
scaffold_06:0700000-0710000.fasta	0.484011	0.484011	0	1.12199
scaffold_03:0170000-0180000.fasta	0.338351	0.188051	0.150301	1.12139
scaffold_01:2970000-2980000.fasta	-1.79769e+308	-1.79769e+308	0	1.12138
scaffold_01:5100000-5110000.fasta	0.572506	0.572506	0	1.12124
scaffold_01:1600000-1610000.fasta	0.561563	0.561563	0	1.1212
scaffold_07:1700000-1710000.fasta	0.570067	0.485577	0.0844903	1.12095
scaffold_10:0290000-0300000.fasta	0.594395	0.594395	0	1.12055
scaffold_12:0390000-0400000.fasta	0.551939	0.551939	0	1.12038
scaffold_02:0240000-0250000.fasta	0.452695	0.355237	0.097458	1.12008
scaffold_02:0770000-0780000.fasta	0.522326	0.406021	0.116305	1.11992
scaffold_10:0630000-0640000.fasta	0.578536	0.489379	0.0891573	1.11977
scaffold_07:0730000-0740000.fasta	0.447493	0.490726	-0.0432329	1.11977
scaffold_02:1490000-1500000.fasta	0.592085	0.28563	0.306455	1.11971
scaffold_06:1260000-1270000.fasta	0.634074	0.634074	0	1.11965
scaffold_02:1140000-1150000.fasta	0.45691	0.475514	-0.0186047	1.11956
scaffold_19:0740000-0750000.fasta	0.499191	0.390176	0.109015	1.11956
scaffold_06:1160000-1170000.fasta	0.506628	0.507218	-0.000590237	1.11955
scaffold_04:2510000-2520000.fasta	0.445593	0.445593	0	1.11888
scaffold_04:2440000-2450000.fasta	0.429114	0.297291	0.131824	1.11866
scaffold_07:0880000-0890000.fasta	0.478203	0.31692	0.161283	1.11835
scaffold_05:0600000-0610000.fasta	0.478268	0.478268	0	1.1182
scaffold_06:0940000-0950000.fasta	0.498278	0.408323	0.0899553	1.11817
scaffold_02:1040000-1050000.fasta	0.638005	0.638005	0	1.11811
scaffold_06:0620000-0630000.fasta	0.541936	0.470615	0.0713217	1.11809
scaffold_08:0370000-0380000.fasta	0.529313	0.544037	-0.0147237	1.11798
scaffold_09:0580000-0590000.fasta	0.536237	0.536237	0	1.11783
scaffold_06:0990000-1000000.fasta	0.511671	0.429568	0.082103	1.11772
scaffold_10:0270000-0280000.fasta	0.569761	0.470256	0.0995045	1.11761
scaffold_03:2180000-2190000.fasta	0.451619	0.37766	0.0739596	1.11713
scaffold_04:2240000-2250000.fasta	0.480533	0.372881	0.107652	1.11672
scaffold_06:0760000-0770000.fasta	0.459877	0.394229	0.0656476	1.11644
scaffold_01:1620000-1630000.fasta	0.508228	0.417511	0.0907171	1.11613
scaffold_08:0230000-0240000.fasta	0.577713	0.577713	0	1.11607
scaffold_27:0060000-0070000.fasta	0.441472	0.338971	0.102501	1.11581
scaffold_02:2650000-2660000.fasta	0.5237	0.5237	0	1.11522
scaffold_01:2060000-2070000.fasta	0.550078	0.550078	0	1.11512
scaffold_08:1160000-1170000.fasta	0.536654	0.536654	0	1.11511
scaffold_01:1720000-1730000.fasta	0.419844	0.314668	0.105176	1.115
scaffold_01:3220000-3230000.fasta	0.536932	0.410536	0.126396	1.11478
scaffold_02:3040000-3050000.fasta	0.559605	0.559605	0	1.11478
scaffold_06:0030000-0040000.fasta	0.47409	0.47409	0	1.11428
scaffold_06:1460000-1470000.fasta	0.483036	0.400144	0.0828922	1.11417
scaffold_02:0400000-0410000.fasta	0.539937	0.539937	0	1.11408
scaffold_10:0620000-0630000.fasta	0.507803	0.429898	0.0779051	1.11402
scaffold_01:2580000-2590000.fasta	0.500981	0.500981	0	1.11395
scaffold_07:1150000-1160000.fasta	0.547518	0.397427	0.15009	1.11372
scaffold_12:1080000-1090000.fasta	0.536128	0.441423	0.094705	1.11345
scaffold_08:0720000-0730000.fasta	0.578144	0.534813	0.0433309	1.11344
scaffold_06:1120000-1130000.fasta	0.426552	0.359155	0.067397	1.11343
scaffold_07:1400000-1410000.fasta	0.452695	0.310579	0.142116	1.11314
scaffold_04:1650000-1660000.fasta	0.517822	0.306698	0.211123	1.11244
scaffold_12:0300000-0310000.fasta	0.473935	0.388512	0.0854225	1.11241
scaffold_09:0600000-0610000.fasta	-1.79769e+308	-1.79769e+308	0	1.11236
scaffold_06:1070000-1080000.fasta	nan	nan	#VALUE!	1.11192
scaffold_03:1720000-1730000.fasta	0.528137	0.532342	-0.0042052	1.11186
scaffold_12:0610000-0620000.fasta	0.534537	0.505113	0.0294246	1.11164
scaffold_06:1530000-1540000.fasta	0.514799	0.430893	0.0839067	1.1116
scaffold_02:0570000-0580000.fasta	0.630645	0.630645	0	1.11142
scaffold_08:0060000-0070000.fasta	0.469962	0.311706	0.158257	1.1114
scaffold_03:0540000-0550000.fasta	0.493509	0.432917	0.0605923	1.11107
scaffold_01:4070000-4080000.fasta	0.525626	0.525626	0	1.11096
scaffold_02:2390000-2400000.fasta	0.531364	0.447481	0.0838824	1.11089
scaffold_02:3020000-3030000.fasta	0.453611	0.32556	0.128051	1.11077
scaffold_12:0100000-0110000.fasta	0.564664	0.451187	0.113478	1.11055
scaffold_06:1200000-1210000.fasta	0.549595	0.444811	0.104783	1.11046
scaffold_06:0690000-0700000.fasta	0.553858	0.409915	0.143943	1.11044
scaffold_09:0470000-0480000.fasta	0.523635	0.523635	0	1.11039
scaffold_01:3170000-3180000.fasta	0.502688	0.418485	0.0842025	1.11037
scaffold_08:0510000-0520000.fasta	0.463849	0.46444	-0.000591512	1.11013
scaffold_06:0490000-0500000.fasta	0.464517	0.363263	0.101254	1.1099
scaffold_08:0120000-0130000.fasta	0.536281	0.46944	0.0668415	1.10935
scaffold_10:0010000-0020000.fasta	0.634346	0.593645	0.0407009	1.10903
scaffold_06:0480000-0490000.fasta	0.517437	0.32545	0.191987	1.1088
scaffold_10:0690000-0700000.fasta	0.416878	0.416878	0	1.10864
scaffold_01:2590000-2600000.fasta	0.575344	0.575344	0	1.10859
scaffold_08:1260000-1270000.fasta	0.519907	0.406774	0.113132	1.10846
scaffold_08:0830000-0840000.fasta	0.443656	0.389216	0.0544392	1.10821
scaffold_04:2290000-2300000.fasta	0.412023	0.282382	0.129641	1.10802
scaffold_02:2360000-2370000.fasta	0.59548	0.59548	0	1.10699
scaffold_07:1110000-1120000.fasta	0.562199	0.439708	0.122491	1.10641
scaffold_09:0100000-0110000.fasta	0.480605	0.378365	0.10224	1.10637
scaffold_07:1310000-1320000.fasta	nan	nan	#VALUE!	1.10579
scaffold_01:3750000-3760000.fasta	0.485089	0.387026	0.0980633	1.10553
scaffold_07:1500000-1510000.fasta	0.55811	0.34046	0.217649	1.10547
scaffold_07:1300000-1310000.fasta	-1.79769e+308	-1.79769e+308	0	1.1054
scaffold_02:1300000-1310000.fasta	0.498764	0.547387	-0.0486225	1.10535
scaffold_19:0330000-0340000.fasta	0.43738	0.434866	0.00251368	1.10522
scaffold_19:0680000-0690000.fasta	0.475429	0.34077	0.13466	1.10519
scaffold_10:0150000-0160000.fasta	0.518301	0.412522	0.105779	1.10502
scaffold_02:2180000-2190000.fasta	0.476044	0.476044	0	1.10491
scaffold_07:0670000-0680000.fasta	0.53454	0.53454	0	1.10487
scaffold_22:0360000-0370000.fasta	nan	nan	#VALUE!	1.10453
scaffold_02:1840000-1850000.fasta	0.402548	0.199916	0.202633	1.10453
scaffold_01:1430000-1440000.fasta	0.488364	0.488364	0	1.10452
scaffold_01:2210000-2220000.fasta	0.467748	0.467748	0	1.10357
scaffold_03:0920000-0930000.fasta	0.495331	0.367732	0.127599	1.10345
scaffold_03:1040000-1050000.fasta	0.500819	0.460199	0.04062	1.10333
scaffold_12:1460000-1470000.fasta	nan	nan	#VALUE!	1.103
scaffold_04:1430000-1440000.fasta	0.523432	0.453478	0.0699532	1.10268
scaffold_04:1910000-1920000.fasta	0.508191	0.424129	0.0840616	1.10255
scaffold_03:0640000-0650000.fasta	0.507146	0.426428	0.0807181	1.10233
scaffold_01:2920000-2930000.fasta	0.472567	0.387188	0.0853789	1.10233
scaffold_01:1520000-1530000.fasta	nan	nan	#VALUE!	1.10189
scaffold_19:0620000-0630000.fasta	0.497265	0.456735	0.0405304	1.10181
scaffold_03:2990000-3000000.fasta	0.537909	0.434271	0.103639	1.1015
scaffold_02:1600000-1610000.fasta	0.559493	0.489462	0.0700309	1.10132
scaffold_04:2100000-2110000.fasta	0.54497	0.490662	0.054308	1.10127
scaffold_03:0590000-0600000.fasta	0.514035	0.514035	0	1.10096
scaffold_03:0650000-0660000.fasta	0.533843	0.533843	0	1.10075
scaffold_07:0170000-0180000.fasta	0.538729	0.538729	0	1.10005
scaffold_03:1070000-1080000.fasta	0.459905	0.380504	0.079401	1.1
scaffold_01:4160000-4170000.fasta	0.480918	0.375565	0.105353	1.09998
scaffold_13:1190000-1200000.fasta	0.449235	0.449235	0	1.09983
scaffold_05:0270000-0280000.fasta	0.431093	0.357266	0.0738267	1.09973
scaffold_03:0370000-0380000.fasta	0.507901	0.507901	0	1.09956
scaffold_03:1760000-1770000.fasta	0.491598	0.47619	0.0154077	1.09944
scaffold_03:1660000-1670000.fasta	0.50673	0.418151	0.0885791	1.09917
scaffold_05:2020000-2030000.fasta	0.475356	0.396483	0.0788724	1.0981
scaffold_12:0230000-0240000.fasta	0.452986	0.383996	0.0689901	1.09782
scaffold_04:0960000-0970000.fasta	0.44323	0.352688	0.0905422	1.09755
scaffold_10:0490000-0500000.fasta	0.437893	0.437893	0	1.09746
scaffold_12:1550000-1560000.fasta	0.505475	0.373453	0.132022	1.09713
scaffold_02:1350000-1360000.fasta	nan	nan	#VALUE!	1.09675
scaffold_05:0430000-0440000.fasta	0.475891	0.475891	0	1.09666
scaffold_01:1420000-1430000.fasta	0.424557	0.329522	0.095035	1.09645
scaffold_07:0350000-0360000.fasta	0.563043	0.484815	0.0782277	1.09643
scaffold_16:0080000-0090000.fasta	0.499283	0.499283	0	1.0963
scaffold_03:0290000-0300000.fasta	0.585339	0.585339	0	1.09622
scaffold_01:1410000-1420000.fasta	nan	0.454165	#VALUE!	1.09607
scaffold_12:0220000-0230000.fasta	0.474998	0.382184	0.0928142	1.09533
scaffold_12:0410000-0420000.fasta	0.507408	0.462746	0.044662	1.09527
scaffold_21:0230000-0240000.fasta	0.346696	0.346696	0	1.09484
scaffold_02:2290000-2300000.fasta	0.486637	0.289799	0.196838	1.09482
scaffold_16:0590000-0600000.fasta	0.480663	0.387112	0.0935506	1.09481
scaffold_07:0750000-0760000.fasta	0.521738	0.440558	0.0811799	1.09454
scaffold_03:1000000-1010000.fasta	0.554966	0.554966	0	1.09452
scaffold_01:2390000-2400000.fasta	0.430406	0.349819	0.080587	1.09419
scaffold_02:0130000-0140000.fasta	0.48496	0.424185	0.0607757	1.09394
scaffold_01:1950000-1960000.fasta	0.540859	0.460175	0.0806841	1.09382
scaffold_01:4930000-4940000.fasta	0.533546	0.435458	0.0980877	1.0935
scaffold_03:2970000-2980000.fasta	0.462584	0.381405	0.081179	1.09341
scaffold_02:1820000-1830000.fasta	0.518374	0.447216	0.071158	1.09322
scaffold_01:4970000-4980000.fasta	0.553571	0.553571	0	1.09286
scaffold_04:2680000-2690000.fasta	0.45447	-0.0272374	0.481707	1.09249
scaffold_07:1830000-1840000.fasta	0.582987	0.506665	0.0763219	1.09216
scaffold_01:3280000-3290000.fasta	0.484989	0.398463	0.0865265	1.09202
scaffold_32:0140000-0150000.fasta	0.467805	0.299923	0.167882	1.0919
scaffold_04:1900000-1910000.fasta	0.445586	0.360069	0.0855167	1.09106
scaffold_02:1070000-1080000.fasta	0.510434	0.437773	0.0726612	1.09104
scaffold_24:0190000-0200000.fasta	0.487348	0.487348	0	1.09104
scaffold_05:1860000-1870000.fasta	0.476918	0.444471	0.0324468	1.09094
scaffold_01:3730000-3740000.fasta	0.470017	0.470017	0	1.0908
scaffold_03:0470000-0480000.fasta	0.478911	0.478911	0	1.09074
scaffold_06:0920000-0930000.fasta	0.569245	0.569245	0	1.09071
scaffold_07:1980000-1990000.fasta	0.48065	0.377484	0.103166	1.09062
scaffold_15:0260000-0270000.fasta	0.557898	0.557898	0	1.09053
scaffold_07:1750000-1760000.fasta	0.586587	0.586587	0	1.08983
scaffold_19:0230000-0240000.fasta	0.546334	0.546334	0	1.08924
scaffold_01:3970000-3980000.fasta	0.484381	0.393077	0.0913038	1.08864
scaffold_10:0300000-0310000.fasta	0.463429	0.304969	0.158461	1.08843
scaffold_07:0390000-0400000.fasta	0.510188	0.419197	0.0909915	1.08809
scaffold_08:0780000-0790000.fasta	0.580228	0.488386	0.0918415	1.08772
scaffold_04:1400000-1410000.fasta	0.528789	0.443708	0.0850812	1.08771
scaffold_05:1960000-1970000.fasta	0.559958	0.559958	0	1.08756
scaffold_02:1750000-1760000.fasta	0.479411	0.394343	0.0850679	1.08728
scaffold_02:0630000-0640000.fasta	0.48593	0.382902	0.103027	1.08622
scaffold_02:0530000-0540000.fasta	0.437746	0.437746	0	1.08576
scaffold_04:2200000-2210000.fasta	0.458312	0.458312	0	1.08564
scaffold_06:0390000-0400000.fasta	0.566353	0.483299	0.0830546	1.0855
scaffold_02:1880000-1890000.fasta	0.44732	0.44732	0	1.08496
scaffold_04:2270000-2280000.fasta	0.514718	0.514718	0	1.08482
scaffold_03:1260000-1270000.fasta	0.51652	0.51652	0	1.08441
scaffold_03:0750000-0760000.fasta	0.566895	0.556098	0.0107967	1.08416
scaffold_07:1100000-1110000.fasta	0.583004	0.583004	0	1.084
scaffold_06:0560000-0570000.fasta	0.619398	0.619398	0	1.08376
scaffold_32:0050000-0060000.fasta	0.46283	0.46283	0	1.08344
scaffold_04:1680000-1690000.fasta	0.472646	0.385764	0.0868823	1.08328
scaffold_10:0670000-0680000.fasta	0.539581	0.446701	0.0928798	1.08289
scaffold_06:0510000-0520000.fasta	0.501233	0.501233	0	1.08275
scaffold_02:2110000-2120000.fasta	0.513896	0.45206	0.0618358	1.08261
scaffold_02:1460000-1470000.fasta	-1.79769e+308	nan	#VALUE!	1.08248
scaffold_19:0290000-0300000.fasta	0.540171	0.425483	0.114688	1.08248
scaffold_06:0950000-0960000.fasta	0.50017	0.385564	0.114605	1.08231
scaffold_03:1280000-1290000.fasta	0.558546	0.366639	0.191906	1.08228
scaffold_03:0630000-0640000.fasta	nan	nan	#VALUE!	1.08223
scaffold_04:1100000-1110000.fasta	0.568054	0.568054	0	1.08212
scaffold_03:1690000-1700000.fasta	0.509307	0.509307	0	1.08206
scaffold_09:0500000-0510000.fasta	0.530856	0.366604	0.164252	1.08198
scaffold_02:0360000-0370000.fasta	0.537937	0.428752	0.109185	1.08185
scaffold_08:0410000-0420000.fasta	0.56014	0.429235	0.130905	1.08184
scaffold_03:0330000-0340000.fasta	0.478473	0.390775	0.0876985	1.08154
scaffold_06:1710000-1720000.fasta	0.481173	0.419191	0.0619824	1.08136
scaffold_09:0540000-0550000.fasta	0.461538	0.477402	-0.0158638	1.08098
scaffold_01:2540000-2550000.fasta	0.49095	0.360847	0.130103	1.0808
scaffold_07:0030000-0040000.fasta	0.534428	0.534428	0	1.08051
scaffold_02:1310000-1320000.fasta	0.487193	0.383408	0.103786	1.08024
scaffold_04:1290000-1300000.fasta	nan	0.273987	#VALUE!	1.08015
scaffold_02:1420000-1430000.fasta	0.526665	0.445189	0.0814764	1.07981
scaffold_12:0660000-0670000.fasta	0.569111	0.569111	0	1.07975
scaffold_06:0890000-0900000.fasta	0.61943	0.568366	0.0510643	1.07972
scaffold_01:4740000-4750000.fasta	-1.79769e+308	nan	#VALUE!	1.07963
scaffold_06:1790000-1800000.fasta	0.501451	0.520614	-0.0191629	1.07922
scaffold_03:1160000-1170000.fasta	0.490278	0.358455	0.131822	1.07921
scaffold_12:0350000-0360000.fasta	0.504897	0.504897	0	1.07888
scaffold_03:2960000-2970000.fasta	0.274297	0.312834	-0.0385365	1.07855
scaffold_32:0020000-0030000.fasta	0.459853	0.459853	0	1.07825
scaffold_02:3050000-3060000.fasta	0.527495	0.46443	0.0630644	1.0776
scaffold_25:0290000-0300000.fasta	nan	0.472934	#VALUE!	1.07736
scaffold_13:1230000-1240000.fasta	nan	0.582067	#VALUE!	1.07709
scaffold_12:0310000-0320000.fasta	0.573372	0.364179	0.209193	1.07666
scaffold_04:0800000-0810000.fasta	0.495344	0.495344	0	1.07635
scaffold_01:3250000-3260000.fasta	0.545469	0.445044	0.100425	1.07625
scaffold_07:1690000-1700000.fasta	0.553427	0.362675	0.190752	1.07567
scaffold_02:1270000-1280000.fasta	0.453975	0.362381	0.0915944	1.0755
scaffold_02:3110000-3120000.fasta	0.580678	0.462148	0.118529	1.07535
scaffold_09:0570000-0580000.fasta	0.567555	0.567555	0	1.0751
scaffold_03:0110000-0120000.fasta	0.549026	0.378277	0.170749	1.07492
scaffold_08:0380000-0390000.fasta	0.61348	0.61348	0	1.07458
scaffold_12:0780000-0790000.fasta	-1.79769e+308	-1.79769e+308	0	1.07447
scaffold_02:0610000-0620000.fasta	0.537791	0.43469	0.1031	1.07445
scaffold_02:1000000-1010000.fasta	0.503596	0.503596	0	1.07411
scaffold_10:0420000-0430000.fasta	0.502188	0.502188	0	1.07397
scaffold_02:2960000-2970000.fasta	0.516857	0.516857	0	1.07375
scaffold_06:1510000-1520000.fasta	0.450498	0.298203	0.152295	1.07355
scaffold_13:1240000-1250000.fasta	0.446886	0.446886	0	1.07329
scaffold_10:0540000-0550000.fasta	nan	nan	#VALUE!	1.07327
scaffold_07:1740000-1750000.fasta	0.515847	0.432488	0.0833598	1.0729
scaffold_08:0390000-0400000.fasta	0.51756	0.440386	0.0771741	1.07278
scaffold_03:1150000-1160000.fasta	0.540656	0.540656	0	1.07267
scaffold_07:0810000-0820000.fasta	0.463831	0.384793	0.0790381	1.07259
scaffold_12:0370000-0380000.fasta	0.502922	0.384814	0.118108	1.07254
scaffold_03:0940000-0950000.fasta	0.57924	0.367512	0.211728	1.07231
scaffold_06:0440000-0450000.fasta	0.485551	0.485551	0	1.07231
scaffold_06:0200000-0210000.fasta	0.540236	0.443064	0.0971713	1.07222
scaffold_06:1690000-1700000.fasta	0.541063	0.456865	0.0841974	1.07179
scaffold_12:1280000-1290000.fasta	0.518425	0.518425	0	1.07162
scaffold_08:1020000-1030000.fasta	0.485375	0.40967	0.0757055	1.07161
scaffold_02:0740000-0750000.fasta	0.42496	0.430443	-0.00548353	1.07157
scaffold_12:0430000-0440000.fasta	0.52745	0.445884	0.0815663	1.07157
scaffold_12:1260000-1270000.fasta	0.450692	0.313201	0.137491	1.07145
scaffold_03:1680000-1690000.fasta	0.539546	0.539546	0	1.07067
scaffold_09:0130000-0140000.fasta	0.619001	0.640731	-0.0217303	1.07062
scaffold_27:0050000-0060000.fasta	0.428469	0.360677	0.0677919	1.06972
scaffold_10:0430000-0440000.fasta	nan	nan	#VALUE!	1.06878
scaffold_02:1730000-1740000.fasta	0.499569	0.499569	0	1.06873
scaffold_07:0000000-0010000.fasta	0.683333	0.539244	0.144089	1.0685
scaffold_16:0420000-0430000.fasta	0.477122	0.339616	0.137506	1.06834
scaffold_15:0370000-0380000.fasta	0.50016	0.50016	0	1.06801
scaffold_01:3240000-3250000.fasta	0.386269	0.399465	-0.0131968	1.068
scaffold_03:0250000-0260000.fasta	0.514227	0.383835	0.130391	1.06799
scaffold_01:4110000-4120000.fasta	0.419006	0.33302	0.0859853	1.06791
scaffold_20:0430000-0440000.fasta	0.451453	0.434529	0.0169246	1.0678
scaffold_01:2050000-2060000.fasta	0.537798	0.537798	0	1.0676
scaffold_04:1420000-1430000.fasta	0.571284	0.571284	0	1.06754
scaffold_01:1770000-1780000.fasta	0.488835	0.412512	0.0763229	1.06713
scaffold_09:0510000-0520000.fasta	nan	nan	#VALUE!	1.06705
scaffold_03:0600000-0610000.fasta	0.480233	0.379728	0.100504	1.06701
scaffold_02:0370000-0380000.fasta	0.534168	0.452048	0.0821195	1.06684
scaffold_09:0440000-0450000.fasta	0.472624	0.372373	0.100251	1.06643
scaffold_01:2910000-2920000.fasta	0.493972	0.493972	0	1.06601
scaffold_12:1110000-1120000.fasta	0.530079	0.451485	0.0785938	1.06577
scaffold_01:4960000-4970000.fasta	0.51397	0.426707	0.0872629	1.06531
scaffold_16:0980000-0990000.fasta	0.426467	0.3257	0.100767	1.0653
scaffold_07:0920000-0930000.fasta	0.529902	0.416098	0.113804	1.06519
scaffold_07:0490000-0500000.fasta	0.51179	0.472866	0.038924	1.06515
scaffold_03:1290000-1300000.fasta	0.533316	0.450978	0.0823383	1.06506
scaffold_01:3420000-3430000.fasta	0.451361	0.320843	0.130518	1.06472
scaffold_04:1750000-1760000.fasta	0.57567	0.582986	-0.00731561	1.06461
scaffold_02:1010000-1020000.fasta	-1.79769e+308	-1.79769e+308	0	1.06413
scaffold_10:0560000-0570000.fasta	0.48862	0.400028	0.0885923	1.06391
scaffold_03:0140000-0150000.fasta	0.473257	0.349297	0.12396	1.06357
scaffold_01:3520000-3530000.fasta	0.56843	0.461328	0.107102	1.06349
scaffold_03:1670000-1680000.fasta	0.497968	0.330796	0.167172	1.06323
scaffold_03:1250000-1260000.fasta	0.504344	0.389324	0.11502	1.06293
scaffold_08:0540000-0550000.fasta	0.60447	0.408881	0.195589	1.06292
scaffold_08:0810000-0820000.fasta	0.497243	0.384988	0.112255	1.06285
scaffold_06:0110000-0120000.fasta	-1.79769e+308	nan	#VALUE!	1.06274
scaffold_05:0540000-0550000.fasta	0.430929	0.44575	-0.014821	1.06254
scaffold_08:0710000-0720000.fasta	0.456493	0.339765	0.116729	1.06243
scaffold_03:0950000-0960000.fasta	0.460954	0.369685	0.0912689	1.06242
scaffold_01:2160000-2170000.fasta	0.474324	0.474324	0	1.06239
scaffold_10:0280000-0290000.fasta	0.461156	0.378466	0.0826904	1.06223
scaffold_24:0230000-0240000.fasta	0.494067	0.494067	0	1.06189
scaffold_07:0910000-0920000.fasta	0.512633	0.512633	0	1.06167
scaffold_01:3990000-4000000.fasta	0.586663	0.586663	0	1.0614
scaffold_03:0010000-0020000.fasta	0.479297	0.479297	0	1.06136
scaffold_06:0180000-0190000.fasta	0.485023	0.485023	0	1.06132
scaffold_08:0870000-0880000.fasta	0.520527	0.445758	0.0747694	1.0612
scaffold_04:2520000-2530000.fasta	0.540964	0.347678	0.193285	1.06084
scaffold_12:1240000-1250000.fasta	0.5274	0.435218	0.0921817	1.06083
scaffold_06:1600000-1610000.fasta	0.47469	0.362676	0.112014	1.06067
scaffold_01:4150000-4160000.fasta	0.523205	0.394053	0.129152	1.0605
scaffold_04:2390000-2400000.fasta	0.497766	0.386473	0.111293	1.06049
scaffold_19:0840000-0850000.fasta	0.493101	0.422775	0.0703262	1.05997
scaffold_06:0010000-0020000.fasta	0.468318	0.600487	-0.132169	1.05993
scaffold_12:0750000-0760000.fasta	0.527349	0.420051	0.107298	1.05992
scaffold_02:2690000-2700000.fasta	0.624141	0.624302	-0.00016097	1.05963
scaffold_03:1460000-1470000.fasta	-1.79769e+308	nan	#VALUE!	1.05951
scaffold_12:1060000-1070000.fasta	0.542016	0.358842	0.183174	1.0591
scaffold_07:1030000-1040000.fasta	0.517797	0.517797	0	1.05893
scaffold_02:1690000-1700000.fasta	0.512895	0.428571	0.0843238	1.05868
scaffold_02:2300000-2310000.fasta	0.620796	0.620796	0	1.05868
scaffold_08:0680000-0690000.fasta	0.425195	0.425195	0	1.05855
scaffold_03:0400000-0410000.fasta	0.649239	0.614254	0.0349852	1.05812
scaffold_02:0850000-0860000.fasta	0.462369	0.376776	0.0855923	1.05805
scaffold_01:3060000-3070000.fasta	0.491939	0.382931	0.109009	1.05799
scaffold_28:0100000-0110000.fasta	0.458892	0.458892	0	1.05761
scaffold_04:2540000-2550000.fasta	0.520158	0.424183	0.0959748	1.05754
scaffold_12:1270000-1280000.fasta	0.548163	0.459095	0.0890681	1.05718
scaffold_03:1810000-1820000.fasta	0.499509	0.41751	0.081999	1.05683
scaffold_04:2590000-2600000.fasta	0.554399	0.585172	-0.0307729	1.05677
scaffold_03:1020000-1030000.fasta	0.494526	0.346674	0.147853	1.05662
scaffold_02:2490000-2500000.fasta	0.536926	0.465398	0.0715282	1.05659
scaffold_05:0080000-0090000.fasta	0.472694	0.472694	0	1.05635
scaffold_19:0580000-0590000.fasta	0.452609	0.352063	0.100546	1.05616
scaffold_11:0200000-0210000.fasta	0.397628	0.335861	0.0617667	1.05615
scaffold_12:1400000-1410000.fasta	0.507576	0.363172	0.144404	1.05611
scaffold_08:0580000-0590000.fasta	0.414067	0.419152	-0.005085	1.05542
scaffold_07:0100000-0110000.fasta	0.573539	0.476411	0.0971279	1.0554
scaffold_01:2940000-2950000.fasta	0.49955	0.369651	0.129899	1.05487
scaffold_01:2170000-2180000.fasta	0.588176	0.588176	0	1.05463
scaffold_04:1230000-1240000.fasta	0.426342	0.347873	0.0784691	1.05463
scaffold_12:1000000-1010000.fasta	nan	nan	#VALUE!	1.05454
scaffold_02:0750000-0760000.fasta	-1.79769e+308	-1.79769e+308	0	1.05449
scaffold_06:0630000-0640000.fasta	0.56223	0.47873	0.0835	1.05444
scaffold_08:0600000-0610000.fasta	0.494289	0.403355	0.0909341	1.05437
scaffold_10:0040000-0050000.fasta	0.485267	0.380435	0.104832	1.05399
scaffold_11:1220000-1230000.fasta	0.395151	0.277133	0.118019	1.05375
scaffold_02:2710000-2720000.fasta	0.522842	0.526284	-0.003442	1.05312
scaffold_02:0380000-0390000.fasta	0.498936	0.421454	0.0774815	1.05312
scaffold_12:1530000-1540000.fasta	0.432092	0.828704	-0.396612	1.05305
scaffold_04:2670000-2680000.fasta	0.507888	0.507888	0	1.05278
scaffold_02:0800000-0810000.fasta	0.473402	0.474694	-0.00129136	1.05221
scaffold_04:0770000-0780000.fasta	0.448721	0.448721	0	1.05211
scaffold_04:2170000-2180000.fasta	nan	0.357536	#VALUE!	1.05202
scaffold_03:0230000-0240000.fasta	0.53892	0.533314	0.00560518	1.05149
scaffold_06:1720000-1730000.fasta	nan	0.649057	#VALUE!	1.05146
scaffold_06:0930000-0940000.fasta	0.475664	0.392104	0.0835602	1.0513
scaffold_01:2870000-2880000.fasta	0.418466	0.41875	-0.000284284	1.05072
scaffold_02:1500000-1510000.fasta	0.514656	0.829382	-0.314727	1.05044
scaffold_20:0330000-0340000.fasta	0.504678	0.417871	0.0868074	1.0503
scaffold_06:0220000-0230000.fasta	0.374592	0.361497	0.0130942	1.05029
scaffold_01:5170000-5180000.fasta	0.590854	0.598601	-0.00774701	1.05028
scaffold_08:1860000-1870000.fasta	0.521219	0.521219	0	1.05027
scaffold_03:1420000-1430000.fasta	0.484046	0.440469	0.0435767	1.04981
scaffold_03:0670000-0680000.fasta	0.554106	0.467006	0.0870999	1.04957
scaffold_12:1410000-1420000.fasta	0.430868	0.329436	0.101432	1.04946
scaffold_07:0840000-0850000.fasta	0.568943	0.484544	0.0843988	1.04939
scaffold_04:1590000-1600000.fasta	0.569613	0.467635	0.101979	1.0493
scaffold_19:0420000-0430000.fasta	0.512106	0.512106	0	1.04897
scaffold_13:1170000-1180000.fasta	0.453448	0.335752	0.117696	1.04896
scaffold_15:0290000-0300000.fasta	0.547569	0.488667	0.0589023	1.04866
scaffold_01:2620000-2630000.fasta	0.465205	0.370932	0.0942736	1.04856
scaffold_03:0760000-0770000.fasta	0.528665	0.443083	0.0855816	1.04761
scaffold_03:0360000-0370000.fasta	0.581936	0.502415	0.0795212	1.04734
scaffold_01:1990000-2000000.fasta	0.582772	0.587726	-0.00495437	1.04722
scaffold_01:2250000-2260000.fasta	0.511272	0.461618	0.0496541	1.04677
scaffold_07:1680000-1690000.fasta	0.517653	0.517653	0	1.04655
scaffold_02:1920000-1930000.fasta	0.555657	0.555522	0.000134721	1.0465
scaffold_03:0220000-0230000.fasta	0.46035	0.365638	0.0947123	1.04649
scaffold_02:0590000-0600000.fasta	0.500405	0.500405	0	1.04637
scaffold_15:0440000-0450000.fasta	0.482265	0.417208	0.0650563	1.04634
scaffold_10:0260000-0270000.fasta	0.484986	0.310627	0.174359	1.04616
scaffold_01:1640000-1650000.fasta	0.494682	0.406412	0.0882697	1.04612
scaffold_11:0180000-0190000.fasta	0.518679	0.440722	0.0779564	1.04609
scaffold_07:0200000-0210000.fasta	0.501455	0.402258	0.0991968	1.04607
scaffold_19:0630000-0640000.fasta	0.571669	0.495627	0.0760415	1.04547
scaffold_10:0140000-0150000.fasta	0.474045	nan	#VALUE!	1.04533
scaffold_01:4690000-4700000.fasta	0.534383	0.534383	0	1.04496
scaffold_02:1940000-1950000.fasta	0.516251	0.516251	0	1.04481
scaffold_02:2670000-2680000.fasta	0.516293	0.447201	0.0690923	1.04468
scaffold_16:0400000-0410000.fasta	-1.79769e+308	nan	#VALUE!	1.04467
scaffold_11:0600000-0610000.fasta	0.420764	0.408267	0.0124968	1.04437
scaffold_02:1120000-1130000.fasta	0.387115	0.280124	0.106991	1.04427
scaffold_01:1170000-1180000.fasta	-1.79769e+308	-1.79769e+308	0	1.0442
scaffold_07:1430000-1440000.fasta	nan	0.467475	#VALUE!	1.04408
scaffold_02:2270000-2280000.fasta	0.46113	0.46113	0	1.04397
scaffold_08:0930000-0940000.fasta	0.51436	0.449952	0.0644081	1.04367
scaffold_12:0630000-0640000.fasta	0.536107	0.536107	0	1.04338
scaffold_19:0800000-0810000.fasta	0.521355	0.529773	-0.00841818	1.04239
scaffold_07:0470000-0480000.fasta	0.440589	0.440589	0	1.04228
scaffold_06:1650000-1660000.fasta	0.413052	0.413052	0	1.04212
scaffold_19:0900000-0910000.fasta	0.395393	0.394636	0.000757459	1.04204
scaffold_08:0590000-0600000.fasta	0.516915	0.43026	0.0866555	1.04202
scaffold_18:0040000-0050000.fasta	-1.79769e+308	nan	#VALUE!	1.0418
scaffold_01:4560000-4570000.fasta	0.581354	0.499035	0.0823187	1.04156
scaffold_32:0070000-0080000.fasta	0.490337	0.362973	0.127365	1.04152
scaffold_29:0040000-0050000.fasta	0.361631	0.181949	0.179681	1.04114
scaffold_23:0400000-0410000.fasta	0.380952	0.39554	-0.0145875	1.04107
scaffold_02:2840000-2850000.fasta	nan	0.486586	#VALUE!	1.04106
scaffold_04:1090000-1100000.fasta	0.598631	0.547117	0.0515142	1.04098
scaffold_03:0320000-0330000.fasta	nan	nan	#VALUE!	1.04028
scaffold_07:1650000-1660000.fasta	0.513614	0.513614	0	1.04015
scaffold_12:0590000-0600000.fasta	0.54786	0.496507	0.0513531	1.03946
scaffold_02:1560000-1570000.fasta	0.578739	0.49875	0.0799893	1.03941
scaffold_05:0620000-0630000.fasta	0.480036	0.370688	0.109348	1.03879
scaffold_04:2330000-2340000.fasta	0.582785	0.494962	0.0878233	1.03874
scaffold_07:1900000-1910000.fasta	0.511487	0.511487	0	1.03801
scaffold_06:0800000-0810000.fasta	0.498442	0.385289	0.113153	1.03781
scaffold_34:0090000-0100000.fasta	0.391992	0.391992	0	1.03774
scaffold_07:0450000-0460000.fasta	0.4825	0.375085	0.107415	1.03754
scaffold_03:0570000-0580000.fasta	0.435591	0.408537	0.027054	1.03742
scaffold_04:1070000-1080000.fasta	0.471816	0.368634	0.103181	1.03712
scaffold_02:1810000-1820000.fasta	0.471548	0.478058	-0.00651016	1.03712
scaffold_03:1300000-1310000.fasta	0.525515	0.428564	0.0969512	1.03698
scaffold_07:1730000-1740000.fasta	0.593035	0.593035	0	1.03665
scaffold_03:0930000-0940000.fasta	0.551876	0.412903	0.138973	1.03647
scaffold_07:1710000-1720000.fasta	0.510792	0.377099	0.133693	1.03647
scaffold_04:1260000-1270000.fasta	0.468503	0.360069	0.108434	1.03636
scaffold_10:0160000-0170000.fasta	0.411335	0.397456	0.0138788	1.03635
scaffold_03:0480000-0490000.fasta	0.455866	0.334461	0.121405	1.03627
scaffold_03:0000000-0010000.fasta	-1.79769e+308	0.535585	-1.79769e+308	1.03613
scaffold_15:0650000-0660000.fasta	0.472123	0.391915	0.0802082	1.03611
scaffold_01:0000000-0010000.fasta	0.614468	0.682051	-0.0675832	1.03587
scaffold_05:0610000-0620000.fasta	0.510017	0.510017	0	1.03552
scaffold_08:0280000-0290000.fasta	0.476946	0.396029	0.080917	1.03551
scaffold_07:0650000-0660000.fasta	0.486101	0.416465	0.0696361	1.03542
scaffold_01:4730000-4740000.fasta	0.500883	0.392944	0.107938	1.03511
scaffold_02:2150000-2160000.fasta	0.498417	0.50064	-0.00222305	1.03469
scaffold_02:2440000-2450000.fasta	0.529774	0.413649	0.116125	1.03443
scaffold_04:2280000-2290000.fasta	0.375484	0.133721	0.241764	1.03431
scaffold_02:1430000-1440000.fasta	0.584013	0.512059	0.0719549	1.03407
scaffold_07:0290000-0300000.fasta	0.528384	0.401999	0.126384	1.03397
scaffold_07:0970000-0980000.fasta	0.492741	0.492741	0	1.03376
scaffold_06:1130000-1140000.fasta	0.506005	0.421488	0.0845166	1.03376
scaffold_06:0240000-0250000.fasta	nan	0.510624	#VALUE!	1.0335
scaffold_02:1380000-1390000.fasta	0.484566	0.363596	0.12097	1.03333
scaffold_09:0020000-0030000.fasta	nan	nan	#VALUE!	1.03324
scaffold_04:2640000-2650000.fasta	0.463227	0.365895	0.0973319	1.03294
scaffold_13:1180000-1190000.fasta	0.32876	0.165997	0.162762	1.03271
scaffold_02:0160000-0170000.fasta	nan	0.472926	#VALUE!	1.03261
scaffold_16:0990000-1000000.fasta	0.604981	0.459864	0.145117	1.03244
scaffold_02:2640000-2650000.fasta	0.500963	0.421916	0.0790474	1.03223
scaffold_12:0560000-0570000.fasta	0.466828	0.375845	0.0909828	1.03195
scaffold_02:1950000-1960000.fasta	0.502269	0.518391	-0.0161214	1.03145
scaffold_02:2990000-3000000.fasta	0.550321	0.418117	0.132204	1.03119
scaffold_02:2720000-2730000.fasta	0.528743	0.600038	-0.0712947	1.03105
scaffold_01:1880000-1890000.fasta	0.470668	0.383185	0.0874831	1.03059
scaffold_02:2600000-2610000.fasta	0.521569	0.346195	0.175374	1.03036
scaffold_01:5230000-5240000.fasta	0.504277	0.504277	0	1.02993
scaffold_16:0070000-0080000.fasta	0.503679	0.444808	0.0588711	1.02969
scaffold_01:2190000-2200000.fasta	0.494336	0.394275	0.100062	1.02961
scaffold_15:0330000-0340000.fasta	0.463626	0.327545	0.13608	1.02958
scaffold_01:5090000-5100000.fasta	0.612802	0.518357	0.0944457	1.02943
scaffold_08:0900000-0910000.fasta	nan	0.403058	#VALUE!	1.02922
scaffold_02:2140000-2150000.fasta	0.486557	0.389956	0.0966009	1.02919
scaffold_19:0210000-0220000.fasta	0.580485	0.580485	0	1.02919
scaffold_06:0540000-0550000.fasta	0.570428	0.570428	0	1.02902
scaffold_07:0720000-0730000.fasta	0.47708	0.405046	0.0720342	1.02829
scaffold_01:5270000-5280000.fasta	0.526106	0.526106	0	1.02827
scaffold_19:0810000-0820000.fasta	0.569709	0.569709	0	1.02812
scaffold_21:0360000-0370000.fasta	0.550825	0.550825	0	1.02805
scaffold_12:0500000-0510000.fasta	0.401546	nan	#VALUE!	1.02786
scaffold_15:0340000-0350000.fasta	0.516969	0.418346	0.098623	1.02758
scaffold_09:1520000-1530000.fasta	nan	0.643118	#VALUE!	1.02704
scaffold_01:6330000-6340000.fasta	0.407484	0.234344	0.17314	1.02668
scaffold_19:0370000-0380000.fasta	0.488563	0.405101	0.0834623	1.02643
scaffold_01:2400000-2410000.fasta	0.268436	0.305603	-0.0371669	1.02635
scaffold_08:0330000-0340000.fasta	0.562595	0.562595	0	1.02618
scaffold_07:1090000-1100000.fasta	0.504333	0.417785	0.0865482	1.02614
scaffold_07:0850000-0860000.fasta	0.51375	0.257438	0.256312	1.02593
scaffold_03:1740000-1750000.fasta	0.496644	0.495979	0.000665743	1.02554
scaffold_06:0850000-0860000.fasta	0.442591	0.275606	0.166984	1.02553
scaffold_07:0110000-0120000.fasta	0.464956	0.376208	0.0887482	1.02544
scaffold_01:2180000-2190000.fasta	nan	nan	#VALUE!	1.02536
scaffold_10:0240000-0250000.fasta	0.489049	0.398229	0.0908205	1.02536
scaffold_12:0250000-0260000.fasta	0.397677	0.325789	0.0718885	1.02529
scaffold_16:0140000-0150000.fasta	0.587102	0.347472	0.239629	1.02523
scaffold_01:1480000-1490000.fasta	0.512448	0.512448	0	1.02515
scaffold_03:1340000-1350000.fasta	0.52259	0.385567	0.137023	1.02505
scaffold_09:1260000-1270000.fasta	0.383131	0.247222	0.135909	1.02502
scaffold_03:1550000-1560000.fasta	nan	nan	#VALUE!	1.02489
scaffold_06:0120000-0130000.fasta	0.466471	0.372904	0.0935669	1.0248
scaffold_04:1010000-1020000.fasta	nan	nan	#VALUE!	1.0248
scaffold_03:2480000-2490000.fasta	0.505957	0.541364	-0.0354066	1.02431
scaffold_04:2660000-2670000.fasta	0.56954	0.38632	0.183221	1.02396
scaffold_09:0340000-0350000.fasta	0.446597	0.359218	0.0873783	1.02353
scaffold_15:1030000-1040000.fasta	0.442727	0.376524	0.0662034	1.02334
scaffold_05:0470000-0480000.fasta	0.553267	0.440667	0.1126	1.02263
scaffold_01:2090000-2100000.fasta	0.437436	0.439691	-0.00225491	1.02238
scaffold_01:3830000-3840000.fasta	0.555318	0.555318	0	1.02226
scaffold_19:0820000-0830000.fasta	0.457905	0.566365	-0.10846	1.02214
scaffold_07:1570000-1580000.fasta	0.746825	0.495112	0.251713	1.02177
scaffold_08:0660000-0670000.fasta	0.530451	0.530451	0	1.02176
scaffold_10:0650000-0660000.fasta	0.51509	0.51509	0	1.0215
scaffold_04:1190000-1200000.fasta	0.512686	0.318721	0.193965	1.02147
scaffold_03:0150000-0160000.fasta	0.445481	0.829723	-0.384242	1.02138
scaffold_06:1590000-1600000.fasta	0.41372	0.41372	0	1.02106
scaffold_07:0690000-0700000.fasta	0.482469	0.330564	0.151905	1.02089
scaffold_14:0300000-0310000.fasta	0.435114	0.435114	0	1.02072
scaffold_02:0620000-0630000.fasta	0.458897	0.321953	0.136944	1.02045
scaffold_07:0890000-0900000.fasta	nan	nan	#VALUE!	1.02038
scaffold_09:1570000-1580000.fasta	nan	0.137865	#VALUE!	1.02023
scaffold_06:0340000-0350000.fasta	0.446468	0.352869	0.0935991	1.01999
scaffold_19:0540000-0550000.fasta	0.541998	0.461936	0.0800614	1.01994
scaffold_04:1320000-1330000.fasta	0.566145	0.566145	0	1.01984
scaffold_10:0680000-0690000.fasta	0.552371	0.453822	0.0985496	1.01902
scaffold_03:1410000-1420000.fasta	0.523365	0.449681	0.0736841	1.01902
scaffold_13:1400000-1410000.fasta	0.368651	0.368651	0	1.01888
scaffold_12:0320000-0330000.fasta	0.617553	0.617553	0	1.01853
scaffold_02:0090000-0100000.fasta	0.666791	0.56064	0.10615	1.01834
scaffold_03:0580000-0590000.fasta	0.544582	0.341866	0.202715	1.0183
scaffold_19:0560000-0570000.fasta	0.586606	0.496285	0.0903204	1.0182
scaffold_08:0270000-0280000.fasta	0.521542	0.521542	0	1.01814
scaffold_07:0220000-0230000.fasta	0.465472	0.364527	0.100945	1.01792
scaffold_02:3100000-3110000.fasta	0.46494	0.459928	0.00501188	1.01781
scaffold_19:0650000-0660000.fasta	0.562258	0.474517	0.087741	1.0177
scaffold_06:1380000-1390000.fasta	0.51129	0.384401	0.126888	1.01762
scaffold_07:1060000-1070000.fasta	0.49252	0.414046	0.0784737	1.01696
scaffold_04:2650000-2660000.fasta	0.530794	0.530794	0	1.01681
scaffold_18:0010000-0020000.fasta	0.484011	0.395762	0.0882489	1.01633
scaffold_06:1660000-1670000.fasta	0.466077	0.383249	0.0828275	1.01587
scaffold_02:0870000-0880000.fasta	nan	nan	#VALUE!	1.01573
scaffold_03:1380000-1390000.fasta	0.437414	0.286071	0.151343	1.01566
scaffold_01:1550000-1560000.fasta	nan	nan	#VALUE!	1.01562
scaffold_08:0520000-0530000.fasta	0.551005	0.551005	0	1.01557
scaffold_03:1830000-1840000.fasta	0.634217	0.634217	0	1.01534
scaffold_02:1520000-1530000.fasta	0.534059	0.442923	0.091137	1.01533
scaffold_03:0340000-0350000.fasta	0.51397	0.423749	0.0902206	1.01533
scaffold_02:0720000-0730000.fasta	0.524859	0.524859	0	1.01509
scaffold_01:3860000-3870000.fasta	0.513157	0.513157	0	1.01498
scaffold_05:0670000-0680000.fasta	0.508325	0.406808	0.101517	1.01463
scaffold_02:0410000-0420000.fasta	0.500975	0.369972	0.131002	1.01459
scaffold_47:0000000-0010000.fasta	0.41391	0.331898	0.0820115	1.0144
scaffold_18:0090000-0100000.fasta	0.450071	0.347068	0.103003	1.01419
scaffold_08:0340000-0350000.fasta	0.462457	0.313064	0.149393	1.01403
scaffold_01:3660000-3670000.fasta	0.543334	0.467236	0.0760985	1.01399
scaffold_04:2740000-2750000.fasta	0.488625	0.517358	-0.0287329	1.01362
scaffold_06:0190000-0200000.fasta	0.262326	0.161349	0.100976	1.01281
scaffold_02:1210000-1220000.fasta	-1.79769e+308	-1.79769e+308	0	1.01267
scaffold_07:1870000-1880000.fasta	0.530161	0.419364	0.110797	1.01251
scaffold_04:0680000-0690000.fasta	0.667391	0.459068	0.208324	1.0119
scaffold_02:1200000-1210000.fasta	0.55007	0.464721	0.0853493	1.01179
scaffold_17:0510000-0520000.fasta	0.452877	0.452877	0	1.01108
scaffold_06:1240000-1250000.fasta	0.639938	0.901199	-0.261261	1.01097
scaffold_09:0050000-0060000.fasta	0.453734	0.32341	0.130324	1.01088
scaffold_19:0160000-0170000.fasta	0.524773	0.520425	0.00434874	1.01078
scaffold_12:1010000-1020000.fasta	0.560791	0.560968	-0.000176491	1.01061
scaffold_32:0010000-0020000.fasta	0.562131	0.46252	0.0996108	1.01036
scaffold_06:1480000-1490000.fasta	0.533626	0.533626	0	1.01026
scaffold_12:0260000-0270000.fasta	0.4773	0.4773	0	1.00991
scaffold_01:2040000-2050000.fasta	0.451605	0.35989	0.0917151	1.00988
scaffold_09:0150000-0160000.fasta	nan	nan	#VALUE!	1.00976
scaffold_04:1760000-1770000.fasta	0.513915	0.439745	0.0741706	1.00975
scaffold_35:0020000-0030000.fasta	-1.79769e+308	0.56313	-1.79769e+308	1.00966
scaffold_02:0820000-0830000.fasta	0.42626	0.320381	0.105879	1.00964
scaffold_01:2080000-2090000.fasta	0.451575	0.367963	0.0836124	1.0096
scaffold_06:1960000-1970000.fasta	0.557746	0.475332	0.0824137	1.0093
scaffold_01:1820000-1830000.fasta	0.472713	0.368234	0.104478	1.00928
scaffold_07:1020000-1030000.fasta	0.459489	0.269151	0.190338	1.00889
scaffold_08:0210000-0220000.fasta	0.547602	0.474782	0.0728197	1.00885
scaffold_02:1930000-1940000.fasta	0.429522	0.429522	0	1.00884
scaffold_02:2610000-2620000.fasta	0.502905	0.502905	0	1.00845
scaffold_19:0190000-0200000.fasta	nan	nan	#VALUE!	1.00839
scaffold_34:0120000-0130000.fasta	0.342637	0.26546	0.0771763	1.00825
scaffold_06:0870000-0880000.fasta	nan	nan	#VALUE!	1.00822
scaffold_10:0360000-0370000.fasta	0.443263	0.443263	0	1.00795
scaffold_03:1360000-1370000.fasta	0.496675	0.496675	0	1.00774
scaffold_02:2920000-2930000.fasta	0.474705	0.371778	0.102927	1.00761
scaffold_05:0560000-0570000.fasta	0.527903	0.542287	-0.0143832	1.00747
scaffold_07:0180000-0190000.fasta	0.516531	0.438329	0.0782017	1.00709
scaffold_08:1030000-1040000.fasta	0.589288	0.482214	0.107074	1.00697
scaffold_02:2820000-2830000.fasta	0.523064	0.523064	0	1.00686
scaffold_03:0450000-0460000.fasta	0.492901	0.404624	0.0882766	1.00666
scaffold_22:0460000-0470000.fasta	0.358881	0.253112	0.105769	1.0064
scaffold_47:0010000-0020000.fasta	0.449203	0.340704	0.108499	1.00629
scaffold_06:1990000-2000000.fasta	0.473793	0.401553	0.0722402	1.0061
scaffold_01:3120000-3130000.fasta	0.490951	0.559042	-0.0680911	1.00603
scaffold_21:0620000-0630000.fasta	0.488036	0.355432	0.132604	1.00593
scaffold_06:1570000-1580000.fasta	nan	nan	#VALUE!	1.00571
scaffold_18:0100000-0110000.fasta	nan	nan	#VALUE!	1.00563
scaffold_04:2320000-2330000.fasta	0.542696	0.452951	0.0897449	1.00561
scaffold_04:1780000-1790000.fasta	nan	0.413651	#VALUE!	1.00533
scaffold_12:0530000-0540000.fasta	0.513955	0.486777	0.0271783	1.00456
scaffold_02:1410000-1420000.fasta	0.606843	0.606843	0	1.00445
scaffold_06:0060000-0070000.fasta	0.498646	0.419252	0.0793942	1.00411
scaffold_16:0330000-0340000.fasta	0.520432	0.418818	0.101614	1.00397
scaffold_04:1720000-1730000.fasta	0.556906	0.5556	0.00130553	1.00389
scaffold_05:0570000-0580000.fasta	0.523635	0.523635	0	1.00385
scaffold_01:2330000-2340000.fasta	-1.79769e+308	nan	#VALUE!	1.00381
scaffold_12:0640000-0650000.fasta	0.513966	0.387059	0.126907	1.00341
scaffold_06:2080000-2090000.fasta	0.575965	0.575965	0	1.00322
scaffold_02:1540000-1550000.fasta	-1.79769e+308	nan	#VALUE!	1.0029
scaffold_04:2610000-2620000.fasta	0.560083	0.477877	0.0822065	1.00265
scaffold_13:1200000-1210000.fasta	0.507379	0.379981	0.127398	1.00229
scaffold_08:0670000-0680000.fasta	0.532729	0.468651	0.0640777	1.00199
scaffold_08:1010000-1020000.fasta	0.485079	0.438503	0.0465756	1.00193
scaffold_02:0780000-0790000.fasta	nan	nan	#VALUE!	1.0015
scaffold_03:0490000-0500000.fasta	0.504002	0.397186	0.106816	1.00093
scaffold_01:1960000-1970000.fasta	0.539829	0.450988	0.088841	1.00064
scaffold_02:2220000-2230000.fasta	0.505283	0.420345	0.0849381	1.00042
scaffold_06:0420000-0430000.fasta	0.557536	0.518868	0.0386685	1.00022
scaffold_07:0010000-0020000.fasta	0.427754	0.427754	0	0.999893
scaffold_03:0350000-0360000.fasta	0.618548	0.618548	0	0.999888
scaffold_01:2700000-2710000.fasta	0.537374	0.45078	0.0865949	0.999566
scaffold_08:0860000-0870000.fasta	0.493442	0.48434	0.00910157	0.998668
scaffold_21:0030000-0040000.fasta	0.558494	0.558494	0	0.998565
scaffold_12:1070000-1080000.fasta	0.441874	0.441874	0	0.998073
scaffold_22:0470000-0480000.fasta	0.386429	0.386429	0	0.997835
scaffold_04:1790000-1800000.fasta	0.499072	0.499072	0	0.997446
scaffold_03:0460000-0470000.fasta	0.50438	0.50438	0	0.99689
scaffold_03:1580000-1590000.fasta	0.518617	0.421994	0.0966229	0.99671
scaffold_07:1660000-1670000.fasta	0.581319	0.581319	0	0.996702
scaffold_01:1590000-1600000.fasta	0.406957	0.337032	0.0699248	0.996669
scaffold_03:0130000-0140000.fasta	0.57292	0.421134	0.151786	0.995946
scaffold_04:1170000-1180000.fasta	0.44692	0.318165	0.128755	0.995895
scaffold_04:2550000-2560000.fasta	0.53572	0.456653	0.0790669	0.995744
scaffold_03:0200000-0210000.fasta	0.51712	0.51712	0	0.995682
scaffold_10:1700000-1710000.fasta	0.473381	0.473381	0	0.995659
scaffold_08:0620000-0630000.fasta	0.572873	0.483694	0.0891784	0.995559
scaffold_01:3430000-3440000.fasta	0.472876	0.425554	0.0473221	0.99535
scaffold_19:0570000-0580000.fasta	0.525547	0.404312	0.121236	0.995286
scaffold_12:1020000-1030000.fasta	0.429189	0.489218	-0.0600288	0.99527
scaffold_19:0340000-0350000.fasta	0.544121	0.443449	0.100671	0.994894
scaffold_02:3010000-3020000.fasta	0.618167	0.618167	0	0.994829
scaffold_01:3790000-3800000.fasta	0.516012	0.441347	0.0746655	0.994638
scaffold_10:0250000-0260000.fasta	nan	nan	#VALUE!	0.994098
scaffold_04:0420000-0430000.fasta	0.553883	0.47633	0.0775533	0.994035
scaffold_12:0890000-0900000.fasta	0.573554	0.427885	0.145668	0.994017
scaffold_34:0070000-0080000.fasta	0.527849	0.439541	0.0883085	0.993692
scaffold_06:0020000-0030000.fasta	0.461261	0.461261	0	0.993574
scaffold_01:1710000-1720000.fasta	0.54487	0.54487	0	0.993405
scaffold_01:0270000-0280000.fasta	0.473286	0.473286	0	0.993394
scaffold_05:0550000-0560000.fasta	-1.79769e+308	0.444781	-1.79769e+308	0.992863
scaffold_16:0730000-0740000.fasta	0.439433	0.786588	-0.347155	0.992807
scaffold_12:0600000-0610000.fasta	0.3314	0.161905	0.169495	0.99279
scaffold_04:1890000-1900000.fasta	0.538302	0.495148	0.0431546	0.992746
scaffold_03:0510000-0520000.fasta	0.480873	0.509774	-0.0289014	0.992418
scaffold_02:0600000-0610000.fasta	0.494376	0.415381	0.0789958	0.992229
scaffold_04:1970000-1980000.fasta	0.440514	0.342166	0.098348	0.991826
scaffold_04:0930000-0940000.fasta	0.530557	0.530557	0	0.991424
scaffold_12:1390000-1400000.fasta	0.538696	0.42454	0.114156	0.990938
scaffold_16:0430000-0440000.fasta	0.565217	0.50767	0.0575469	0.990758
scaffold_01:2430000-2440000.fasta	0.45078	0.332578	0.118201	0.990623
scaffold_06:0280000-0290000.fasta	0.617269	0.617269	0	0.990472
scaffold_04:0390000-0400000.fasta	0.281838	0.281838	0	0.990417
scaffold_01:2130000-2140000.fasta	-1.79769e+308	-1.79769e+308	0	0.990395
[truncated: 2,694 more rows]

## Sheet: Sheet2-Fst-outlier (4 windows)
position in the genome	Fst (phenotipic grouping)	Fst (geographic grouping)	Fst (pheno-geo)	Tajima’s D
scaffold_07:1570000-1580000.fasta	0.746825	0.495112	0.251713	1.02177
scaffold_10:1540000-1550000.fasta	0.729097	0.66534	0.0637573	1.24607
scaffold_18:0950000-0960000.fasta	0.802974	0.799908	0.0030664	1.2506
scaffold_22:0520000-0530000.fasta	0.94717	0.919457	0.0277128	0.772795

## Sheet: Sheet3-Genes in Fst outlier win
position in the genome	Fst-window (phenotipic grouping)	T’D-window	PtID	Fst-gene (phenotipic grouping)	Tajima’s D-gene	Fold change (Cd-exposed vs control)	Baggerley's test: FDR p-value correction	proteinLength	GO_Name	InterproDesc	kogClass
scaffold_18:0950000-0960000.fasta	0.802974	1.2506	34253	None	None	1.03829	1	539	0	Tannase and feruloyl esterase	0
scaffold_18:0950000-0960000.fasta	0.802974	1.2506	59971	None	None	1.04806	1	206	0	0	0
scaffold_22:0520000-0530000.fasta	0.94717	0.772795	45931	None	None	0.926683	1	546	catalytic activity ; thiamin pyrophosphate binding ; magnesium ion binding ; carboxy-lyase activity ; pyruvate decarboxylase activity	Thiamine pyrophosphate enzyme, central region ; Thiamine pyrophosphate enzyme, C-terminal TPP-binding ; Thiamine pyrophosphate enzyme, N-terminal TPP binding region ; Pyruvate decarboxylase/indolepyruvate decarboxylase	Amino acid transport and metabolism
scaffold_22:0520000-0530000.fasta	0.94717	0.772795	136435	0.929655	1.40964	1.99804	1	466	0	0	0
scaffold_10:1540000-1550000.fasta	0.729097	1.24607	166971	0.773686	1.43281	0.92132	1	321	hydrolase activity, acting on carbon-nitrogen (but not peptide) bonds ; nitrogen compound metabolic process ; nitrilase activity	Nitrilase/cyanide hydratase and apolipoprotein N-acyltransferase ; Nitrilase/cyanide hydratase and apolipoprotein N-acyltransferase ; Nitrilase/cyanide hydratase, conserved site ; Nitrilase/cyanide hydratase, conserved site ; Nitrilase/cyanide hydratase and apolipoprotein N-acyltransferase	Amino acid transport and metabolism
scaffold_10:1540000-1550000.fasta	0.729097	1.24607	127261	0.741991	1.64669	1.34718	1	505	cell surface ; amino acid transport ; amino acid transmembrane transporter activity ; membrane ; transport	Amino acid permease-associated region ; Amino acid/polyamine transporter I ; Surface protein from Gram-positive cocci, anchor region	Amino acid transport and metabolism
scaffold_07:1570000-1580000.fasta	0.746825	1.02177	103986	0.688088	0.978224	1.21079	1	575	metabolic process ; amino acid binding ; oxidoreductase activity, acting on the CH-OH group of donors, NAD or NADP as acceptor ; NAD binding ; cofactor binding ; phosphoglycerate dehydrogenase activity ; L-serine biosynthetic process ; catalytic activity ; binding	D-isomer specific 2-hydroxyacid dehydrogenase, catalytic region ; Amino acid-binding ACT ; D-isomer specific 2-hydroxyacid dehydrogenase, NAD-binding ; D-3-phosphoglycerate dehydrogenase ; NAD(P)-binding	Amino acid transport and metabolism
scaffold_18:0950000-0960000.fasta	0.802974	1.2506	183959	0.663566	0.0876761	1.29976	1	98	0	0	0
scaffold_10:1540000-1550000.fasta	0.729097	1.24607	127129	0.655114	1.14918	1.05232	1	381	0	0	0
scaffold_10:1540000-1550000.fasta	0.729097	1.24607	30963	0.603037	0.602915	1.55991	1	289	0	0	0
scaffold_18:0950000-0960000.fasta	0.802974	1.2506	149008	0.582123	0.897128	0.772924	0.236963	186	protein binding	WW/Rsp5/WWP ; WW/Rsp5/WWP ; WW/Rsp5/WWP ; WW/Rsp5/WWP	Posttranslational modification, protein turnover, chaperones
scaffold_07:1570000-1580000.fasta	0.746825	1.02177	163883	0.569648	0.913065	0.860024	0.663093	919	DNA binding ; intracellular	AT-rich interaction region ; AT-rich interaction region ; AT-rich interaction region ; AT-rich interaction region	Transcription
scaffold_07:1570000-1580000.fasta	0.746825	1.02177	19253	0.556249	0.969436	1.16192	1	321	lactoylglutathione lyase activity ; carbohydrate metabolic process	Glyoxalase/bleomycin resistance protein/dioxygenase ; Glyoxalase I ; Glyoxalase I ; Glyoxalase I	Carbohydrate transport and metabolism
scaffold_10:1540000-1550000.fasta	0.729097	1.24607	146852	0.539265	1.5795	1.21587	1	118	0	MFS general substrate transporter	0
scaffold_10:1540000-1550000.fasta	0.729097	1.24607	126850	0.508285	0.856664	0.980071	1	490	carboxy-lyase activity ; carboxylic acid metabolic process ; pyridoxal phosphate binding ; tyrosine decarboxylase activity	Pyridoxal phosphate-dependent decarboxylase ; Pyridoxal phosphate-dependent transferase, major region	Amino acid transport and metabolism
scaffold_18:0950000-0960000.fasta	0.802974	1.2506	134521	0.411248	1.36385	1.16178	1	322	0	Alpha/beta hydrolase fold-1	0
scaffold_10:1540000-1550000.fasta	0.729097	1.24607	127050	0.327645	0.389807	0.729272	1	180	0	0	0
scaffold_07:1570000-1580000.fasta	0.746825	1.02177	54525	0.263404	1.17153	1.27449	1	138	0	0	0
scaffold_22:0520000-0530000.fasta	0.94717	0.772795	136541	2.22045e-16	-2.08179	1.84529	1	307	catalytic activity ; metabolic process ; aminocarboxymuconate-semialdehyde decarboxylase activity	Amidohydrolase 2	0

## Sheet: Sheet4-Windows-D
position in the genome	Fst (phenotipic grouping)	Fst (geographic grouping)	Fst (pheno-geo)	Tajima’s D
scaffold_25:0200000-0210000.fasta	0.697688	0.697688	0	2.05582
scaffold_01:6370000-6380000.fasta	0.0571429	0.0571429	0	-2.00638
scaffold_05:0880000-0890000.fasta	0	0	0	-2.39698
scaffold_05:2140000-2150000.fasta	0	0	0	-2.20446
scaffold_09:1650000-1660000.fasta	0	0	0	-2.02634
scaffold_10:1460000-1470000.fasta	-0.0344828	-0.04375	0.00926724	-2.25134
scaffold_10:1520000-1530000.fasta	0	0	0	-2.04014
scaffold_11:0220000-0230000.fasta	nan	0	#VALUE!	-2.14907
scaffold_11:1180000-1190000.fasta	0.0215054	0.0227273	-0.0012219	-2.12997
scaffold_11:1510000-1520000.fasta	0	0	0	-2.25426
scaffold_13:0490000-0500000.fasta	0	0	0	-2.02916
scaffold_14:0180000-0190000.fasta	0	0	0	-2.17167
scaffold_17:0050000-0060000.fasta	0.031746	0.0269231	0.00482295	-2.18115
scaffold_17:0280000-0290000.fasta	0	0	0	-2.23735
scaffold_24:0450000-0460000.fasta	0	2.22045e-16	-2.22045e-16	-2.35665
scaffold_24:0510000-0517702.fasta	0	0	0	-2.29462
scaffold_28:0050000-0060000.fasta	1.11022e-16	1.11022e-16	0	-2.05896
scaffold_28:0150000-0160000.fasta	0	0	0	-2.33429
scaffold_28:0170000-0180000.fasta	0.0185185	0.0208333	-0.00231481	-2.19386
scaffold_31:0070000-0080000.fasta	0	0	0	-2.11904
scaffold_33:0060000-0070000.fasta	0	0	0	-2.41948
scaffold_35:0000000-0010000.fasta	0	0	0	-2.15459
scaffold_37:0020000-0030000.fasta	0	0	0	-2.30588
scaffold_38:0080000-0090000.fasta	0	0	0	-2.28823
scaffold_44:0020000-0030000.fasta	0	0	0	-2.07203
scaffold_53:0000000-0010000.fasta	0	0	0	-2.1273
scaffold_55:0000000-0010000.fasta	0.0333333	0.0333333	0	-2.03592
scaffold_92:0000000-0003125.fasta	0	0	0	-2.32874

## Sheet: Sheet5-genes in windows D
protein ID (Mycocosm)	position in the genome	Fst (phenotipic grouping)	Fst (geographic grouping)	Fst (pheno-geo)	Tajima’sD	syn SNPs	nonSyn SNPs	dN/dS	UNIPROT ID	protein ID (Mycocosm)	Fold change (Cd-exposed vs control)	Baggerley's test: FDR p-value correction	proteinLength	GO_Name	InterproDesc	kogClass	ClusterID (Mycocosm)	# copies in OmZn genome	Total # copies in 60 genomes	presence in OmZn only
36187	scaffold_33:0067347-0069347	0	0	0	-2.41948	0	0	#N/A	A0A0C3CTC5	36187	1.24176	1	647		Tetratricopeptide TPR-4	Cytoskeleton	4	131	1868	no
56933	scaffold_11:1186061-1187227	0.0666667	0.0666667	0	-2.32678	115	59	0.513043	A0A0C3CHX0	56933	0.992602	1	346	double-stranded RNA binding ; intracellular	Double-stranded RNA binding		31048	1	3	no
62151	scaffold_35:0009342-0011395	0	0	0	-2.28624	2	0	0	A0A0C3GMQ1	62151	1.44376	1	109				114905	1	1	OmZn-only
62573	scaffold_92:0000086-0000727	0	0	0	-2.26021	0	0	#N/A	A0A0C3GPJ5	62573	0.973604	1	195		Di-copper centre-containing		22693	3	5	no
33720	scaffold_17:0288283-0288982	0	0	0	-2.19779	0	0	#N/A	A0A0C3GHL9	33720	Err:512	1	196				114690	1	1	OmZn-only
57846	scaffold_13:0497067-0501097	0	0	0	-2.15346	77	36	0.467532	A0A0C3H1I3	57846	0.854747	0.768161	630				19177	1	6	no
21497	scaffold_24:0453464-0454352	0	0	0	-2.03979	1	1	1	A0A0C3GC97	21497	0.738619	1	88			General function prediction only	29091	3	3	OmZn-only
125526	scaffold_09:1659565-1660929	0	0	0	-2.02634	13	5	0.384615	A0A0C3GV95	125526	0.803125	1	455	electron transport ; oxidoreductase activity ; amine oxidase activity	Flavin-containing amine oxidase ; Amine oxidase	Secondary metabolites biosynthesis, transport and catabolism	4250	6	40	no
40836	scaffold_05:2145462-2147667	0	0	0	-1.98068	6	5	0.833333	A0A0C3CW82	40836	5.64294	0.979313	478	transporter activity ; transport ; integral to membrane	Major facilitator superfamily MFS-1 ; Major facilitator superfamily ; MFS general substrate transporter	Carbohydrate transport and metabolism	11	35	1337	no
74511	scaffold_31:0075510-0076256	0	0	0	-1.70573	0	0	#N/A	A0A0C3CTR6	74511	1.03213	1	249		Heterokaryon incompatibility		4	131	1868	no
184872	scaffold_31:0072904-0075323	0	0	0	-1.16387	1	2	2	A0A0C3GRF7	184872	0.995894	1	717		WD40 repeat ; WD40 repeat ; WD40 repeat ; NACHT nucleoside triphosphatase ; WD40 repeat ; WD40 repeat ; WD40 repeat ; NACHT nucleoside triphosphatase ; WD40 repeat ; WD40 repeat-like	General function prediction only	1	47	4212	no
185034	scaffold_37:0020911-0021448	0	None	#N/A	-1.14915	0	0	#N/A	A0A0C3GQH7	185034	0.827307	1	118				114912	1	1	OmZn-only
20041	scaffold_11:0222940-0223137	0	0	0	-1.08126	3	7	2.33333	A0A0C3GQE1	20041	Err:512	1	66				29091	3	3	OmZn-only
181890	scaffold_11:1180281-1185422	0.219178	-0.0341151	0.253293	-0.618307	8	23	2.875	A0A0C3D9H8	181890	0.514387	0.0554889	1463	ATP binding ; transport ; integral to membrane ; ATPase activity, coupled to transmembrane movement of substances ; ATPase activity ; nucleotide binding ; nucleoside-triphosphatase activity	ABC transporter-like ; ABC transporter-like ; ABC transporter, transmembrane region ; AAA+ ATPase, core ; ABC transporter-like ; ABC transporter, transmembrane region, type 1 ; ABC transporter-like ; ABC transporter, transmembrane region, type 1	Secondary metabolites biosynthesis, transport and catabolism	22	27	1003	no
184714	scaffold_25:0206982-0207844	0.710132	0.710132	0	2.34156	0	0	#N/A	A0A0C3GQ66	184714	1.13619	1	281				17481	1	7	no
48912	scaffold_01:6370918-6371318	None	None	#N/A	None	1	0	0	A0A0C3I200	48912	7.49447	0.359697	120				113935	1	1	OmZn-only
23797	scaffold_01:6373543-6373869	None	None	#N/A	None	0	0	#N/A	A0A0C3HLI1	23797	7.4391	0.479055	109	SSP/orphelin			113934	1	1	OmZn-only
23798	scaffold_01:6375454-6375948	None	None	#N/A	None	0	0	#N/A	A0A0C3I3X9	23798	4.42778	0.834114	132				113932	1	1	OmZn-only
52598	scaffold_05:0880659-0882524	None	None	#N/A	None	0	0	#N/A	A0A0C3HI51	52598	0.9257	1	622	protein kinase activity ; ATP binding ; protein amino acid phosphorylation ; protein serine/threonine kinase activity	Protein kinase, core ; Serine/threonine protein kinase-related ; Serine/threonine protein kinase ; Protein kinase, core ; Protein kinase-like		4033	4	43	no
102793	scaffold_05:0886749-0887678	None	None	#N/A	None	0	0	#N/A	A0A0C3H3N0	102793	0.988836	1	182				12	10	1283	no
52599	scaffold_05:0888456-0890369	None	None	#N/A	None	0	0	#N/A	A0A0C3HKA5	52599	1.0332	1	638		Tetratricopeptide region		12	10	1283	no
178883	scaffold_05:2148192-2148704	None	None	#N/A	None	2	4	2	A0A0C3HJJ5	178883	5.82389	0.639594	158	metabolic process ; oxidoreductase activity ; catalytic activity ; binding	Glucose/ribitol dehydrogenase ; Short-chain dehydrogenase/reductase SDR ; NAD(P)-binding	General function prediction only	10999	1	18	no
40837	scaffold_05:2149974-2151547	None	None	#N/A	None	5	20	4	A0A0C3H500	40837	3.23576	0.968426	403	electron transport ; oxidoreductase activity, acting on the CH-CH group of donors ; acyl-CoA dehydrogenase activity ; metabolic process ; isovaleryl-CoA dehydrogenase activity	Acyl-CoA oxidase/dehydrogenase, type 1 ; Acyl-CoA dehydrogenase/oxidase, central region ; Acyl-CoA dehydrogenase/oxidase C-terminal ; Acyl-CoA dehydrogenase/oxidase, middle and N-terminal	Lipid transport and metabolism	235	12	275	no
55916	scaffold_09:1652081-1653781	None	None	#N/A	None	4	4	1	A0A0C3DDJ1	55916	0.872195	1	417	proteolysis ; metallopeptidase activity ; zinc ion binding	Peptidase M, neutral zinc metallopeptidases, zinc-binding site		37024	1	2	no
30392	scaffold_09:1654310-1655934	None	None	#N/A	None	0	0	#N/A	A0A0C3CLX7	30392	1.06116	1	477			Extracellular structures	21986	1	5	no
55918	scaffold_09:1657081-1658400	None	None	#N/A	None	29	20	0.689655	A0A0C3H9V0	55918	Err:512	1	406				10678	3	20	no
85685	scaffold_10:1465365-1465517	None	None	#N/A	None	0	0	#N/A	A0A0C3HAD8	85685	Err:512	1	51				35928	2	2	OmZn-only
30935	scaffold_10:1468621-1469801	None	None	#N/A	None	0	0	#N/A	A0A0C3DBL5	30935	1.15939	1	270				851	6	110	no
56490	scaffold_10:1520383-1520877	None	None	#N/A	None	0	1	#N/A	A0A0C3H7W3	56490	1.16864	1	165				9555	4	25	no
166967	scaffold_10:1520972-1522121	None	None	#N/A	None	32	11	0.34375	A0A0C3GTH3	166967	1.36073	0.850028	353	catalytic activity ; binding ; metabolic process	Male sterility, NAD-binding ; NAD(P)-binding	Defense mechanisms	224	9	282	no
30953	scaffold_10:1525852-1526401	None	None	#N/A	None	5	10	2	A0A0C3HAG1	30953	0.710516	1	150				46010	2	2	OmZn-only
20019	scaffold_10:1527295-1527782	None	None	#N/A	None	0	0	#N/A	A0A0C3DBN1	20019	0.65908	0.899626	83				4026	6	43	no
20042	scaffold_11:0226078-0226978	None	0	#N/A	None	2	5	2.5	A0A0C3H761	20042	3.31414	0.398616	128				31253	3	3	OmZn-only
56626	scaffold_11:0227069-0227419	None	None	#N/A	None	67	67	1	A0A0C3D8K9	56626	0.598834	1	117				114417	1	1	OmZn-only
128335	scaffold_11:1515876-1516070	None	None	#N/A	None	79	37	0.468354	A0A0C3D9U4	128335	Err:512	1	65				114459	1	1	OmZn-only
147736	scaffold_13:0493698-0495686	None	None	#N/A	None	4	0	0	A0A0C3D5N7	147736	1.09578	1	621	protein kinase activity ; ATP binding ; protein amino acid phosphorylation ; protein serine/threonine kinase activity	Protein kinase, core ; Serine/threonine protein kinase-related ; Serine/threonine protein kinase ; Protein kinase, core ; Protein kinase-like	General function prediction only	631	8	136	no
20467	scaffold_13:0495675-0496519	None	None	#N/A	None	3	10	3.33333	A0A0C3CE84	20467	1.31121	0.475585	145				113598	1	1	OmZn-only
131380	scaffold_14:0181249-0181941	None	None	#N/A	None	13	5	0.384615	A0A0C3GKN4	131380	0.654256	1	201	electron transport ; oxidoreductase activity	Nitroreductase ; Nitroreductase		1902	9	68	no
131254	scaffold_14:0183251-0183993	None	None	#N/A	None	4	12	3	A0A0C3H2G1	131254	0.60792	1	191				12392	2	14	no
33645	scaffold_17:0052408-0055176	None	None	#N/A	None	2	3	1.5	A0A0C3GHD1	33645	0.99298	1	761				15398	3	9	no
183625	scaffold_17:0059564-0060107	None	None	#N/A	None	16	13	0.8125	A0A0C3GZ68	183625	1.67865	1	114				831	10	113	no
133417	scaffold_17:0284253-0286229	None	None	#N/A	None	1	7	7	A0A0C3C9S5	133417	2.33732	1	659	biosynthetic process ; hydrolase activity, acting on ester bonds	Condensation domain ; Thioesterase		168	14	362	no
33719	scaffold_17:0286424-0287325	None	None	#N/A	None	5	3	0.6	A0A0C3GWM5	33719	1.44327	1	211				10926	2	19	no
133318	scaffold_17:0289473-0289796	None	None	#N/A	None	83	80	0.963855	A0A0C3GZI2	133318	Err:512	1	108				668	1	132	no
173124	scaffold_24:0456404-0456995	None	None	#N/A	None	0	0	#N/A	A0A0C3GTS0	173124	1.56273	0.820182	172	zinc ion binding ; hydrolase activity ; catalytic activity	CMP/dCMP deaminase, zinc-binding ; Cytidine deaminase-like	Nucleotide transport and metabolism	27806	1	3	no
137329	scaffold_24:0458663-0460315	None	None	#N/A	None	1	0	0	A0A0C3CVP5	137329	0.607546	1	485	transporter activity ; transport ; integral to membrane	Major facilitator superfamily MFS-1 ; Major facilitator superfamily ; Tachykinin/Neurokinin like, conserved site ; MFS general substrate transporter	General function prediction only	254	5	257	no
46178	scaffold_25:0202098-0203414	None	None	#N/A	None	18	21	1.16667	A0A0C3C3T9	46178	1.20252	1	324	response to stress ; integral to membrane	RTA1 like protein		186	13	330	no
137595	scaffold_25:0208855-0210320	None	None	#N/A	None	0	0	#N/A	A0A0C3GBJ3	137595	2.87956	1	438	transporter activity ; transport ; integral to membrane	Major facilitator superfamily MFS-1 ; Major facilitator superfamily ; MFS general substrate transporter	Carbohydrate transport and metabolism	32	28	844	no
61753	scaffold_28:0054023-0054983	None	None	#N/A	None	0	1	#N/A	A0A0C3GPC9	61753	0.978088	1	233				12378	2	14	no
35912	scaffold_28:0056344-0056924	None	None	#N/A	None	4	5	1.25	A0A0C3GAN5	35912	0.552424	1	131				37350	1	2	no
184786	scaffold_28:0057064-0058566	None	None	#N/A	None	0	0	#N/A	A0A0C3GS14	184786	1.15265	1	501				11707	8	16	no
21532	scaffold_28:0058673-0059449	None	None	#N/A	None	50	54	1.08	A0A0C3CU75	21532	0.98276	0.949408	102				114862	1	1	OmZn-only
61774	scaffold_28:0150165-0152462	None	None	#N/A	None	21	18	0.857143	A0A0C3CU91	61774	Err:512	1	371	copper ion binding ; electron transport ; electron carrier activity ; metabolic process ; carbon-sulfur lyase activity	Blue (type 1) copper domain ; Glutathione-dependent formaldehyde-activating, GFA ; Cupredoxin		144	12	395	no
138096	scaffold_28:0171985-0173782	None	None	#N/A	None	0	0	#N/A	A0A0C3C310	138096	1.02371	1	561	copper ion binding ; transporter activity ; transport ; integral to membrane	Major facilitator superfamily MFS-1 ; Major facilitator superfamily ; Multicopper oxidase, copper-binding site ; MFS general substrate transporter	General function prediction only	50	50	715	no
138098	scaffold_28:0174444-0175220	None	None	#N/A	None	0	0	#N/A	A0A0C3GPF0	138098	1.40819	1	259	metabolic process ; oxidoreductase activity ; catalytic activity ; binding ; carbonyl reductase (NADPH) activity	Short-chain dehydrogenase/reductase SDR ; Glucose/ribitol dehydrogenase ; Short-chain dehydrogenase/reductase SDR ; Short-chain dehydrogenase/reductase SDR ; NAD(P)-binding	General function prediction only	1642	4	71	no
61782	scaffold_28:0175760-0176001	None	None	#N/A	None	2	2	1	A0A0C3GAS0	61782	1.03448	1	59				281	8	236	no
149772	scaffold_28:0178101-0179673	None	None	#N/A	None	15	11	0.733333	A0A0C3GS42	149772	1.17744	1	244	protein amino acid dephosphorylation ; protein tyrosine/serine/threonine phosphatase activity ; dephosphorylation ; phosphoric monoester hydrolase activity ; phosphoprotein phosphatase activity ; calcium-dependent protein serine/threonine phosphatase activity ; magnesium-dependent protein serine/threonine phosphatase activity ; magnesium-dependent protein serine/threonine phosphatase complex ; CT…	Protein-tyrosine phosphatase, dual specificity ; Protein-tyrosine phosphatase, dual specificity ; Protein-tyrosine phosphatase, dual specificity ; Protein-tyrosine phosphatase	Defense mechanisms	647	1	134	no
138438	scaffold_31:0072051-0072713	None	None	#N/A	None	5	10	2	A0A0C3GA42	138438	0.884133	0.899626	221				4026	6	43	no
46391	scaffold_31:0077156-0078068	None	None	#N/A	None	0	0	#N/A	A0A0C3C2F9	46391	0	1	198				10329	4	21	no
36089	scaffold_31:0078913-0080341	None	None	#N/A	None	0	0	#N/A	A0A0C3GND3	36089	Err:512	1	152				18411	3	6	no
138671	scaffold_33:0060775-0062334	None	None	#N/A	None	0	0	#N/A	A0A0C3G9R4	138671	Err:512	1	442	electron transport ; oxidoreductase activity, acting on the CH-CH group of donors ; acyl-CoA dehydrogenase activity ; metabolic process ; isovaleryl-CoA dehydrogenase activity	Acyl-CoA oxidase/dehydrogenase, type 1 ; Acyl-CoA dehydrogenase/oxidase, central region ; Acyl-CoA dehydrogenase/oxidase C-terminal ; Acyl-CoA dehydrogenase/oxidase, middle and N-terminal	Lipid transport and metabolism	235	12	275	no
36186	scaffold_33:0062470-0063018	None	None	#N/A	None	9	9	1	A0A0C3GR23	36186	Err:512	1	183		Thioesterase superfamily	Function unknown	3276	2	56	no
62150	scaffold_35:0000029-0000334	None	None	#N/A	None	0	1	#N/A	A0A0C3C1W2	62150	1.34439	1	102				14624	10	10	OmZn-only
36332	scaffold_37:0022719-0023369	None	None	#N/A	None	0	0	#N/A	A0A0C3CSV5	36332	1.19257	1	217				10669	5	20	no
36373	scaffold_38:0083650-0085575	None	None	#N/A	None	206	182	0.883495	A0A0C3GMH7	36373	0.795079	1	402	transcription factor activity ; nucleus ; regulation of transcription, DNA-dependent ; sequence-specific DNA binding ; protein dimerization activity	Basic-leucine zipper (bZIP) transcription factor		15119	1	9	no
149992	scaffold_38:0089301-0105314	None	None	#N/A	None	30	13	0.433333	A0A0C3G959	149992	0.933769	1	5139	rRNA processing ; catalytic activity ; metabolic process ; phosphopantetheine binding ; cofactor binding ; ligase activity ; L-aminoadipate-semialdehyde dehydrogenase activity ; aminoadipate-semialdehyde dehydrogenase complex	AMP-dependent synthetase and ligase ; AMP-dependent synthetase and ligase ; Phosphopantetheine-binding ; Condensation domain ; Amino acid adenylation ; Phosphopantetheine-binding ; Phosphopantetheine attachment site ; AMP-dependent synthetase and ligase ; Ribosome-binding factor A ; Acyl carrier protein-like	Secondary metabolites biosynthesis, transport and catabolism	168	14	362	no
62375	scaffold_44:0023731-0025067	None	None	#N/A	None	0	0	#N/A	A0A0C3G8X0	62375	0.692003	1	409	transcription factor activity ; nucleus ; regulation of transcription, DNA-dependent ; zinc ion binding	Fungal transcriptional regulatory protein, N-terminal ; Fungal transcriptional regulatory protein, N-terminal ; Fungal transcriptional regulatory protein, N-terminal ; Fungal transcriptional regulatory protein, N-terminal ; Fungal transcriptional regulatory protein, N-terminal ; Fungal transcriptional regulatory protein, N-terminal		9504	4	25	no
62376	scaffold_44:0026597-0027921	None	None	#N/A	None	0	1	#N/A	A0A0C3GQ73	62376	0.789486	1	421	transcription factor activity ; nucleus ; regulation of transcription, DNA-dependent ; zinc ion binding	Aflatoxin biosynthesis regulatory protein ; Fungal transcriptional regulatory protein, N-terminal ; Fungal transcriptional regulatory protein, N-terminal ; Fungal transcriptional regulatory protein, N-terminal ; Fungal transcriptional regulatory protein, N-terminal ; Fungal transcriptional regulatory protein, N-terminal		192	42	325	no
36442	scaffold_44:0028773-0030200	None	None	#N/A	None	0	0	#N/A	A0A0C3CSL3	36442	1.22772	1	476		FAD-dependent pyridine nucleotide-disulphide oxidoreductase		1900	5	68	no
185131	scaffold_92:0001438-0002550	None	None	#N/A	None	0	0	#N/A	A0A0C3CS13	185131	1.61874	0.00938999	269				46040	2	2	OmZn-only
